# Supplementary material for: High-Throughput Identification of Adaptive Mutations in Experimentally Evolved Yeast Populations
Source: PLoS Genet. 2016 Oct 11;12(10):e1006339. doi: 10.1371/journal.pgen.1006339 (PMC5065121; doi:10.1371/journal.pgen.1006339)
Supplement: S1 Table — (XLSX) [file pgen.1006339.s007.xlsx]

## Sheet: Sheet1
Table S1: Strains and strain collections used in this study
	Name	Mating type/species	Genotype	Reference
	barcoder 1N	a	his3Δ1 leu2Δ0 met15Δ0 ura3Δ0 ho::KanMX	Douglas et al., 2012
	barcoder 2N	a/alpha	ura3Δ0/URA+ leu2Δ/LEU+ his3Δ1/HIS+ met15Δ0/MET15+ ho::KanMX/HO+	This study
	Magic marker 1N	a	ura3Δ0 his3Δ1 can1Δ::LEU2+-MFA1prHIS3 xxx::kanMX	This study
	Magic marker 2N	a/alpha	ura3Δ0/ura3Δ0 leu2Δ/leu2Δ0 his3Δ1/his3Δ1 lys2Δ0/LYS+ met15Δ0/MET15+ can1Δ::LEU2+-MFA1prHIS3/CAN1+ xxx::kanMX/XXX+	Tong et al., Science 2001
	MoBY CEN (BUN20)	E. coli	[∆lac-169 rpoS(Am) robA1 creC510 hsdR514 ∆uidA(MluI):pir-116 endA(BT333) recA1 F’(lac+pro+ ∆oriT:tet)] p5472 plus KanMX and yORFs	HO et al., Nature Biotechnology 2009
	MoBY CEN	a/alpha	ura3Δ0/ura3Δ0 p5472 plus KanMX and yORF	This study
	MoBY v2.1 (BY4741)	a	his3Δ1 leu2Δ0 met15Δ0 ura3Δ0, p5476 plus KanMX and yORF	Magtanong et al., Nature Biotechnology 2011
	MoBY v2.0	a/alpha	leu2Δ0/leu2Δ0, p5476 plus KanMX and yORF	This study
	YMD1797	alpha	leu2Δ1	This study
	FY5	alpha	prototrophic	Fred Winston
	FY4	alpha	prototrophic	Fred Winston
	YMD1214	a	ho::kanMX-eGFP	Payen et al., G3 2014
	YMD2196	a/alpha	ho::kanMX-eGFP/HO+	This study
	DBY10150	a/alpha	ura3-52/ura3-52	David Bostein
	s2010434c7-YCP103	a	prototrophic	This study
	s1020237c1-YMD1474	a	prototrophic	This study
	s1020437c1-YMD1475	a	prototrophic	This study
	s1020137c1-YMD1473	a	prototrophic	This study
	s1020337c1-YMD1463	a	prototrophic	This study
	s61235c1-YCP351	a	rad51Δ::KanMX	This study
	s61235c2-YCP352	a	rad51Δ::KanMX	This study
	s61235c1-YCP353	a	rad51Δ::KanMX	This study
	s61135c1-YCP354	a	rad51Δ::KanMX	This study
	s611 and 12 parental strain-YCP295	a	rad51Δ::KanMX	This study
	ipt1Δ + pIPT1 -YCP661	a	ipt1::kanMX + p5472 plus KanMX and IPT1	This study
	ipt1Δ - YCP659	a	ipt1::kanMX	This study
	snf11Δ + pSNF11 - YCP633	a	snf11::kanMX + p5472 plus KanMX and SNF11	This study
	snf11Δ - YCP623	a	snf11::kanMX	This study
	YMD2674 - N250K in SUL1	a	prototrophic	This study
	YMD2675 - N250K in SUL1	a	prototrophic	This study
	YMD2676 - N263H in SUL1	a	prototrophic	This study
	YMD2677 - N263H in SUL1	a	prototrophic	This study
