# Supplementary material for: High-Throughput Identification of Adaptive Mutations in Experimentally Evolved Yeast Populations
Source: PLoS Genet. 2016 Oct 11;12(10):e1006339. doi: 10.1371/journal.pgen.1006339 (PMC5065121; doi:10.1371/journal.pgen.1006339)
Supplement: S2 Table — Notes: 1) Name: name of the gene. 2) Collections: MM1N (haploid deletion); MM2N (heterozygous deletion); CEN (low-copy plasmid (MoBY-ORF)); 2micron: (high-copy plasmid (MoBY-ORF-v2)). 3) Example: MM1N-phosphate (average of the two fitness values for the haploid deletion collection competed in the phosphate-limited condition). 4) The number of replicates indicates the number of experiments for which the fitness was measured (maximum of 12 experiments). (XLSX) [file pgen.1006339.s008.xlsx]

## Sheet: Sheet1
Table S2: Fitness measurements from mutant collection competitions
Notes:
1-Name: name of the gene whose dosage has been changed in the collections
2-Collections: MM1N (Haploid deletion), MM2N (Diploid heterozygous deletion), 2micron (Diploid with high copy plasmid), CEN (diploid with low copy plasmid)
3-Example: MM1N-phosphate: fitness data for the haploid deletion collection competed in phosphate-limitation
4-# of replicates indicates the number of experiments for which a fitness has been measured
Name	MM1N-Phosphate	MM2N-Phosphate	CEN-Phosphate	2micron-Phosphate	MM1N-Sulfate	MM2N-Sulfate	CEN-Sulfate	2micron-Sulfate	MM1N-Glucose	MM2N-Glucose	CEN-Glucose	2micron-Glucose	# replicates
YAL001C		0.00791781	-0.0826	-0.00592254		-0.0646256	0.0161866	0.0422772		-0.0759903		0.0356461	8
YAL002W		-0.0169986	-0.0131			-0.00507335	0.0517724			0.00807073	0.0140102		6
YAL003W	-0.0846822	-0.00720818	-0.01205	-0.0895891	-0.0811939	-0.0121354	-0.0200842	-0.100065	-0.0392182	-0.00981051	-0.0182071	-0.0464074	12
YAL004W	0.0126543	0.00639028			-0.0178153	-0.0139899			-0.137926	0.0111755			6
YAL005C	-0.00235707	-0.042974	-0.00235		0.00251727		-0.17754		-0.105089		0.121381		7
YAL007C	0.0446869	0.00201899	-0.00065		0.00235846	0.00854534	-0.0164726		0.00375888	-0.0227097	0.0571141		9
YAL008W	0.00212649	-0.00831214			-0.00415104	-0.0190114			-0.0218727	-0.0222734			6
YAL009W	0.0220332	-0.00777077	0.0032	0.00773489	-0.120274	-0.0536209	0.0280207		-0.151132	-0.0429618	0.0154337	-0.0166375	11
YAL010C	-0.105303	0.0278758	-0.0364		-0.160347	0.00137668	-0.0242582		-0.0770742	-0.0283092	-0.0212295		9
YAL011W	-0.183204	-0.0296299	0.00415	0.00160455	-0.156807	-0.0229813	-0.0302935		0.0123527	-0.0191243	0.0314092		10
YAL012W	-0.0376723	0.0124183	0.01835	-0.0183291	-0.100104	0.0289127	-0.0533352	0.0161243	-0.0708559	-0.00334886	-0.00680255	0.0206597	12
YAL013W	-0.128887	0.0306891			-0.223557	0.0203714			-0.137903	0.00888862			6
YAL014C	0.00705047	0.00980438			-0.00981844	-0.0169006			0.0684885	0.0659266			6
YAL015C	-0.00503158	0.00663134	-0.0119	-0.00692604	0.00176592	-0.0158231	0.0973588	-0.0284012	0.00556477	0.0498716	-0.0604099	-0.0530722	12
YAL016C-B			0.0031	-0.0178888			0.00996601	-0.0383524			0.0217899	-0.00638367	6
YAL016W		0.0254955	0.036	-0.00190134		-0.0838368	-0.0695201	0.0172782		-0.0342855	0.085645	-0.0467569	9
YAL017W	-0.00634567	0.0312701	0.0239		0.00561705		-0.0445249		0.00869445	0.0705727	-0.0558672		8
YAL018C	-0.00737852	-0.00300688	0.02365	-0.0327388	-0.0175796	-0.00921957	-0.0417555	0.0158454	-0.0172808	-0.0120021	-0.00539607	-0.00415031	12
YAL019W	0.0197558	0.00316906	-0.00875	-0.0476785	0.0406219	0.00441044	-0.0203608	-0.0143675	-0.018969	0.00592111	0.0505618	-0.0218764	12
YAL020C	-0.0287599	-0.0194501	0.00185	0.0270371	0.0177771	-0.00365023	-0.0801139	0.0126235	0.024589	-0.0196801	-0.0293997	-0.0119792	12
YAL021C	-0.116563	-0.0118146		0.0308337	-0.0904223	0.0429426	-0.0787527	-0.0605375	-0.0761011	-0.00393428		-0.0893893	10
YAL022C	-0.000624623	-0.0130458	-0.01935	-0.00510827	-0.0214459	-0.0252865	-0.0170703	-0.0326746	-0.0104313	-0.00905544	0.00530458	-0.0540594	12
YAL023C	-0.0926806	-0.00894027	-0.05095	0.0332069	-0.162694	-0.0756006	-0.0180455		-0.113158	-0.0203914	-0.0522557	0.0287906	11
YAL024C		0.00866655				8.33766e-05				-0.0210253		0.0231875	4
YAL025C	-0.0922095	0.0130641	-0.00215	0.00347138	-0.0906869	0.00726429	-0.0487642	0.0627996	-0.0918949	0.0549381	0.00121379	0.0824026	12
YAL026C	-0.0168371	-0.00581461	-0.0227		-0.0298944	0.00406857			-0.0135912	0.019009	-0.0120172		8
YAL027W	0.00141504	0.00448444	-0.0076	-0.00291425	-0.00735841	-0.00847361	-0.0303922	0.0199	-0.00149438	-0.00726635	0.00155568	-0.0157646	12
YAL028W		-0.0148325	-0.0233		-0.00583747	0.105354	-0.00587382		0.0136221	0.0384873	0.0596907		8
YAL029C	-0.00118846	0.00602414	0.00685	-0.0749218	-0.0128678	-0.0198761	-0.0565156	0.0113516	-0.0229946	0.00353823	0.00879715	-0.0287894	12
YAL030W	-0.00572708	0.00831502	-0.0113	0.0120244	0.0109406	-0.000526766	-0.126221	0.0127833	-0.0143945	0.00794273	-0.00496284	-0.0135249	12
YAL031C	-0.00465675	0.0131418	0.0257	-0.0406558	0.00695459	-0.0219483	0.0152505	-0.0280918	0.00178722	9.36707e-05	-0.0173511	-0.0657949	12
YAL032C		-0.00656947	0.0125	0.00817676		0.00621817	-0.0195223	0.00360105		-0.0255527	0.0133024	-0.0111166	9
YAL033W	-0.0959993	0.0107046	-0.0244	-0.00380993	-0.143958	-0.012219	-0.00278145	0.0186731	-0.101117	0.0238243	-0.0252041	0.0165533	12
YAL034C	0.00332743	0.00775071	0.0229	-0.00242735	0.00791137	0.0384291	0.0134134	0.0337674	-0.010786	0.00155405	0.0221648	0.0122169	12
YAL034W-A	-0.089395	-0.00538009	0.0106	-0.0185214	-0.0956279	-0.165075	0.0349454	-0.008148	-0.0909617	0.0154695	0.0102234	0.0759146	12
YAL035W	-0.00709235	0.074301			-0.0188292				-0.0812337				4
YAL036C		-0.123339				0.00183684				-0.0182324			3
YAL037C-A			-0.0197	0.000691186			0.033845	-0.0144994			-0.00427288	0.00836062	6
YAL037W	-0.000216179	-0.0309253			0.00387988	-0.0372601			0.00753124	0.0321721			6
YAL038W	0.0125381	-0.0197656	-0.03225	-0.0362542		-0.020614	-0.066568	0.0160178		0.00473786	-0.00418334	-0.00290211	10
YAL039C	-0.0723168	0.0243186	0.0216	-0.0241938	-0.0229404	0.00398582	-0.00848571	0.00817597	-0.0580774	-0.00294722	-0.00618523	-0.00902362	12
YAL040C	-0.118047	0.00652753	0.00045	-0.0335063	-0.0331751	0.0251976	0.0514365	0.0233226	-0.148912	-0.0744567	-0.0517652	0.0759173	12
YAL041W	0.00700184	0.000312651	0.0261	-0.0500475	-0.0374717	-0.0203299	0.0620372	-0.0153727	-0.00132753	0.0321953	0.00618872	-0.00109383	12
YAL042W		-0.0198949	-0.02785	-0.0549219		-0.070234	0.0416083	-0.0232086		-0.0588171	-0.0254793	-0.00859707	9
YAL043C	-0.0633453	-0.0181621	-0.0054	0.0653092	-0.108991	0.0127917	0.070585	0.0268405	-0.0264218	-0.0296111	0.0388676	0.0493686	12
YAL044C	0.0112096	0.0291972	0.0211	0.0614386	-0.033864	0.11383	0.0386417	-0.00788255		0.011941	0.0292073	0.0234554	11
YAL044W-A			-0.0332	0.0213522			-0.0416862	0.0112149			0.0165772	0.00824422	6
YAL045C	0.0043032	-0.0038424			-0.0515769	-0.0993484			-0.0463948	0.043595			6
YAL046C			-0.0307	-0.0356125			0.00951844				-0.0389788	0.0263973	5
YAL047C	-0.0247071	0.011498	-0.00825		-0.0744114	0.00916115	0.0594186		-0.0915572	0.0388263	0.0100499		9
YAL048C	-0.0317944	0.0193846	0.02085	-0.0067913	-0.0783588	0.00663346	-0.0112047	-0.0208627	-0.100379	-0.0125855	0.0178107	0.00712089	12
YAL049C	0.00729671	-0.00747563	0.013	0.000646327	-0.00161494	0.0162673	-0.0339275	-0.0280612	-0.00780603	0.00180409	0.012793	0.00645592	12
YAL051W	0.053532	0.0312816	0.02475	-0.0216105	-0.0518797		0.0213349	-0.0555726	0.00309267	0.0181687	0.149765	-0.0188831	11
YAL053W	0.0785882	0.00686134	-0.0227	0.00937449	0.0495868	0.00846389	-0.101614		-0.167361	0.0210517	0.000334663		10
YAL054C	0.00529192	0.0100876	0.00905	-0.00116428	0.0260977	0.0183957	-0.0137799	-0.0120298	-0.0315002	0.00930497	0.011865	0.00643558	12
YAL055W	0.0281325	0.022242	0.03075	-0.0248548	-0.0320511	0.0235213	-0.0184436	0.0212086	0.0219911	-0.0275866	0.0432215	-0.00284906	12
YAL056W	-0.0547593	0.00422176	0.03825	0.00154779	-0.08349	-0.00269143	0.0758566	-0.0350593	0.100346	0.0308861	0.00452225	-0.0693485	12
YAL058W	-0.10624	0.0129532			-0.0121395	0.00182725	0.0161866		-0.0422608	-0.00880425		-0.00127288	8
YAL059W	0.0296085	-0.000337563	0.01095	-0.00701896	0.00392134	-0.0299492	0.00965904	-0.0234858	-0.00693939	-0.0057977	-0.00428502	-0.0126886	12
YAL060W	-0.0128505	0.0128042	-0.012	-0.0102299	-0.0197976	0.0113987	0.00769161	0.0133411	-0.0242339	-0.0219373	0.00531981	0.00500133	12
YAL061W	-0.00777266	-0.00862209			-0.0221457	-0.0260558			-0.035048	-0.044103			6
YAL062W	0.0245571	0.00785952	-0.00575	0.0231734	-0.00878906	0.0112721	0.00701852		0.0291363	0.0147069	0.00337124		10
YAL064C-A	0.0118466	0.00511613	-0.0319	0.0135993	-0.00702301	0.0202409	0.0591204	0.00647941	-0.00536161	-0.0147416	0.00349791	-0.00665331	12
YAL065C	-0.0126859	0.00122434			0.0228438	-0.00381103			0.0184065	0.00901896			6
YAL066W	-0.0147443	-0.017766			-0.0183433	-0.0035507			-0.0228328	-0.00516043			6
YAL067C	-0.00704592	0.0494299		-0.0117502	0.00754932		0.0599464	-0.0121292	0.0022849	0.0327626		-0.0276634	9
YAL068C	-0.00435411	0.0355868		-0.0120051	0.000790264			0.018623	-0.0308555	0.0116049		0.0170629	8
YAR002C-A	0.0250547	-0.0066271	-0.02895	-0.0375932	-0.0203895	-0.00691649	0.0496179	-0.00235419	0.0115686	0.00395321	-0.0186882	0.00654819	12
YAR002W			-0.0952				0.0326676				-0.067915		3
YAR003W	-0.156626	0.00375176	0.0223	-0.00163091	-0.225925	-0.00958088	-0.000207097		-0.110109	0.00506734	0.0157353	-0.0135906	11
YAR007C	-0.125357	-0.00928555	0.01215	-0.00836203	-0.116678	-0.0215488	-0.0221784	0.0124411	-0.118591	0.00398484	-0.0400482	0.0269294	12
YAR008W		-0.0279856				-0.0147563				-0.0216216			3
YAR014C	-0.130179	0.00577998			-0.0619347	-0.00860267			-0.23523	-0.0195181			6
YAR015W		-0.013445	0.00855			-0.0298659	0.025057			-0.0549685	-0.00105056		6
YAR018C	-0.15559		0.024		-0.109291		0.0442155		-0.20183		0.0667428		6
YAR019C	-0.096505	0.0247422	-0.0149	-0.0486959	-0.106554	-0.00295372	0.0610574	-0.00768731	-0.0833409	0.0136538	-0.185649	-0.0101979	12
YAR020C	0.0170493	0.0137184	-0.0177	0.0711372	0.0237189	0.0251955	-0.0522031		-0.00735727	0.00383084	-0.0148646	-0.0185896	11
YAR023C	0.0239962	0.0394107	0.0064	0.082488	0.0353893	0.0480596	0.00236749		0.041629	0.0540988	0.000497118	-0.00571168	11
YAR027W	-0.0106584	-0.00167225	0.0134	0.057527	0.000978633	-0.00854795	0.0350026		-0.00246809	0.0356446	0.0135234	0.0146973	11
YAR028W	-0.0229627	-0.00331808	-0.0311	0.0480225	0.0190062	0.0138219	-0.0380757		0.00254762	0.0102012	-0.0102771		10
YAR029W	-0.00523698	-0.0192679	-0.00205	0.0592823	0.0249303	-0.0140838	-0.0327467		0.00878747	0.0158005	-0.00387878	-0.0149776	11
YAR030C	0.00075915	-0.0144071			-0.018831	-0.0211135			-0.00495767	-0.000639296			6
YAR031W	0.0114218	-0.00802014	0.0116	0.00231975	0.0330673	0.0261529	0.0986886		0.00952499	0.00636485	-0.0219133		10
YAR035C-A			0.0001	-0.00315417			0.00962723	0.087744			0.00104832	0.0728755	6
YAR035W	-0.0123441	0.0158901	0.05175	0.0540999	0.00373567	-0.000923022	0.054168		-0.0289379	0.0234297	0.00818744	0.0028987	11
YAR042W		0.00144964	-0.0034	-0.0605712		0.00466357	0.0608092	-0.0522056		0.0275334	0.022698	-0.110779	9
YAR047C	0.0136863	0.00259241			-0.00572846	-0.0592138			-0.0253195	-0.0164438			6
YAR050W	-0.0130997	-0.0216954			0.0122962	-0.0193447			0.00234352	-0.0498616			6
YBL001C			-0.1478	-0.00249977			-0.0077454	0.0471378			0.0181366	0.0427828	6
YBL002W			0.03395	-0.000490606			0.0137334	-0.0457391			0.00676579	0.0183669	6
YBL003C	-0.00753225	0.0378356	-0.07985	-0.0217525	-0.00153813	0.116661	0.0296036	-0.0366603	-0.0145374	0.037097	0.0333984	0.0438212	12
YBL004W	-0.159163	-0.00874295			0.0681399	-0.0202643			-0.158709	0.000554929			6
YBL005W	0.056485	0.0229182	0.02865	-0.0506863	0.0146974		0.0377969	0.0059063	0.016642		0.00871726	-0.00992055	10
YBL006C	-0.0725076	-0.0203608	0.01065		-0.195098	-0.0595523	-0.00698088		-0.198432	-0.0376053	-0.0189837		9
YBL007C	0.00443029	0.0429657	0.0159	-0.0421077	-0.0520273		0.0663233	0.0105092	0.0156859	0.0237494	0.00852919	0.0364097	11
YBL008W	0.000165792	0.0241168	0.0266	0.0223871	-0.152784	-0.0120333	-0.0168147	0.0390658	-0.0291693	0.02036	0.0106779	0.0144263	12
YBL009W	0.00379281	0.00472419	0.01195	-0.0320578	0.00788286	0.01335	-0.0272118	-0.0507221	0.000639735	-0.0429436	0.0323361	-0.0577801	12
YBL010C	0.0170471	0.0418148	-0.0271	0.0136366	0.0031359	0.015059	0.0332204	0.0786083	-0.0221073	-0.00470323	0.0477095	0.0802098	12
YBL011W	-0.0161326	0.00824271	0.007	0.0498793	-0.021147		-0.0570143	0.0110989	0.012033	0.0135545	-0.0418585	0.0168515	11
YBL012C	-0.107894	-0.0391163			-0.0394969	-0.0342258			0.0140566	0.00747169			6
YBL013W	0.00491158	-0.0292693	0.02415	-0.0206704	0.0350808	0.143796	-0.0222564	-0.0273462	-0.0110593	-0.0631144	0.0110054	0.00663103	12
YBL015W	0.00227739	0.0194038	0.0193	0.0373274	0.00368413	-0.0342027	0.0242302	0.00913568	-0.181174	-0.0107981	-0.01804	-0.00707758	12
YBL016W	-0.251944	-0.0143392	0.00905	0.018128	-0.092587	-0.0292342	-0.021359	0.0457225	-0.0934266	0.00190162	-0.0385049	0.00892303	12
YBL017C	-0.150377	-0.0782802			-0.135589	-0.00560612			-0.0671331	-0.171046			6
YBL018C	-0.0199695	0.00591604	-0.0128	0.00434377		0.00249937	-0.0632657	-0.00162874		-0.0185054	0.0555137	0.0322415	10
YBL019W	0.0110561	0.00588592	0.00995	-0.00898979	0.0146967	-0.00582621	0.0118056	-0.0102824	-0.0134038	-0.00896123	0.0296657	-0.0274619	12
YBL020W	-0.00412999	0.00308184		0.0416716	-0.00591809	0.0176573			0.0145251	-0.0165965		-0.0109016	8
YBL021C			-0.01245	0.0190773		0.0589456	-0.0048165	0.0718473			-0.030041	-0.00426477	7
YBL022C			0.0833				-0.0923818				0.0101142		3
YBL023C			-0.0382	-0.0708164			-0.105413	-0.0442042			-0.0646095	-0.0782004	6
YBL024W	0.00838708	0.00085821	-0.0113	0.0454287	0.0194535	0.00776684	-0.0185919	0.029872	0.0771865	-0.00615555	-0.0510165	-0.00885951	12
YBL025W		-0.000263987	-0.009	-0.0139254		0.00866407	-0.0421927	-0.00433031		-0.0419724	0.000375889	-0.00566012	9
YBL026W	-0.199731	0.0116338		-0.0196455	0.0816702	0.136897	0.0161866	-0.0352855	-0.135075	-0.0212635		-0.00765374	10
YBL027W	-0.0215255	-0.0597345	0.0146	0.00501916	-0.0244732	-0.0232747	0.0171445	0.0328109	0.0180882	0.0469807	0.00524684	0.0156247	12
YBL028C	-0.00523447	-0.00112341	-0.04225	0.00358572	0.0157854	0.0108128	-0.0894932	0.0161315	0.0269621	-0.00728003	-0.0759226	0.0222295	12
YBL029C-A			-0.0154				0.0410483				-0.00135328		3
YBL029W	-0.00389199	-0.0125534	0.0235	0.039833	0.0324617	-0.0130258	-0.0279231	-0.0217135	-0.00972617	-0.0384042	0.0248801	-0.0305534	12
YBL031W	-0.0137346	-0.0165418	-0.02075	-0.00521978	0.0135325	-0.0174458	0.0697361	0.0444606	0.00936822	0.0102722	0.0120411	-0.0252659	12
YBL032W	-0.0737779	-0.0121029	0.03115	0.00511195	-0.0637992	0.0399727	0.0164328	0.000856523	-0.030646	0.0397215	-0.0383116	-0.0123617	12
YBL033C	3.93314e-05	-0.0106861	0.01335	-0.00337459	-0.00136495	-0.00858818	0.0114399	0.0100442		-0.0056198	0.00494598	-0.0152983	11
YBL034C		-0.00519742				0.0111113				-0.0350332			3
YBL035C		-0.02197	0.044	-0.0239572		-0.0112077	0.000971621	-0.0468912		-0.0238333	-0.124757	-0.0294269	9
YBL036C	-0.0217222	-0.00049157	-0.0085	-0.0479091	0.0204611	0.0136491	0.0219969		0.0152235	0.014517	0.0223347	0.00225671	11
YBL037W	0.0123805	-0.00789207	0.0132	-0.0248657	0.0208829	-0.00581366	0.107545	0.0387891	-0.0641478	-0.0296018	0.0140541	-0.0255223	12
YBL038W	-0.182611	-0.0170634	0.01695	0.00157049	0.0663691	-0.0324247	-0.0133314		-0.123245	-0.0118506	-0.0336142		10
YBL039C	0.00481821	-0.0044049	0.0164	0.0843912	0.0294555	0.000595518	0.0792757		0.00512448	-0.00662845	0.0154741	0.0171625	11
YBL040C	-0.0113198	-0.017004	-0.037	-0.127507	-0.0356329	0.00598758	0.0833722	-0.15147	-0.0171957	-0.0345878	0.0793714	-0.0440174	12
YBL041W	0.0214742	0.0560707	-0.0255	0.108421	-0.0265804	0.0297152	0.00249485		0.0186641	0.0462778		0.0345001	10
YBL042C	0.00156813	0.0180859	-0.0108	0.0626883	0.0378178	-0.0131552			0.00425719	0.00132126	0.0712797	-0.0244401	10
YBL045C	-0.0733831	-0.0319299	0.00785	-0.0190632	-0.0504081	0.00206354	-0.0489879	-0.0146008	-0.00973311	0.0124301	-0.0125934	-0.141345	12
YBL046W	0.00526097	-0.0693959			0.0439384	-0.109659			-0.0228387	-0.0501561	0.0612759		7
YBL047C		0.0325506				0.0310402							2
YBL048W	0.00167243	0.0218983			0.0299014	0.00204109			0.0047609	0.0136539			6
YBL049W	0.0316084	-0.00769603	-0.0141	0.0250426		-0.00818085	-0.0028001	0.0091207		-0.00815334	-0.0255117	0.00452258	10
YBL050W		-0.0135458	0.00525	-0.012247		-0.0593866	0.0323456	-0.0525127		-0.000874208	-0.0122277	-0.0157186	9
YBL051C	-0.0749846	-0.0172565	-0.0235	-0.0313741	-0.0168798	0.0214899	-0.136459	-0.0238953	0.0390623	-0.011038	-0.0111832	-0.0368641	12
YBL052C		-0.0356614	-0.0419	-0.0399708		0.0196915	-0.103046	-0.0054343		0.00514131	-0.078818	-0.0430699	9
YBL053W		0.0104522				0.00699439				-0.00991953			3
YBL054W		0.0153731	0.00095	-0.0331671		-0.0139941	0.0537144	0.0055043		0.0141842	0.0564087	-0.0510926	9
YBL055C	-0.00557037	-0.00717876	-0.0191	0.00024213	-0.0143762	0.00752141	-0.0643017	-0.00317968	-0.0118403	0.0055248	0.0620644	0.0382125	12
YBL056W	0.0189075	0.00788913	-0.00185	0.00497482	0.00102977	0.00756071	-0.0234997	0.0166666	0.0357758	0.0242046	-0.0318791	-0.00569812	12
YBL057C	-0.00992609	0.0209719	0.01855	0.0257827		-0.0176122	-0.0244046	0.00614048		-0.0158613	-0.0501696	0.0247017	10
YBL058W			0.0166				-0.00511881				-0.0591611	0.00923062	4
YBL059W	0.0242429	0.0143069	0.00555	0.00169053	0.0271509	-0.00870773	-0.0238966	0.00757485	-0.164114	0.0234706	-0.0194362	0.00241547	12
YBL060W		0.0183285	-0.03965	0.101421		0.017644	-0.0251919			-0.0225205			6
YBL061C		0.0220303	-0.0066			0.00216359	0.0155565			0.0111577	-0.0151885		6
YBL062W	0.00583836	-0.0291805				-0.0298847			0.0414241	0.0427004			5
YBL063W	-0.013968	-0.00785742	0.0228	0.0116917		0.00551071				0.0192268	0.106409	0.00407514	8
YBL064C	0.00170849	0.0215842	-0.0052			0.00377506	-0.0108254			0.0322692	-0.0201949		7
YBL065W		-0.0827476				-0.0879901				-0.0698734			3
YBL066C	0.0498018	0.0198186	0.01445	-0.0368047	-0.0349037	-0.0247604	0.0432526	0.0104964	0.0233302	-0.0181872	0.00029309	-0.0427521	12
YBL067C		0.0103725	0.048	0.0305291		0.0410776	9.6065e-05	0.0756756		0.0118879	0.0310725	0.0446176	9
YBL068W	0.00580096	-0.0170896	-0.0026	-0.0510672		-0.0245071	0.0141642	-0.0270581		-0.0200482	0.000381874	-0.0531666	10
YBL069W	0.0399553	0.0420486	0.01535	0.00354258	0.032215		0.0115529	-0.00740573	0.0188117	0.0108564	0.0431655	-0.00400867	11
YBL070C		-0.0112284				-0.015911				-0.00944116			3
YBL071C		-0.00609692				-0.00233543				0.0148447			3
YBL071C-B			-0.0457	0.0212815			-0.0277585	-0.0320648			-0.0487019	-0.00440041	6
YBL071W-A			-0.00425	-0.00786643			-0.122579	-0.0263202			0.00407298	-0.00419221	6
YBL072C		-0.00895415	-0.00185	-0.00925126		-0.00787476	0.0378934	0.0037236		-0.127326	-0.0572053	-0.0113365	9
YBL073W		-0.00405406				0.00571059				0.00738802			3
YBL074C	-0.0265648	-0.0141953	0.0048	0.039689		-0.00211027	0.0256073	0.0390461		-0.0111539	-0.0315876	0.0238063	10
YBL075C			-0.0643	-0.022446		0.0678269	-0.0999418	0.00638788			-0.0134976	0.015367	7
YBL076C		-0.0107921	0.03895	-0.0220049		-0.0306754	-0.0476429	-0.0354977		0.00346397	0.00426308	-0.0150231	9
YBL077W	0.00561841	0.0028835				-0.0108252				-0.0227869			4
YBL078C		0.00589629	-0.00365	-0.0122035		-0.00125868	0.0260094	-0.0125739		0.00667177	-0.050433	0.045628	9
YBL079W		0.00790224	-0.0275	0.0487731		-0.0183367	-0.0133712	0.0225594		0.079293	0.0072769	0.0272754	9
YBL080C		0.0131658	0.02765			0.0263153	0.0238928			0.0675277	0.0262108		6
YBL081W		-0.0017911	0.02995	-0.0773843		-0.0163482	-0.0381839	0.0161184		-0.0237665	0.0124618	-0.0271369	9
YBL082C	-0.0375611	0.00376964				-0.0244705				-0.0116162			4
YBL083C		-0.0141904				0.0271392				0.0204456			3
YBL084C	-0.0179747	-0.0136411				-0.00325155				0.00891345			4
YBL085W		-0.00148452	0.00205	-0.0413825		0.00287676	-0.0184089	-0.0369611		-0.0116296	0.0171555	-0.0486914	9
YBL086C		-0.08144	-0.02135	-0.0325025		0.0371533	-0.0869413	-0.0177025		0.00843802	-0.0178056	-0.00373646	9
YBL087C		-0.0223901	0.0123	-0.0149064		-0.00843662	0.00121712	0.0203631		-0.0363072	-0.0171386	0.00242057	9
YBL088C	0.0282934	-0.0125586				-0.0350516				0.0619385			4
YBL089W		-0.00572367	0.0095	-0.00423534		0.0121586	-0.000643198	0.0112784		0.00753246	0.0052337	-0.0385032	9
YBL090W		-0.000366032	0.00345	-0.00468684		-0.0254945	-0.0220122	0.023041		-0.0131392	0.0178273	-0.014738	9
YBL091C			0.00775	-0.0108684			0.0057216	0.0251476			-0.0196362	0.0113039	6
YBL091C-A	0.0163385	0.000191474	-0.0027	0.0366766	-0.0166648	-0.0987329	0.0423687	0.0120563	0.0229552	0.0469109	0.0198859	0.0283095	12
YBL092W	-0.00121484	0.00610038	-0.0386	0.00337694	-0.0259657	0.0969746	-0.010077	-0.0341795	-0.0437172	-0.0119209	0.0503618	-0.00509983	12
YBL093C		-0.00878584	-0.02455			-0.0606967	-0.00432051			-0.0632103	-0.065358		6
YBL094C		0.00862761				-0.00897423				-0.0134545			3
YBL095W		-0.00484461				0.0332362				0.0632586			3
YBL096C	0.00676138	-0.0089195			-0.000760348	-0.00282112			-0.00288119	-0.0287091			6
YBL097W		-0.0158553				0.0202237				-0.0144809			3
YBL098W	-0.00171339	0.00502566			0.0022633	0.011045			-0.0259491	-0.0199802			6
YBL099W		-0.0218808				0.0178551				-0.00596161			3
YBL100C		-0.00743405				0.00556324				-0.0771117			3
YBL101C	-0.0218379	7.3619e-06				-0.0259303				0.00158433			4
YBL102W	0.00162523	0.000551055	-0.00665	0.0291001	-0.0998132	0.00404493	-0.0331548	0.0504756	-0.0771714	-0.000534879	0.0179108	0.0770177	12
YBL103C		-0.0120296	-0.001	0.0415015	-0.0732263	0.00194372	-0.00784457	-0.0595098	-0.00972731	-0.0625933	-0.026074	-0.0613125	11
YBL104C	0.03401	-0.00562361			-0.0889986	0.0012321			0.0277549	-0.0143542			6
YBL105C	0.0256518	-0.00195188	0.01735	0.0403061	-0.0398201	0.0232427	-0.011599	0.045849	0.00141441	0.000304847	-0.0239398	0.0395784	12
YBL106C	-4.9815e-05	-0.00687819	0.00165	-0.0350124	0.0212213	-0.00813393	-0.0244318	-0.0753787	-0.00923918	0.0298674	0.0186318	-0.0256072	12
YBL107C	-0.00832232	-0.0143056	-0.00555	-0.0191225	0.0196872	-0.00944395	0.0174764	-0.0109339	-0.00580472	-0.0166089	-0.0141884	0.0127096	12
YBR001C	-0.0132258	-0.0140524	0.0137	-0.00273904	-0.000295398	-0.0143855	0.0155559	-0.0393274	-0.0224085	-0.0117792	-0.00877897	-0.00960882	12
YBR002C		-0.032374	-0.01685			-0.0337358	-0.00220168			-0.0425436	-0.0411017		6
YBR003W	-0.0337696	0.00146096	-0.00105	-0.0556806	-0.0304753	0.0413679	-0.0326511	-0.0344567	-0.0260015	0.0406993	-0.15812	-0.184229	12
YBR005W	0.00520496	-0.00193716	-0.0411	-0.00752976	0.0131537	-0.00630152	0.0143336	-0.0132156	0.00280515	0.00951765	-0.00770739	-0.0376692	12
YBR006W	0.0076257	0.0140343	0.00485	-0.00401335	0.0341378	0.0325436	0.120743	0.0132037	0.0217772	0.0466433	0.147217	0.0440058	12
YBR007C	0.00443626	0.000971609	0.02715	-0.0115249	-0.0332854	-0.041763	0.0139505	-0.000799389	-0.015995	-0.058043	0.0136063	-0.0124241	12
YBR008C	0.0121349	0.00696116			0.0153738	-0.0159848			0.00422924	-0.0303389			6
YBR009C		-0.0317105	-0.01			0.0427774	-0.0542456			-0.00374607	0.000955923		6
YBR010W		-0.05014	-0.0085	-0.0480572		0.0219617	0.00897319	-0.0694738		-0.000512868	-0.0349486	-0.0685393	9
YBR011C		-0.00339024	-0.0121	-0.00718462		-0.0139738	-0.016582	-0.0185601		-0.000431896	-0.0298425	0.0280329	9
YBR012C	0.015838	0.0018372			0.000972578	-0.0112187			0.0137596	-0.00939093			6
YBR013C	0.00761247	0.0147261	-0.00865	0.0215776	0.00850213	0.00406192	0.0283984	-0.0169494	0.0223416	0.0314044	-0.0236634	0.0382755	12
YBR015C	-0.0668539	0.0138954	0.0038		-0.192739	0.0597161	-0.0848403		-0.0897588	-0.00416075	0.00456142		9
YBR016W			-0.01075				0.0257703				-0.0713179		3
YBR017C		0.012713				0.0105062				0.00135355			3
YBR018C	0.00260378	-0.020506	0.03945	0.00765625	0.00650043	-0.0168005	-0.0432313	0.0214161	-0.0145855	-0.00968047	0.0116535	0.0209607	12
YBR019C	0.0243116	0.0111132			0.00171777	0.00571287			-0.023287	-0.0136168			6
YBR020W			0.05885	0.043046			0.120048	-0.0286867			0.133912	-0.0199505	6
YBR021W	0.00315501	-0.0121423	0.02545	0.127167	-0.0486218	-0.0315705	0.0457828		-0.000342247	-0.0308337	0.0370286		10
YBR022W	-0.0158643	0.00766583	0.00115	-0.038403	0.0269837	-0.0207656	-0.0380642	-0.0266736	-0.0038174	-0.0200425	0.0120067	-0.00852031	12
YBR024W	-0.00308914	-0.0221037	0.0282	-0.0073472	0.0127217	-0.0247159	-0.00616765	-0.0360015	-0.0405833	-0.018241	0.0216967	-0.00110831	12
YBR025C	-0.0325914	-0.0131601	0.0026	-0.00920971	-0.0514203	-0.0318053	0.00276249	-0.0240961	-0.0782851	-0.0228654	-0.00514678	-0.0352418	12
YBR026C		0.00648677	0.01555	-0.0249899	0.00508491	0.060043	-0.0334256	-0.00679964		0.00861836	-0.0263574	-0.0182711	10
YBR027C	0.0383992	0.0101304			0.00737947	0.0184377			0.0645241	0.0483117			6
YBR028C	-0.0258861	-0.0403404	0.00055	0.00625191	-0.0372828	-0.0144562	0.019728	-0.0335036	-0.0275142	0.00626831	0.0152825	-0.0286735	12
YBR029C		-0.0200609	-0.0548	-0.0452144		0.0109843	-0.036381	-0.0504795		-0.0371399	0.03451	0.0183052	9
YBR030W	0.0174953	0.0179316	0.03695	-0.0155935	0.02175	-0.0230941	-0.0109416	-0.0232664	-0.04768	-0.0178076	0.0248999	0.00979032	12
YBR031W	0.00540817	0.00575009	-0.0003		0.0148392	0.0325803	0.00346048		-0.0318932	-0.00483383	0.00837534		9
YBR032W	0.0118764	0.00747615			0.00221603	-0.00986016			0.0069138	-0.00499525			6
YBR033W	0.00769126	0.000537738			0.00892232	-0.0170199			0.00553002	0.0269408			6
YBR034C	-0.00832746	-0.00407824	-0.00565		-0.00552767	-0.0373461	0.0263633		-0.0820112	-0.0710626	-0.0474733		9
YBR036C	0.0162862	0.0274691	0.0043	-0.0247519	0.0324829	0.0305125	-0.0170013	-0.0258152	0.0216956	0.00437745	-0.00896025	-0.00436088	12
YBR037C	-0.0767996	-0.0177998	0.0037	0.112551	0.00215099	-0.0123521	-0.0235989		0.00688215	-0.0144983	8.56965e-06		10
YBR038W			0.0181				0.0658203				0.0080051		3
YBR039W	0.010408	-0.00196752	0.0142			0.0183823	0.00275049			-0.0160407	-0.0375508		7
YBR040W	0.00102374	-0.00747219	0.00395	-0.0137179	0.0203714	0.00538447	-0.0076792	0.0259628	0.0258514	0.0285586	-0.0119252	0.0454898	12
YBR041W	0.0240401	0.00825911	0.00955	-0.00167144	-0.00372403	0.0173643	0.0420188	0.0350297	-0.0533608	-0.00595382	0.00824702	-0.00203528	12
YBR042C	-0.107128	-0.00716853			-0.0925268	-0.00449438			-0.0190688	-0.0389428			6
YBR043C	-0.00163597	-0.0210276	0.0133	-0.034417	-0.00176628	-0.0143871	0.00882197	-0.0424393	-0.013833	-0.0219403	0.0393718	-0.0172585	12
YBR044C	0.0505193	0.00703426	0.02935	-0.0437604	-0.00188073	0.0101209	0.0380156	-0.067066		-0.00543849	-0.013535	-0.0963952	11
YBR045C	0.0106864	-0.00871233	0.08135	-2.52606e-06	-0.00105038	-0.03217	0.0661565	-0.0234903	0.0137243	-0.0079512	0.18089	-0.00579933	12
YBR046C	-0.00445194	0.00524826	0.00965	0.0143066	0.0331195	0.0204887	0.0402496	0.00634775	0.0108478	0.00725083	-0.0537947	0.0272168	12
YBR047W	-0.00910845	0.00164993	-0.0001		0.00217518	-0.0337739	-0.0019255		-0.00814621	-0.0107135	0.0334765		9
YBR048W	0.00500303	0.00136812	0.012	-0.00975246	-0.0193911	-0.0320258	0.0356072	0.00826537	0.00214244	-0.109841	0.0279447	-0.0189328	12
YBR049C		0.0163725				0.0483484				-0.00587362			3
YBR050C	0.00295336	-0.0109773	0.0133	-0.00141136	0.0341128	0.0179804	0.0165342	-0.0160057	0.015541	-0.0105893	0.00603369	0.0105758	12
YBR051W	-0.0102182	-0.00728698			0.0217668	-0.0174802			-0.000888746	-0.0277146			6
YBR052C			-0.0103	0.0178412	0.0245515	0.0599558	-0.00982352	0.0317289			0.0220035	-0.0236162	8
YBR053C	0.00596183	0.000578605	0.00385	-0.0124434		-0.0285822	-0.0171522	0.0340298		0.0115338	0.0305088	-0.0128218	10
YBR054W	0.000611131	-0.0128424			0.0214639	0.00711007			0.00141092	0.00320126			6
YBR055C	-0.190159	0.00500554	0.01455	0.037909	0.0914706	-0.00780059	0.00249542	0.0770508	-0.10558	0.00272229	0.107752	0.107031	12
YBR056W		-0.0144345	0.0178	0.00806635		0.0135772	-0.0296007	0.011895		-0.0081969	-0.0207768	0.00100271	9
YBR056W-A			-0.0118	-0.0300191			-0.01719	-0.0404141				0.00209941	5
YBR057C		-0.0513197	-0.0015	-0.0166204		-0.0214822	0.0302597	0.0434212		0.00889399	0.0276308	-0.122979	9
YBR058C	0.0353115	-0.00534104			-0.0272594	-0.0334825			0.0333445	0.00520181			6
YBR058C-A			-0.0201	0.0674789			0.00844878	-0.0357792			0.0173455	0.0528921	6
YBR059C	0.0086306	-0.00552514	0.0579	0.0477021	-0.0536972	0.0397634	0.0324166	0.0259509	0.00952389	-0.00627222	0.0134736	0.0281941	12
YBR060C	0.00788847	0.0241634	0.0173	0.0457093	-0.0120248	0.0686831	-0.00215471	0.0461016	0.00170637	0.0171534	0.0406826	0.0434009	12
YBR061C		-0.045854	0.0414	-0.0209617		0.0162262	0.121688	-0.000550442		0.0118879	-0.00172889	0.03259	9
YBR062C	-0.000661879	0.00227977	-0.00945	0.00315981	-0.00564384	-0.00319387	-0.0467508	0.00584298	0.00338292	-0.0205247	-0.0162401	0.0194855	12
YBR063C	0.00746579	-0.0183461	-0.0007	-0.035235	-0.00752978	0.00434652	0.0770263	0.0579657	0.0176839	0.0300386	0.00414762	0.0229606	12
YBR064W	-0.00343814	0.00637731			0.000695917	-0.027218			-0.0164025	0.0602044			6
YBR065C	-0.0294257	-0.0088614	-0.00885	-0.00689286	0.00284466	0.0157761	-0.00783332	0.0322538	-0.0115233	0.0258709	-0.0589806	-0.00532193	12
YBR066C	-0.0233005	-0.0121751	-0.00345	-0.0129995	-0.0313384	-0.0114344	-0.0394208	-0.00284718	-0.027731	-0.0125475	-0.00533233	-0.0152186	12
YBR067C	0.0284533	0.014845	-0.0059	-0.00589547	0.038912	-0.0111137	-0.0437609	-0.00432713	-0.00768178	0.00553137	-0.013214	-0.0981672	12
YBR068C	0.00249784	0.000337167	-0.0494	-0.0159142	0.00215958	-0.00475657	0.00561843	-0.00864279	-0.000364852	-0.0244304	0.0928804	-0.0220127	12
YBR069C	0.0301004	0.0114563	0.0177	-1.83953e-05	0.0179296	0.0140166	0.0365784	-0.023968	0.00353846	-0.0400545	0.0885908	-0.0311583	12
YBR070C	0.00242613	-0.00312523	-0.02645	-0.0299855	0.00854741	-0.00563511	0.0631646	-0.00782564	-0.00685205	-0.00851869	0.0195147	-0.00740866	12
YBR071W	0.000161737	0.00417534	0.0153	-0.0480498	-0.0014077	-0.00738685	-0.00950616	-0.0286949	0.0367664	0.0063897	0.010651	-0.0229577	12
YBR072C-A			-0.00945	0.0192183			-0.0181537	0.00375786			-0.0589541	0.0164758	6
YBR072W		-0.0309556	-0.0023	-0.0137864		0.0401044	0.0402421	0.00931939		0.0118535	-0.050132	-0.0460609	9
YBR073W	0.00809451	-0.0192506			-0.00557503	-0.0205798			-0.0411403	-0.0347395			6
YBR074W		0.00624919				0.0088918				0.00754454			3
YBR076W	-0.00262604	-0.0124738	0.0247	0.000999969	0.014868	-0.0136534	0.0394189	0.0415826	-0.023375	-0.0118395	0.0699786	0.00547461	12
YBR077C		0.0161443	-0.03385	0.0132691		0.0111077	-0.0733586	-0.00459149		-0.0482094	-0.0784529	0.00911855	9
YBR078W	0.00242017		-0.02365	-0.034639	-0.0334536		0.0429586	-0.015362	0.0160379		0.00682405	-0.0362608	9
YBR079C	-0.154224	-0.000335783	-0.0304	0.0174155	0.0706143	0.00413546	0.00287579		-0.132118	-0.0346917			9
YBR080C	0.00235745	-0.0336385	0.0392	-0.0248635	-0.0243223	-0.0150753	0.0430197	-0.0730876	0.0054474	-0.0332189	0.029422	-0.075433	12
YBR081C	-0.00222267	-0.00707543	0.04565		0.0934555	0.0725989	0.024316		-0.00486388	-0.0586538	0.0243723		9
YBR082C	0.0283362	0.0290066	-0.0064	0.00197754	-0.0474974	0.00944422	0.0219751	0.0497947	0.0576807	0.0158202	-0.0358485	-0.128704	12
YBR083W	-0.0156745	0.00556605	0.0437	-0.0105307	0.0375179	-0.0221837	0.00192388	-0.018643	-0.00738868	-0.00944746	0.0172524	0.0691167	12
YBR084C-A	0.0187905	-0.00662811	0.0418	0.104095	-0.0364496	0.0151772	-0.0237082	0.0678679	0.0279759	0.0683345	-0.0079679	0.140308	12
YBR084W	-0.0380787	0.00734154	0.04425	-0.00954546	-0.00177183	0.00835456	0.0621543	-0.0423531	-0.0632799	-0.029355	0.0126459	-0.0115426	12
YBR085C-A			-0.01665	-0.0153227			-0.0209292	-0.0120797			-0.0572457	-0.0359775	6
YBR085W		-0.040473	0.0135	0.0159837		-0.00158198	-0.140862	0.0226032		0.00531989	-0.0116232	0.0291439	9
YBR086C	-0.104318	-0.0311669	-0.0059	-0.0263752	0.00785751	-0.0150481	-0.110109		-0.0726943	-0.0208364	-0.0252196	0.0362975	11
YBR087W	0.0166796	0.00570527	0.03065	-0.022041	-0.0127055	0.00135095	0.0205304	-0.00647567	0.00338561	-0.0190057	0.0520528	0.00162738	12
YBR088C	-0.0068148	8.81676e-06	-0.0219	0.0181019		-0.00626879	0.0893282	-0.0686126		-0.00237228	0.02354	-0.0303686	10
YBR089W	0.0313828	0.0024916				-0.00128567				0.00506369			4
YBR090C	0.010261	-0.000420576	0.0363	0.0326282	0.00609496	-0.0197218	-0.0348744	0.00381578	0.0437202	-0.0396042	0.00098952	0.0443565	12
YBR091C	-0.177167	-0.00153136	-0.0069	0.0151686	0.107244	0.133464	-0.0702124	0.00952787	-0.10482	-0.0614864	-0.0317306	0.0376953	12
YBR092C	0.0154439	0.0149938	0.01535	-0.00439456	0.00984706	-0.00747315	0.327688	0.0307827	0.0272542	-0.00417101	0.101851	0.0355258	12
YBR093C	-0.0139674	-0.00824101	0.0223	-0.0735156	0.00931433	-0.0134837	0.0976638	0.0152602	-0.0191961	-0.00610385	0.0763383	-0.00822754	12
YBR094W	-0.00633948	-0.0221076			-0.0129429	-0.00221891			-0.0580002	0.0114567		0.033831	7
YBR095C	-0.031916	0.00217396	0.01505	-0.0396965	-0.114732	-0.050845	-0.00377841	0.0162942	0.00688215	0.0508488	0.014315	0.00714534	12
YBR096W	0.00515644	0.00312928	0.0019	-0.00667476	0.00825119	-0.0135318	-0.0120584	0.0183417	-0.0038696	0.00522821	-0.00687044	0.00930743	12
YBR097W	-0.015405	0.0063827			-0.0192683	0.0198197			-0.0332725	0.00909509			6
YBR098W	-0.0290131	0.00373153	0.06005	0.0135865	-0.036014	0.020484	0.14129	0.0373003	-0.0184284	-0.0284453	0.096619	-0.00908295	12
YBR099C	-0.0235591	-0.000876183			-0.0290716	-0.00696475			0.00300162	-0.0181721			6
YBR101C											0.0156156		1
YBR102C			0.00725	-0.00194206		0.0472431	0.0190102	-0.0289097			-0.0316	-0.0315463	7
YBR103W	-0.108104	-0.0125426		0.0174388	-0.0307464	-0.0132072	0.0089737		0.0749772	0.0308205			8
YBR104W	-0.00853223	0.0075021	0.0216	0.0168982	0.00638095	-0.0277447	0.0020374	0.0230047	0.00513426	-0.0192393	-0.0130467	0.0334857	12
YBR105C			0.01	-0.0352227			0.0120244	-0.00416537			0.0489872	-0.00838227	6
YBR106W	0.032309	0.00755712	-0.0398	-0.0156761	-0.0389342	-0.0172412	-0.00988805	-0.00750178	-0.0272887	-0.0486296	0.0239112	0.0105228	12
YBR107C	-0.151681	0.0302668	0.00995	0.0454135	0.00624171	0.013817	-0.00240523	0.0155989	0.0111017	0.00963809	-0.0623591	0.0129053	12
YBR108W			-0.06355	-0.0382187				0.0355751				0.0426867	4
YBR109C	0.0520271	-0.00451953	-0.019	0.0327075	-0.0699809	-0.071314	-0.0214987		-0.223807	-0.124632	-0.0456902		10
YBR110W			0.02045	0.0226655		-0.0128929	0.0463557	0.0631351			-0.0613953	0.0627455	7
YBR111C		0.0303743	-0.01765	0.0247897		0.0971598	0.0344645	0.0419848		0.00785216	0.086306	0.0368695	9
YBR111W-A			0.0047	0.0140269			-0.0346391	0.0147933			-0.0220922	0.0352688	6
YBR112C	-0.0283505	-0.055884			0.0606507	-0.0565902			-0.0618896	-0.0627603			6
YBR113W	0.0892338	-0.0395799			-0.124722	0.00114659			0.0397309	0.0210697			6
YBR114W	0.0698337	0.0315904			0.0362271	0.0117343			0.0187475	0.026804			6
YBR115C		0.0220434				0.0286642				0.00947041			3
YBR116C	0.0610654	0.0110016			0.0324935	0.0207327			0.0168795	-0.0171785			6
YBR117C	-0.0921985	0.00411869	0.0305	-0.00209662	0.0324797	0.0187598	-0.0246144	0.0451868	-0.0478548	-0.0299661	0.0406458	0.00149412	12
YBR118W	-0.0263182	-0.0283915		0.0148267	-0.133471	-0.0317965		-0.019951	-0.0143928	-0.0248888		-0.0871345	9
YBR119W	-0.291666	-0.114728	-0.00315		-0.154471	-0.114127	-0.0480257		-0.153014	-0.138453	-0.00345275		9
YBR120C	-0.0567226	0.0261921	-0.001	0.0327261	-0.0531381	0.0038086	0.0662328	0.0183504	0.000396779	7.02255e-05	-0.00408248	0.0388398	12
YBR121C			0.0122	0.0280076			-0.0303516				0.0602102		4
YBR123C		-0.0374582	0.0085	0.00252195		0.0263731	0.0551816	-0.0423619		-0.00632785	0.0437781	-0.0198549	9
YBR124W	-0.17652	0.00725886			0.101273	-0.0239527			-0.132177	-0.0892591			6
YBR125C	-0.00523128	0.0181595	0.0233	-0.0639571		-0.00098101	-0.00682759	-0.00990713		0.0592188	0.00513977	-0.0675679	10
YBR126C			-0.00505	-0.033804		0.0994374	0.0324432	-0.077149			-0.00332737	-0.107394	7
YBR127C	0.0640117	0.0435288	0.02285		0.0667697	0.0729003	-0.021304		0.0197072	0.0489905	0.0553291		9
YBR128C	-0.00199986	0.0204291	-0.03935	-0.0249298	0.0203157	0.00204261	0.0279753	0.0379641	0.0334057	0.0116896		-0.0270338	11
YBR129C	-0.0117828	0.00549769	-0.0201	0.025176	0.0114472	0.06586	-0.0702445	0.0352612	-0.0198168	0.000665757	0.0261151	-0.0644643	12
YBR130C	0.00620245	0.00067864	0.00815	0.00800827	0.0147277	0.0232162	0.0292389	0.0455592	0.0200767	0.0113355	0.0170746	0.0063103	12
YBR132C	-0.000994519	-0.000758404	0.0061	-0.0743136	0.00562755	0.00721639	-0.0351196	-0.0322993	0.0182952	0.0098799	-0.0277218	-0.00580052	12
YBR133C		0.0734741	0.0231	-0.0487694		0.000822147	0.0117936	0.0187726		-0.0187322	-0.0299776	0.0416769	9
YBR134W	0.0550801	0.00752746			-0.0473278	-0.0215277			0.0476352	-0.0235314			6
YBR135W	-0.0228025	0.00408744			-0.00799473	-0.0253522			0.00861711	0.0495804			6
YBR136W	-0.151418	0.0111489			-0.198649	0.0026901			-0.226548	-0.0321055			6
YBR137W	0.0107541	0.00515384	-0.00675	-0.0237322	0.00204904	-0.00323142	0.0556574	0.0101756	0.00124579	-0.0248043	0.0443241	0.00185164	12
YBR138C	0.0176049	0.00943031	0.0102	-0.0528185	0.0355735	0.0284567	0.0481222	-0.0149356	0.0781528	0.0166269	0.0246899	-0.00172898	12
YBR139W	-0.00794562	0.00725759	-0.00675	-0.0265528	0.00388183	-0.034645	-0.0141767	-0.0153702	-0.0298982	-0.0177696	0.0163827	-0.0359471	12
YBR140C		-0.0131679	-0.00715	0.0561568		-0.00872804	0.00504359	0.0531576		0.0367686	-0.0111956	0.0986949	9
YBR141C	-0.00729438	0.00813297	-0.00585	0.00175177	0.00708235	-0.00925433	0.0272255	-0.00944573	0.0381186	0.00850162	-0.0461757	0.0104704	12
YBR142W	0.0242081	0.0224419	0.0037	-0.00621209		0.0124271	0.0771986			0.0259548	0.0493936	-0.00844507	9
YBR143C		0.042297	0.00605	0.024524		0.0322259	-0.0565441	0.00397086		0.0452304	0.0438602	-0.0214454	9
YBR144C	0.0136465	-0.00114343			0.0240636	-0.00178287			0.0183134	0.0018134			6
YBR145W	-0.00426063	-0.00507105	-0.0096	-0.000910846	-0.00131579	-0.030966	0.0307941	0.058057	-0.0127505	-0.0194284	0.0507494	0.0486809	12
YBR146W	-0.0287617	-0.00172425	0.0053	0.0177137		-0.00744781	0.0182937	0.0614915		-0.116633	-0.0217012	-0.0148293	10
YBR147W	0.00931042	0.00694576	-0.00965	-0.00762957	0.00551303	-0.00673194	0.022356	-0.00364882	0.0112791	-0.00860076	0.00989306	0.00127087	12
YBR148W		0.0252204	0.0188	-0.00531141		0.0312255	0.0457677	-0.00991084		0.0164086	-0.0174718	0.00965529	9
YBR149W		-0.0131317	0.01185	-0.00226089		-0.00630154	0.0100085	0.0133965		0.00531989	-0.00748658	0.00500195	9
YBR150C	-0.00381276	-0.003418			-0.0278674	0.00136281			-0.0213567	-0.0168628			6
YBR151W	0.0413987	-0.000776754	-0.006	-0.00756349	0.00585902	-0.00739511	0.0510215	0.023598	-0.0311571	-0.0428922	0.00832255	-0.0013187	12
YBR152W		-0.0403377	0.0707	0.0166665		0.0286642		-0.0151626		-0.00548899		0.00126953	7
YBR153W		0.014018	0.0293	0.000569398		-0.0155397	0.00181119	-0.0236728		-0.0215852	-0.0198026	0.00984312	9
YBR154C		-0.0423906	-0.0362	-0.0521155		0.0351717	-0.042843	-0.0391178		-0.0303266	-0.0298874	-0.0155866	9
YBR155W	0.0159691	0.00249964	0.0015	-0.0207848		0.0039037	0.0115636	-0.0306998		-0.00168796	-0.0580879	-0.0121119	10
YBR156C	0.00379275		0.05015	-0.000923838	0.00338162		0.0446086	0.0211251			0.0629083	0.00178242	8
YBR157C			0.00195	-0.0590991			-0.0323523	-0.00585635			-0.0585804	-0.1407	6
YBR158W	-0.015298	0.00280316	-0.01215	0.0408644	0.00139382	0.00628721	0.116057	0.0777875	-0.0245892	-0.00621084	0.0447815	0.0787255	12
YBR160W	-0.0719927	0.0269656	0.02495	0.00457788	0.00392008	0.0273532	-0.0174022	-0.0147868	-0.0243171	0.0480579	-0.0423258	-0.00914371	12
YBR161W	-0.00358108	0.0944626	-0.00035	-0.0059772	0.00729705		0.00321712	-0.00131517	0.0173627	0.0323978	0.00422057	-0.0162992	11
YBR162W-A	-0.00728997	0.00043227	0.0217	0.061581	0.0201024	-0.00300499	0.0281834		-0.0902434	-0.0150829	0.000170768		10
YBR163W	-0.000851586	-0.00214099	0.0235	-0.0749649	-0.0035788	-0.0178036	0.0441523	-0.0124817	0.0148276	-0.0415162	-0.0109139	0.000218219	12
YBR164C			-0.01435	-0.0395254			0.0107633	-0.10112			-0.0176675	-0.0643434	6
YBR165W	0.0501637	-2.3852e-05	-0.01605	0.059482	0.0451128	-0.100478	-0.0922521	0.0810853	-0.0141502	0.00167867	-0.0982458	0.104438	12
YBR166C	-0.0131671	-0.0519588	0.03	-0.0231053	-0.0972441	0.0138886	-0.02961	-0.0836745	-0.0527824	-0.0348982	-0.0297262	-0.0519457	12
YBR167C	-0.00438937	-0.00345396	0.0123	0.000488807	-0.0367889	-0.0049419	-0.163952	-0.0148449	0.00249052	-0.00582054	0.0316457	-0.0209573	12
YBR168W	-0.0446524	-0.018919		0.0280076	-0.0621005	-0.00419329			-0.0184196	0.0176616			7
YBR169C	-0.00432061	0.0113726		0.0089033	0.0295781	0.0234042		0.00561354	0.0151583	0.0249309		0.0218431	9
YBR170C	-0.17835	0.00180869	0.02155	-0.0163754	0.106241	-0.00133091	0.0331499	-0.0446381	-0.111073	0.0314301	0.0370763	-0.0204814	12
YBR171W	0.0125207	0.0354153	-0.0157	-0.00126267	0.0278669	0.0236145	-0.0794963	0.0355647	0.0607801	0.0195183	0.00602286	0.0210152	12
YBR172C	0.00150126	0.00591343	-0.0211	-0.108035	0.0600459	0.0500237	0.0759076	-0.176937	0.0324904	-0.000289686	0.0214679	-0.137103	12
YBR173C		0.052355	-0.0145	0.0202929		0.0363405	-0.0310703	0.00463452		0.0349148	-0.0130678	0.0460596	9
YBR174C	-0.112091	0.0216145			-0.164263	-0.00510109			-0.14039	-0.0362571			6
YBR175W	-0.120003	0.0238797	0.02625	0.00253614	-0.121413	-0.0348	-0.0417663	0.00641093	-0.138123	0.0349724	-0.0688559	0.0101529	12
YBR176W	0.0192074	0.0044783	0.01775	-0.0119939	0.0136424	0.00800044	0.0302677	-0.0178837	-0.00189863	-0.00941111	0.0474264	-0.020285	12
YBR177C	0.0115765	0.00647199	0.0148	0.00179122	-0.011638	-0.0123702	0.049763	0.0374314	-0.00912357	-0.0379763	0.00441334	-0.0330814	12
YBR178W	0.000810853	-0.00848469			-0.0341274	-0.0069628			-0.0317062	0.0148896			6
YBR179C	-0.112567	0.00832672	0.01775	-0.063037	0.0824602	0.0134247	-0.0339459	-0.0476427	-0.0546222	-0.019375	0.00444387	-0.0530321	12
YBR180W	0.00089655	-0.0115837	0.0415	-0.02577	0.00658216	0.0016492	-0.0524546	-0.0472197	-0.00100126	-0.00761445	0.011071	-0.0115109	12
YBR181C		-0.0201919	0.01065	-0.0184473		0.00337909	0.127367	-0.0143047		-0.0169313	-0.00580624	-0.004399	9
YBR182C		-0.0112944	-0.0128	-0.0675687		-0.0123427	-0.0168389	-0.0471434		-0.0150117	0.0579356	-0.0494324	9
YBR182C-A			-0.0553	-0.0419309			0.00537087	-0.00474174			0.00298248	-0.00978129	6
YBR183W	0.0144895	0.0158452	-0.0486	-0.0147507	0.0347228	0.0344658	-0.0783387	0.00177389	0.0121324	-0.0147596	0.0565328	0.0331893	12
YBR184W		-0.0260088				-0.00410029				-0.0161927			3
YBR185C		-0.0547724	-0.00655	-0.0259394		0.00689107	-0.0106497	0.00638772		-0.0220861	0.0508108	0.0309959	9
YBR186W	0.0104598	-0.00549684	-0.0339	-0.0324622	0.00442476	-0.0166834	-0.112538	-0.0370915	-0.0208099	-0.0454838		-0.0268162	11
YBR187W	-0.0247183	-0.0545129			-0.00131934	0.0246283			-0.0856109	-0.0378778			6
YBR188C	0.029102	-0.0174958	0.00875	0.0374857	0.00330582	8.35899e-05	0.000949905	-0.000437388	-0.0334933	-0.0530064	-0.0124559	-0.0102368	12
YBR189W		-0.0233715	-0.0054	-0.113389	0.0448791	0.0132528	0.00266194	-0.0763092		0.00322937	0.0352843	-0.0986453	10
YBR190W		-0.0109636			0.06477	0.099489				0.0486723			4
YBR191W	-0.00745877	-0.0656122		0.0128806	-0.0384963	0.0424633	-0.00957746	-0.0303307	-0.0120993	0.0199475		-0.0191206	10
YBR192W		0.00131982	-0.01925			0.0135611	-0.00973249			0.0267493	0.155444		6
YBR193C		-0.0236819	0.0623	0.0170918		-0.0183293	-0.0198014	0.0205832		-0.0134648	0.0160733	0.0131841	9
YBR194W	0.0220217	0.00169024	0.04145	-0.00360233		-0.0424349	-0.0108098	-0.00571223		-0.00439078	-0.0563111	0.00744609	10
YBR195C	-0.030635	0.00596	0.0092	0.0351849	-0.0790116	0.00670192	-0.0326899	0.0551599	-0.00689357	-0.00300414	0.0181441	0.031677	12
YBR196C		-0.0189967	-0.00295	-0.0382503		0.00739369	0.0906503	-0.0268288		-0.00622995	0.0275613	-0.00761646	9
YBR196C-B			-0.0048	-0.00770294			-0.0184738	-0.00849482			-0.0378942	0.0185627	6
YBR197C	-0.0078134	0.00361472	-0.0044			0.00833954	-0.206441			0.0128348	0.0873773	-0.0024705	8
YBR198C		-0.0216719	0.0222	-0.0317379		0.0829584	0.00915763	-0.0108955		0.0885941	0.00796616	0.0251181	9
YBR199W		0.00968739	0.00485	-0.0387041		-0.00382032	0.124942	-0.043836		-0.0273968	-0.0224849	-0.0311962	9
YBR200W	0.00315816	0.00231225	0.0528	0.0412192	-0.220027	-0.0153856	0.050207	-0.00319345	-0.156568	0.0783425	0.135096	-0.0431545	12
YBR201W			-0.01815	-0.0620958			0.0202159	0.00281313			-0.0144847	0.0175781	6
YBR202W		0.0225024	0.00965	-0.0449392		-0.0418658	0.152471	-0.0213027		0.0132322	-0.0517962	0.0247454	9
YBR203W	0.0479802	0.0110765			0.0418155	0.0309954			0.0366203	0.0463176			6
YBR204C	-0.000366171	0.0080141	0.02345	0.00818788	0.00420393	-0.00670407	-0.0172011	-0.0093699	0.000958437	0.0087473	0.0375113	0.00228815	12
YBR205W	-0.00898976	0.0176085	-0.0394	0.0128889	0.0359338	0.00784151	-0.10131	-0.0222757	0.020722	0.0308657	-0.0762822	-0.00560311	12
YBR206W	0.0190105	0.0222417			0.0459052	0.0549109			0.0235676	-0.0322288			6
YBR207W	-0.0308569	0.00558358	0.02555	-0.0482136		0.0205726	-0.055814	-0.0025652		0.0619396	0.0986945	-0.00157872	10
YBR208C	0.0027694	-0.0222239				-0.0130886				0.0392763			4
YBR209W	0.0545744	0.00410086			0.0173306	0.000311097			-0.0314236	-0.018029			6
YBR210W		0.00512188	0.01435	0.0206988		0.0247186	-0.00675387	-0.012887		0.0243101	-0.0253285	0.00250616	9
YBR211C	0.0526963	0.0209278	0.00545	-0.004337		0.0517156	-0.0470039	0.0143003		0.0120646	0.0351443	0.0302415	10
YBR212W	0.020462	0.0120771	0.0531	-0.0938627		0.014379	-0.0204965	-0.0969253		0.00508202	-0.00506716	-0.0702901	10
YBR213W	0.028519	-0.00483366	-0.009	0.0172253		-0.00385309	-0.00212908	-0.00658695		-0.0369881	-0.0126931	0.000358824	10
YBR214W	0.0218414	0.0181917	0.0187	-0.0183886		-0.0158026	0.0726469	-0.0309106		-0.0372818	0.0191043	-0.00314685	10
YBR215W		0.0245797	0.03555	-0.0243185		0.039956	0.0358712	-0.0424651		0.0427857	0.0304107	2.49054e-05	9
YBR216C	-0.00491919	0.000561343	0.0134	-0.00599978	0.0258837	-0.00463558	0.0297404	-0.0200675	0.0112362	-0.05811	-0.000210482	0.0152687	12
YBR217W	0.0162106	-0.0197955	0.03585	0.0149326	0.0150082	-0.000204278	0.0882159	-0.000140646	-0.0024381	-0.0243608	0.16529	0.00261143	12
YBR218C	0.00142558	-0.00827739		-0.0642467	0.00435438	-0.0158523	-0.0500902	-0.0222445	0.0158592	0.00318105		0.049321	10
YBR219C	0.00513805	0.0169664	0.025		-0.00299098	-0.020286	-0.00408893		0.0167909	-0.0193131	0.0190661		9
YBR220C	-0.0256851	-0.00372509	0.0522	0.0471909	-0.00411028	-0.00657424	0.205002	0.0780101	-0.00344777	-0.00919208	0.0485923	0.121834	12
YBR221C			0.037	-0.104391			0.0241698	-0.0289816			0.0142546	-0.114802	6
YBR222C	0.00543962	0.0174357	0.00875	0.0879073	-0.00587529	-0.017184	-0.0152587		-0.0257413	0.0153297	0.024668	0.0179606	11
YBR223C			0.0117	-0.034576			-0.0768235	-0.013602			-0.0308319	-0.00110074	6
YBR224W	0.00788081	-0.00376624			0.0181465	0.0288367			0.00876203	-0.0522105			6
YBR225W	-0.0268637	-0.0176069	-0.02115	-0.00860368	0.00520065	-0.0122987	0.00798173	-0.0353385	-0.0645491	-0.0206038	0.0138235	0.0180106	12
YBR226C	-0.0527298	0.0114178			-0.00831521	-0.00152461			-0.065799	-0.00838795			6
YBR227C	-0.0485398	-0.00434925	-0.01545	-0.00983168	-0.123479	-0.0289358	-0.0983981	-0.0372234	0.00388731	0.00528786	-0.105769	-0.0309186	12
YBR228W	0.00215755	-0.0137217	0.0097	-0.00539566	0.018002	-0.0456914	-0.0640034	-0.0132147	0.0233411	0.0102181	-0.0269826	0.00652047	12
YBR229C	-0.121731	-0.00466218	0.0198	-0.0543439	-0.209147	-0.0281881	0.059293	0.023606	-0.240594	-0.0439069	0.0147281	0.00957334	12
YBR230C	-0.00592702	-0.00327453	0.0041	-0.0919325	0.0367859	-0.00198166	-0.0359483	-0.0628214	0.0206171	-0.00492195	0.0377951	-0.0400552	12
YBR231C	-0.184727	-0.0189453	0.0124	0.00705658	-0.19443	0.0361265	0.0218827	-0.0218086	-0.0206362	-0.0362367	-0.0964005	0.0477684	12
YBR232C	-0.0284677	-0.0228459			0.0127286	0.00148933			-0.0302546	-0.0152477			6
YBR233W	-0.0319206	-0.0158877	0.04575	-0.0983193	0.00716153	0.0059739	-0.0344744	-0.0631267	-0.00274897	-0.000520627	-0.00171026	-0.00200818	12
YBR234C		0.027898	0.01085	0.00210711		-0.021376	0.0228412	-0.0274427		0.0242632	0.00312146	0.0305916	9
YBR235W	0.00650666	0.00735557			0.0103149	-0.0134397			0.00755105	0.0143904			6
YBR236C		-0.00803067		-0.0227431		-0.0216844		-0.0662815		-0.00607158		-0.0701948	6
YBR237W	-0.0282517	-0.0206853				-0.0308457				-0.0223057			4
YBR239C	0.0155737	0.0265295	0.002	-0.0285362	0.0172945	0.033011	-0.0153797	-0.0518977	0.0183427	0.0131805	-0.0549008	-0.0302234	12
YBR240C		0.00333509				-0.00581412				-0.0362468			3
YBR241C	0.00734713	-0.0114384	0.0015	-0.00378337	-0.00203366	-0.0101333	-0.0310057	-0.00935802	-0.0202462	-0.0251149	-0.0146814	-0.00637767	12
YBR242W	0.0195419	-0.000837275	0.01875	0.0159505	0.00394121	-0.00522889	-0.0247174	-0.0352251	-0.0187966	-0.0080685	-0.0223372	0.0180084	12
YBR243C		-0.0109767	-0.00175			0.00971142	0.00747623			0.00791577	-0.0172623		6
YBR244W	0.00501706	-0.00597465	0.01315	0.0362573	0.00147839	0.018502	0.039692	0.00371153	-0.0100446	-0.0157361	-0.0407945	0.0551887	12
YBR245C	-0.103032	0.0119931	0.03005	-0.0344831	-0.0465864	0.0419479	0.0520623	-0.0670547	0.0371925	0.0143559	0.146046	-0.0413226	12
YBR246W	-0.10014	0.0334275	0.0209	-0.0123094	-0.0549672	0.0240672	-0.0276411	0.00204452	-0.00801278	0.0534832	-0.00475483	0.0304319	12
YBR247C		-0.0181242	0.0083			0.0166279	-0.0968677			-0.023632	0.0465883		6
YBR249C	0.00278437	0.0182512	0.0019	0.000630255	0.00864031	0.0223765	0.0322112	-0.0356526	0.00887181	4.66603e-05	0.0237681	-0.0301831	12
YBR250W	-0.00907097	-0.0165716	0.0045	-0.00580873	-0.0192021	-0.0193012	0.0299601	-0.0309685	-0.041236	-0.0255695	-0.00658091	-0.0139935	12
YBR251W		0.0257389	0.0136	-0.010595		-0.0050892	0.0373766	0.0674151		-0.00524705	0.0201213	0.0686495	9
YBR252W	-0.0176852	0.00415521	-0.0114	0.0550405	-0.00131114	0.0398312	-0.00677976	0.00888751		0.0276137		-0.012273	10
YBR253W	-0.0255594	-0.000795603	0.0325	0.0419075	-0.0185807	0.00745151	0.0322964	0.059482	0.0191007	0.0134302	0.0150968	0.0469013	12
YBR254C		0.0162934	0.00765	0.0159003		0.0236412	-0.0385824	-0.0351617		-0.0443768	0.00858956	-0.0430537	9
YBR255W	-0.0597675	-0.00527745			0.00910048	-0.0294596			-0.158959	0.000597447			6
YBR256C		0.00467664				0.013822				0.0131433			3
YBR257W	-0.0181134	0.0269481	-0.03655	0.00724981		0.0156724	-0.0675454	0.00462186		0.02902	0.00766369	0.00426232	10
YBR258C		-0.00599808	0.0099	-0.0178165		0.00348046	0.0230201	-0.00305859		-0.0136478	-0.0177452	0.015784	9
YBR259W		-0.0202754	0.011	-0.0149321		0.0156916	-0.0217204	-0.0139258		-0.000354392	0.0203311	-0.0235548	9
YBR260C	-0.0444469	-0.00964893			-0.0255536	0.0011441			-0.196137	-0.119275			6
YBR261C	-0.0367345	-0.00115804	0.0232	0.0282854	0.0165804	-0.0230135	0.00857115		-0.0212691	0.00387044	-0.00663532		10
YBR262C	-0.0108665	0.00022942	-0.07045	-0.0253276	0.000783475	-0.000217484	-0.106453	0.0214133	-0.0229665	0.00598193	0.0830179	0.00670244	12
YBR263W	0.00917295	0.00712924	-0.00315	0.0258811	0.0152831	0.0127826	0.0502892	-0.0317038	-0.00574469	-0.0326409	0.00349674	-0.0100243	12
YBR265W		-0.0433758	0.03255	0.00111667		-0.0372338	-0.00448781	-0.00835392		-0.10746	0.00435731	0.0124679	9
YBR266C	0.0171806	-0.0295864			-0.0124863	-0.0254867				0.0273916			5
YBR267W		0.00736976	0.02055			-0.00676214	-0.0638554			-0.0433754	-0.0286817		6
YBR268W	-0.00491175	-0.0187297	0.0125	-0.0532698	0.00862398	-0.013972	-0.0114242	0.00299514	-0.00757622	0.00120526	0.0301549	0.0150492	12
YBR269C	0.0082634	-0.00260843	-0.01205	0.0321216	-0.0181787	0.0299311	-0.0267283		-0.274204	-0.0353616	0.0131369		10
YBR270C	0.0086679	0.00127415			-0.0223118	-0.00153437			-0.00250814	-0.0411901	-0.018532		7
YBR271W	0.0188264	-0.113541	-0.00075	-0.0134079	0.00116491	0.0421318	0.0372917	-0.0126699	-0.00501716	-0.139129	0.134632	0.000712257	12
YBR272C											0.0382724		1
YBR273C	0.0011573	-0.0206729	-0.0259	0.0044566	0.0160841	-0.0163299		-0.0201443	0.00340891	-0.00281124	0.0771709	-0.00164711	11
YBR274W			-0.00685	-0.0241375			0.0317494	0.0121908			-0.00848714	0.0256014	6
YBR275C	-0.00489592	0.000212739			0.020455	0.0060075			0.0194511	0.0134426			6
YBR276C	-0.0138781	-0.00162921	-0.0507	0.0200309	0.011015	-0.0180215	-0.0301209	-0.0472665	-0.00893912	-0.00479159	-0.086805	-0.0466124	12
YBR277C	0.0728176	-0.0963623			-0.0328601	0.0187391			-0.0271309	-0.139237			6
YBR278W	0.0271473	-0.100108	-0.0095	-0.000511666	-0.00741524	-0.00184848	0.0257814		-0.0227053	-0.17028	-0.0471722	-0.014488	11
YBR279W			0.0187	-0.00384441			-0.03633	-0.0194689			0.0182203	0.0120569	6
YBR280C	0.0120816	-0.0173619			-0.0098841	-0.0426826			-0.0355087	-0.0257614			6
YBR281C	-0.041853	-0.119413	-0.03195	0.00238078	-0.022844	0.0199964	-0.201359	-0.0326141	0.0102533	-0.210065	0.095001	-0.00815635	12
YBR282W	-0.0911082	-0.155598	-0.03275	-0.00517448	-0.01574	-0.0216577	-0.0509364	-0.00118136	0.0192216	-0.161649	-0.0628576	0.0234955	12
YBR283C	0.00686717	-0.0672362	-0.00095	0.0752896	0.00865732	0.0536381	-0.0235705	0.126748	-0.0162551	-0.0449108	-0.0181305	0.0279001	12
YBR284W	0.0104061	-0.126866			-0.0173191	0.0251215			0.00197591	-0.152231			6
YBR285W	-0.0063578	-0.0819174	-0.0286	0.00122993	-0.0202576	0.0193242	-0.0423322	-0.0147701	-0.0136972	-0.16505	-0.0168689	-0.00814076	12
YBR286W	0.000740135	-0.115625	0.00835	-0.0324413	-0.00329227	0.0543974	0.0288182	-0.0770336	0.00696635	-0.14472	0.0130663	-0.0837284	12
YBR287W	-0.140372	-0.00556749			-0.00682063	0.0070442			-0.0679746	-0.0372663			6
YBR288C			0.0251	0.000215596			-0.0273963	-0.0115987			0.0231858	0.00103043	6
YBR289W		-0.0162142	-0.0418	-0.00595279		0.00181347	0.144337			0.0184799	0.0539461		7
YBR290W	-0.0812429	-0.17922	0.0386	0.0359718	-0.123938	-0.0605761	0.0534896	0.124768	-0.25154	-0.204992	0.0881987	0.106369	12
YBR291C	0.011175	-0.0771145	-0.0077	0.0145897	-0.0193785	0.030827	0.00562712	-0.00326811	-0.0250513	-0.205754	-0.0236621	0.00647798	12
YBR292C	0.00436063	-0.081023			0.0191927	0.0505996			-0.00135207	-0.153572			6
YBR293W	0.0364818	-0.0349795	-0.0681		-0.0167117	0.0217793			-0.0204929	-0.101553			7
YBR294W	0.00720218	-0.00527447	0.0088	-0.0694523	-0.0945018	-0.15858	0.189443	0.428214	-0.0211888	0.0149087	0.032349	0.0638681	12
YBR295W			0.01415	-0.072662			-0.00115948	-0.00259365			-0.143356	-0.0383684	6
YBR297W	0.0175784	-0.0288135			-0.000304003	0.0499941			0.044837	-0.121592			6
YBR298C	-0.00870288	-0.0584071	-0.0185	0.0424967	0.00547601	0.069673		0.0151758	0.0129311				8
YBR299W			0.00185	-0.0192989			0.0301755	-0.0242394			0.0204302	-0.00829508	6
YBR301W	0.028168	0.0222394	0.01645	0.0348429	0.00168368	-0.0125897	0.0737833	-0.00733332	-0.0278179	-0.0171093	0.0676073	0.0069346	12
YCL001W	-0.133897	0.00572176	-0.0104	-0.0587623	-0.0182715	-0.0249796	0.0433272	0.00996595	-0.110657	0.0364176	-0.0307408	0.0148081	12
YCL001W-A	-0.00544344	-0.0695955	-0.01895		-0.0213886	0.0218999	0.0414898		-0.0161255	-0.112661	-0.00984308		9
YCL004W		-0.000104748	0.0295	-0.0031804		-0.0273335	-0.0421737	-0.0364228		-0.0208332	-0.00442239	0.00308392	9
YCL005W	-0.172693	-0.0108698			-0.0885515	0.0030752			-0.0318032	0.0089671			6
YCL007C		-0.00468696				-0.0101962				-0.0311708			3
YCL008C	0.0965868	0.00122833		0.00791616	-0.112311	0.0239615		0.0624294	0.0109409	0.021125		0.0578573	9
YCL009C	0.0542063	-0.00471309	-0.09235		0.0229421	0.00155506	-0.0185299		0.000832049	0.0184991	0.0752329		9
YCL010C	-0.029347	0.00463358	-0.042	0.0117336	-0.0498719	-0.0149695	-0.0226626	-0.0145231	0.0234274	-0.000870491	-0.0498379	-0.000425907	12
YCL011C	0.00960518	0.00691116	-0.0005	0.0235243	-0.111556	-0.0333378		0.0567994	-0.0683027	-0.0470974		0.0674803	10
YCL014W					-0.0080673								1
YCL016C	-0.166532	-0.000973619	-0.05185	0.067571	-0.175114	0.00732915	-0.228375	0.0237716	-0.176353	0.0246351	0.0020114	0.00385998	12
YCL017C		-0.0186263	-0.01085	-0.027243		-0.00108022	-0.0176794	-0.0284615		0.0560244	-0.0206865	-0.109357	9
YCL023C	0.0170289	0.00533331			-0.0167474	0.00331929			0.0132494	-0.00768736			6
YCL024W	-0.0115779	-0.0172575			-0.0294019	-0.028052			-0.0680472	0.0210486			6
YCL025C	0.0135253	0.0239621	-0.03865	0.0301362	-0.014221	-0.0148784	0.0620485	0.0292864	-0.00145127	0.0400904	0.0569824	0.0297477	12
YCL026C-A			0.04685	0.00786694			-0.158784	-0.0488608			-0.0416247	-0.0372228	6
YCL026C-B			0.0078	-0.000633534			-0.0779434	-0.0102113			0.0202463	0.00911606	6
YCL028W	0.0211904	0.00326736		-0.0598507	0.0127814	-0.0231283	-0.0946471		-0.0108285	0.0249094	0.0382029	-0.0225686	10
YCL029C	-0.152538	0.00240238	0.0337	0.00823332	-0.0749835	-0.0264952	0.110098	0.0387114	-0.0309472	0.0257898	0.0576937	0.0447571	12
YCL030C		-0.0123178	0.01865	-0.027328		-0.0270609	0.0178983	-0.0274073		0.0328306	0.0514993	-0.0182542	9
YCL031C			-0.0049	-0.0254569		0.0779946	-0.00443051	-0.0375999		0.0269201	-0.0383259	0.00704956	8
YCL032W			0.02675	-0.0533643			0.011112	0.00218838			-0.0659411	0.0131734	6
YCL033C	-0.0433923	-0.00853554			-0.0313689	-0.0158519			-0.0629299	0.0367468			6
YCL034W				0.0132016				-0.0191794				-0.0398169	3
YCL035C	0.0223581	0.0472943		-0.0353863	0.0683192	0.0863903		0.0423616	0.10835	0.0546544		0.0456085	9
YCL036W			-0.02255	0.0195475			-0.0828226	-0.0175108			-0.019489	0.0418553	6
YCL037C	0.00941209	0.0191514			-0.068297	0.0692228			0.00454454	0.0182079			6
YCL038C	0.00932477	-0.00610447	-0.0246	0.0044434	0.0282484	0.0119059	-0.0340798	-0.0329267	-0.0247203	-0.000673788	-0.00762295	0.0266713	12
YCL040W	-0.0144233	-0.000186183			-0.0141124	-0.00342213			-0.00980307	-0.0371118			6
YCL041C		-0.0274178				-0.0191575				-0.00572579			3
YCL042W	0.0193305	-0.0256141	-0.0301	-0.00730386	-0.0279088	-0.0329573	-0.00159212	-0.0223999	-0.00614355	0.0317801	-0.0240201	0.0151209	12
YCL043C											0.0142742		1
YCL044C	-0.0200037	0.0670941			-0.000808279				-0.0344765				4
YCL045C	-0.0853312	-0.002475	-0.0182	-0.0146868	-0.0989043	-0.0210785	0.145497	0.0122259	-0.0939353	0.0200378	0.0385232	-0.00883521	12
YCL046W	-0.00661587	-8.6252e-05			-0.0427263	0.00617802				0.000434523			5
YCL047C		0.0121782	-0.0109	0.0429405	-0.00535014	0.123862	0.0206558	0.0586773	0.014703		-0.00105531	0.00250058	10
YCL048W	0.00210932	-0.0104976	0.0461	0.0206803	-0.0168484	-0.013273	4.90031e-05	0.0386969	-0.0017918	0.0234433	-0.00242515	0.0209593	12
YCL049C	-0.00455691	-0.00838205	0.00245	-0.00232341	-0.0272669	-0.0464967	0.0183161	-0.0428564	0.00616519	0.0445239	-0.00836157	-0.0286842	12
YCL050C	-0.0153695	-0.0728623	0.0163	-0.0444568		-0.011074	0.029003	-0.0314714		0.00235553	-0.0429089	-0.00175815	10
YCL051W	-0.000584129	0.00805589	-0.0048	-0.0171949	-0.0554242	-0.0308098	-0.0272383	0.0454588	0.0651667	0.0720992	0.0328856	-0.0214311	12
YCL052C		0.000826818	-0.0217	-0.00158843		-0.0350148	-0.0663811	-0.0308801		0.0370294	0.00464568	0.00514155	9
YCL054W		-0.00176887	0.00475	0.0611445		-0.0106738	-0.0513345			0.0408169	0.0131662		7
YCL055W	0.0245687	-0.000817109	-0.02975	0.0142104	-0.00267977	-0.0150811		0.002723	-0.0257583	0.00316123		-0.0214844	10
YCL056C	0.0060179	-0.00405975	-0.02505	-0.0358397	-0.00164628	-0.0159177	0.0437244	0.00983804	0.0115178	0.0605105	-8.48413e-05	0.0131076	12
YCL057C-A			0.0107	-0.0216427			0.00565688	-0.00706279			-0.0254089	-0.0545498	6
YCL057W	-0.0152574	-0.00423102	-0.07745	-0.0633632	-0.0316597	-0.0228516	0.0104983	-0.0223299	0.0179943	0.039601	-0.0583198	-0.020387	12
YCL058C	-4.87513e-05	-0.00794576			-0.0258846	-0.014705			-0.0460456	-0.0160759			6
YCL061C	0.0193135	-0.0118393	0.02155	-0.0608522	-0.0247665	-0.0247158	0.0026672	-0.0591337	-0.0221317	0.0148209	0.0244339	-0.0199498	12
YCL063W	-0.00633715	0.00218417	0.011	0.0110975	-0.0271082	-0.0275702	0.0189459	-0.00360032	-0.0414427	0.0322592		-0.0327383	11
YCL064C	0.0134914	-0.016296		-0.00997406	-0.0158122	-0.00910297		0.021661	-0.0257413	0.0380998		0.0178791	9
YCL069W	-0.0295645	0.00593247	0.0388	-0.00915983	-0.0204429	-0.0268368	-0.0497646	0.000765862	-0.0162039	0.0229412	-0.0264614	0.014428	12
YCL074W	0.00456233	0.00651174			-0.0147422	-0.0190877			-0.0155121	-0.00263972			6
YCL075W	-0.00227505	-0.013067			-0.00760974	0.00954936			-0.01005	-0.00712741			6
YCL076W	0.00625951	0.0118646			0.000379726	-0.0262663			0.00794551	-0.0062189			6
YCR001W	-0.00747895	-0.00835664			-0.0291912	-0.0260268			0.000736189	0.0238748			6
YCR002C	-0.0204125	-0.0268716	-0.0096	0.0288369	-0.0486845	-0.0499135	0.0222395	0.0581567	-0.0124312	0.0367218	-0.00742248	0.0754722	12
YCR003W	-0.154227	0.0119122	0.0033	-0.000617888	0.0103987	-0.0274306	0.0153582	0.0142169	-0.201874	-0.0579871	0.0282123	0.0105449	12
YCR004C	0.00557471	-5.60593e-05	-0.041		-0.0258348	0.0393276	-0.0402651		-0.0143066	0.0215122	0.000665415		9
YCR005C	-0.00777083	-0.00485203		-0.0380893	-0.0150706	-0.0180452		-0.0674482	-0.052983	0.0331249		-0.0645404	9
YCR006C	0.00411344	-0.0191844			0.0126028	-0.0322114			0.0357128	0.0594818			6
YCR007C	0.0252369	-0.00996782	-0.04845	0.0205935	0.0179997	0.00466894	-0.0136224	0.0405173	-0.0168512	0.0472401	-0.0208786	0.0573518	12
YCR008W	-0.0172505	-0.0294554		0.0178302	-0.109108	-0.0119317		0.0239608	-0.0581471	0.0182783			8
YCR009C		-0.0216346	-0.0238	-0.00399997		-0.00681468	-0.0231953	-0.00775907		-0.0334852	0.00750057	-0.00688155	9
YCR010C	0.00345947	-0.0276143	-0.01465	-0.0236608	-0.0320897	-0.0317465	-0.0538708	0.0142475	-0.0225765	0.035306	0.0166811	-0.0676951	12
YCR011C	0.0196807	-0.0106284			-0.0677853	-0.0367918			0.0312205	0.0878059			6
YCR012W	-0.0567884	-0.00243972	-0.02165	-0.0392746		-0.0162216	0.0385842	0.0205367		0.00593022	-0.0129247	0.000663347	10
YCR013C		-0.0180733				-0.0102201				0.0248472			3
YCR014C	0.00638307	0.00751498	-0.0116	-0.00836811	-0.0113297	-0.0118425	0.00536506	0.0272883	-0.00487204	0.0349844	0.0181628	-0.0128626	12
YCR015C		-0.0560158	-0.0424	-0.0359465		-0.0277598	-0.0593335	0.0296086		0.00531989	-0.0061854	-0.0122531	9
YCR016W	0.0265914	-0.014524	-0.01775	0.0283982	-0.0426958	-0.00353671	-0.00255201	-0.0218355	-0.0392621	0.0163875	-0.0921039	-0.000933837	12
YCR017C	-0.0156397	-0.00514211			-0.0418447	-0.0061869			-0.229771	0.00734139			6
YCR019W	-0.0174542	-0.0209322	-0.01025	-0.018559	-0.00110245	-0.0397347	0.0321823	-0.0264896	-0.0295579	0.0225141	0.0617271	-0.028321	12
YCR020C	0.0110195	-0.0121379	0.0167	-0.0137779	-0.00502142	-0.00427421	0.0234461	-0.0112002	-0.0650877	0.0251773	-0.0120678	-0.0239616	12
YCR020C-A	0.0177705	0.0044072	-0.0671	0.0127934	0.0201046	0.0299815	-0.0413801	0.0162819	-0.0568702	0.0507575	-0.037952	-0.0013603	12
YCR020W-B		-0.14618	-0.0317	-0.00236681		0.0440615	-0.00424342	-0.00575762		-0.135522	-0.0832091	0.00762405	9
YCR021C	-0.0142077	-0.0132665	-0.0013	0.0064684	-0.0538072	-0.0186892	-0.0906141	0.0400701	0.000143919	0.0266443	0.109828	-0.00597487	12
YCR022C	0.00493706	-0.00726054			-0.0156778	-0.0170714			0.00492004	0.0476478			6
YCR023C	-0.000471648	-0.0172413		0.00751307	-0.0359794	-0.0263635			-0.0517348	0.0300951		-0.0175781	8
YCR024C		-0.158874	0.02535	-0.0167708		0.00525198	0.024575	-0.00775177		-0.189827	-0.0284923	-0.0188823	9
YCR024C-A	-0.00411795	-0.0494627			-0.0244204	0.0218516			0.0321148	-0.122328			6
YCR025C	0.0330706	-0.0917937			0.00645648	0.0587152			0.0369634	-0.133004			6
YCR027C	0.0179256	-0.0937963	-0.02755	-0.0160963	-0.0336312	0.0806854	-0.0661262	-0.0582633	0.0421833	-0.153729	-0.0701036	0.0486773	12
YCR028C	-0.32784	-0.14902	-0.0102	-0.0148253	0.0634617	0.0451819	-0.10054	-0.0311681	-0.203093	-0.155233	-0.0569353	0.0266691	12
YCR028C-A	0.0229953	-0.00890115	-0.01215	-0.00422114		0.0055663	-0.0468221	0.00630479		-0.00347476	-0.0245805	-0.00103154	10
YCR030C	0.0123796	-0.0149236	0.00945	-0.0514321	0.0292955	-0.00189967	0.0382445	-0.10226	0.00520188	-0.00665069	-0.0518035	-0.0959336	12
YCR031C	-0.0196557	-0.0862281	0.02155	-0.00689189	0.0470565	0.0492879	-0.0650633	-0.00805217	-0.0334033	-0.109325	-0.0155624	0.0147945	12
YCR032W	-0.197009	-0.0407968			-0.0853545	-0.010358			-0.313765	-0.0754511			6
YCR033W	-0.00522368	-0.0196853			-0.0527811	-0.0299395			0.0466102	0.0323999			6
YCR034W		-0.162948				0.0408769				-0.147338			3
YCR035C		-0.125542	-0.00065	-0.0199025		0.0233285	0.0660953	-0.0207526		-0.159525	-0.0296952	-0.0268268	9
YCR036W	0.00712699	-0.141367	-0.0164	-0.0116554	-0.00664937	-0.0151935	-0.0205849	-0.0445505	-0.0490886	-0.0848996	0.0555771	-0.0388494	12
YCR037C	0.00885533	-0.146426	0.0346	-0.0403387	0.0365336	0.0412232	0.0189713	0.0435526	-0.0430485	-0.201553	0.0230693	0.0307921	12
YCR043C	-0.0580782	-0.0780214	0.00825	-0.0555096	-0.125373	-0.00480249	-0.0736633	0.0224818	-0.0215056	-0.154295	-0.057057	0.0117187	12
YCR044C			-0.01365	-0.007185			-0.0126209	-0.00409848			0.0190462	-0.008341	6
YCR045C	0.00950065	-0.100281	-0.00185	-0.00505698	0.0117059	0.0261261	0.0538236	-0.0019704	0.00249476	-0.124937	0.0258008	0.0115771	12
YCR046C		0.00242262	0.0186	0.00356164		-0.00903113	0.00109819	-0.0062641		0.00971712	0.000389534	-0.00407468	9
YCR047C		-0.00149489	-0.0163	-0.0145582		0.0371984	-0.0579127	-0.0117117		0.0218189	0.0242135	0.0045868	9
YCR048W	0.0162211	-0.0254778		-0.049103	-0.000734615	-0.0146252		-0.0588066	0.0219914	-0.0263383		-0.0297198	9
YCR049C	0.0591265	-0.0937663			0.0184188	0.0766134			0.0137968	-0.162909			6
YCR050C	0.00731515	-0.118256			9.57201e-06	-0.00593478			0.00357323	-0.147114			6
YCR051W	0.00453949	-0.14551	-0.0017	-0.0332691	0.00332064	0.0580437	-0.0362706		-0.00467669	-0.207475	-0.0405068		10
YCR052W		-0.0730179	0.0166			-0.101709	0.00757548			-0.091257	0.0389002		6
YCR053W	0.0183793	-0.00303843	0.0171	-0.0281113		-0.0187895	0.00828345	-0.0315497		-0.00864077	0.0403353	-0.0031542	10
YCR054C	-0.020357	-0.0144395	0.02075	0.0102071	-0.0224139	-0.0120263	0.130036	-0.0113484	-0.030496	-0.0293722	0.039307	-0.0103921	12
YCR057C		0.0133996	-0.01515			-0.0225409	0.00870362			-0.0232727	0.0326879	0.0114282	7
YCR059C	0.00087986	-0.141649	0.0054	0.0228176	0.0168594	0.0185699	-0.00213888	-0.0203762	-0.0237949	-0.168938	0.0205099	0.0272351	12
YCR060W	0.0194012	-0.00824022	-0.0036	-0.0537655	0.0280051	0.0120362	-0.0225884	-0.0142427	-0.00674945	0.00834553	0.0106886	-0.0675884	12
YCR061W			0.001	-0.0579419			0.019158	-0.0668662			-0.019905	-0.00963436	6
YCR063W	-0.234996	-0.150164	0.01825	0.00867389	-0.0761878	0.114989	0.0350952	-0.0427162	-0.258174	-0.186262	0.0437074	-0.0100717	12
YCR064C	0.00168152	0.0214174				-0.0256743				0.00703861			4
YCR065W	-0.0988465	-0.0807696	-0.0115	-0.0328995	-0.120957	0.0549964	0.045332	-0.0198652	-0.0880493	-0.137652	0.0462619	-0.0247131	12
YCR066W	-0.0543811	-0.110296			-0.0643581	0.0453398			-0.0781428	-0.162426			6
YCR067C	-0.0167549	0.00259157	-0.0554	0.0072944	0.0439824	0.013137	-0.0495799	-0.00702968	-0.0357367	0.0201988	-0.0616702	0.042605	12
YCR068W	-0.0233822	-0.0742845	0.0339	0.00537271	-0.00809119	0.0423391	0.0363882	-0.0166561	0.0343254	-0.180594	0.0214936	0.00567079	12
YCR069W	0.00452776	0.0133271	-0.00295	0.0049269	0.0216094	-0.0193221	-0.0086493	-0.00587626	-7.52135e-05	0.0233192	-0.0343365	0.00963925	12
YCR071C	-0.237756	-0.160222	-0.00605	0.000762255	0.0679843	0.0154415	-0.0272207	-0.0104862	-0.163113	-0.209824	-0.0271609	0.0081343	12
YCR072C	0.0184997	-0.0281674	0.00685		-0.00511543	-0.00162985	0.108316		0.0267821	-0.00131252	0.0212476		9
YCR073C	0.0177225	0.0122113			0.0261187	0.0351933			0.039121	-0.0233564			6
YCR073W-A	0.0538357	-0.00465231	0.007	-0.0671635	0.0252076	0.119725	0.00915441	0.0407343	0.0592081	-0.0131516	-0.0371871	-0.0450416	12
YCR075C	0.00729768	0.00842521	-0.0088		-0.023593	-0.0154688	-0.00486173		0.022808	0.016338	-0.0262264	0.0112031	10
YCR075W-A			-0.01715	0.0178745			-0.0370982	0.00873119			0.0189097	0.00791783	6
YCR076C	0.0186695	-0.0927032	-0.0037	0.0764778	-0.00429386	0.00326332	0.0212618	0.078782	-0.0310468	-0.173283	0.0134009	0.0168143	12
YCR077C	-0.112443	0.0104334			0.11311	0.0403983			0.0103882	-0.0412742			6
YCR079W	-0.174735	-0.081583	0.00605	-0.0375184	0.00212611	0.0355557	-0.0166847	-0.00232177	0.0157717	-0.156038	0.0366084	0.00974349	12
YCR081W	-0.0319202	-0.106161			-0.0186178	0.0378744			0.0248736	-0.169362			6
YCR082W	0.05109	-0.122201			-0.00505528	0.0115364			-0.0459523	-0.0733513			6
YCR083W	-0.00181686	-0.00736179	-0.01535	-0.00986477	0.0136863	-0.00678039	0.00892832	-0.0252608	-0.00811868	-0.0241407	0.0698453	-0.00579619	12
YCR084C	-0.0130432	-0.0511451		-0.00861468	-0.038773	-0.0792694		-0.0289757	-0.154239	-0.103805		-0.0353818	9
YCR085W		-0.147317				0.0288744				-0.161162			3
YCR086W		-0.0698211	-0.01095	-0.0184041		0.0595198	-0.000551495	-0.0391287		-0.0518473	-0.0443617	0.0053496	9
YCR087C-A	0.0357362	-0.120252	0.0064	0.01905	0.0413401	0.0535044	0.00814721	0.0132985	0.0396889	-0.188093	0.0192656	0.0353114	12
YCR087W	-0.00400013	-0.0812914			-0.013563	0.0932686			-0.0519296	-0.131429			6
YCR088W	0.0297138	0.0127294	-0.03185	-0.0358558	0.00940411	-0.0100964	0.0178533	-0.102379	0.0676997	-0.0154643	-0.0563801	-0.0758888	12
YCR089W	0.0334986	-0.012766			-0.00724493	-0.00681267			-0.0309957	0.00806924			6
YCR090C	0.064495	0.0137072	-0.00035	-0.00957716	0.0155958	0.0322885	0.172395	-0.0204709	0.00694697	0.00867027	0.0383972	0.00298612	12
YCR091W	-0.00227427	0.000817281	0.02445	0.0254295	0.00860109	-0.0147228	-0.0160334	0.0664244	-0.0189198	-0.026127	0.035651	0.0974304	12
YCR092C	-0.00477765	0.0104233		0.0112452	0.0174159	-0.0226178			-0.000788243	-0.0256388			7
YCR093W	-0.0166243	0.0140219				-0.0328978				-0.0430563			4
YCR094W	-0.057145	0.00875342	0.0398	-0.023903	-0.0378584	-0.000165778	-0.0246984	-0.0279841	-0.0466461	-0.0136259	0.0127356	-0.00148603	12
YCR095C		0.00856451	0.01245	-0.0669312		0.0213999	0.0287655	-0.0164843		0.0246721	-0.023443	-0.00276491	9
YCR095W-A			-0.02645	0.0105884			0.00015678	-0.0126305			0.000214031	0.0213689	6
YCR098C	0.000606071	0.00565028	0.04525	0.0167233	-0.0392833	0.000529227	0.0774015		-0.0237012	-0.00835009	0.0321115	0.0146672	11
YCR099C	-0.00819203	-0.00258963	-0.0206	-0.00833551	0.0205324	-0.0089688	0.0103391	-0.0165146	-0.00544934	0.000521842	-0.0250517	3.05528e-05	12
YCR100C	0.0214215	0.00517866	-0.0449	0.00127284	-0.00304308	0.00924507	-0.00177065	0.00675407	-0.0124285	-0.00075443	0.0895847	0.0100623	12
YCR101C	0.00143411	-0.00616408	-0.0316	-0.000817354	0.0117575	-0.0206821	-0.00507124	-0.0194789	-0.00763787	0.00446217	-0.0520722	-0.0168808	12
YCR102C	-0.0058921	0.010148	-0.00445	0.0892694	0.0294808	-0.0123025			0.00276088	-0.00367691	-0.0222494	-0.00192095	10
YCR102W-A		0.0186902				0.00647822				0.036047			3
YCR105W	0.0161759	-0.0119477	0.04105	0.012868	0.0106604	-0.00256849	-0.152693	0.00842974	0.0210922	-0.000954171	-0.132757	0.0111442	12
YCR106W	0.0118352	-0.0074873	-0.0118	0.0144644	0.00121492	-0.017119	0.033381	0.0980019	0.0131012	-0.00124987	-0.0240535	0.0982837	12
YCR107W	-0.00881421	-0.00444658	-0.006	-0.000831256	0.0260901	-0.000299782	-0.0492305	-0.0224454	0.0134557	-0.0283311	-0.0024641	0.00487355	12
YDL001W	-0.072986	0.0122606	-0.00865	0.00898883	-0.11534	-0.0112099	-0.0347624	0.0172481	-0.00646674	-0.0169439	-0.0935677	0.00332159	12
YDL002C	-0.0137641	-0.0012055			-0.189887	-0.0505261			-0.0453422	-0.0155667			6
YDL003W		-0.044744				0.031064				0.00685927			3
YDL004W	-0.0850073	-0.00555052	-0.0183	-0.00950753	-0.141831	0.000717666	0.0382659	-0.0198893	0.00688215	-0.0690562	-0.0212773	-0.0497557	12
YDL005C	0.0178094	-0.00562428	-0.02755	0.0068729	-0.0283625	0.0257334	0.00147221	0.018536	0.0164278	-0.0635474	0.0184894	0.00920941	12
YDL006W	0.019655	-0.0121394	0.0226	0.00202307	-0.0443622	-0.0240885	-0.0105476	0.0550668		-0.14684	0.0611812	-0.0342143	11
YDL007W	0.00616525	0.0413393	0.0013	-0.0399097		-0.00115509	0.0314909	-0.033281		0.0225506	0.00181351	0.0030903	10
YDL008W	-0.00477524	-0.00451577	0.0096	-0.00376536		-0.0233812	-0.0114323	-0.0188389		-0.0522982	0.0177599	-0.0242132	10
YDL009C	-0.0111578	-0.00033191			-0.0433495	-0.00783962			-0.0229492	-0.01161			6
YDL010W	0.00823512	0.0227351		-0.0293504	-0.0190843	0.0288782		-0.00543991	0.0231859	0.0310464		0.0419126	9
YDL011C	0.0119903	-0.0211638			-0.0413217	-0.00963395			-0.0243579	0.00751203			6
YDL012C	0.00216278	0.0115861	-0.00695	-0.0132651	-0.00630279	-0.00428088	-0.133859	-0.0108576	-0.0105046	-0.000915362	0.0144242	0.0153627	12
YDL013W		-0.0034501	-0.04745	-0.0210073		-0.00929265	-0.0936096	0.0936993		0.00898048	-0.0588707	0.0802582	9
YDL014W	-0.0153695	-0.0144649	0.0005	-0.0211782		0.0212786	-0.00328302	-0.0291845		-0.0250887	0.0558845	-0.0521346	10
YDL016C		0.0138031				0.105043				0.00671224			3
YDL017W	0.0205659	0.00234127	0.0023	0.0121491		0.0047997	0.0892564	-0.0329119		0.00841394	0.00982222	0.00314963	10
YDL018C	0.0013298	0.00985894	-0.0048	-0.0523385	-0.000799931	4.89998e-05	-0.108034	-0.037703	0.00644827	0.0211567	0.0196862	-0.00909455	12
YDL019C	0.0430601	-0.0198152	0.0038	-0.00510051	-0.0314597	0.0387441	0.0283503	0.0045461	-0.0700206	-0.00567822	0.0268648	0.0384303	12
YDL020C	-0.0956237	0.00372419	-0.058	-0.0157255	-0.139541	0.0022481	-0.00488516	0.047073	-0.113536	0.00764795	0.0403346	-0.0476019	12
YDL022W	0.00920207	0.0243252	0.0001	-0.0108939	-0.0048989	0.0139068	-0.0733208	-0.0364456	0.0172726	-0.0548503		0.0247308	11
YDL023C	-0.0178316	0.00993856			0.0249286	0.0586295			0.0346814	-0.015947			6
YDL024C	-0.00345016	0.00390786	-0.01155	-0.00774298	-0.00444009	0.0145847	0.0105926	0.0226912	0.0031641	0.0046935	-0.0402839	0.0264523	12
YDL025C	-0.00854385	-0.0135844	-0.0122	-0.0198724	7.14976e-05	-0.00103352	-0.00661538	-0.0131964	0.0819206	-0.0267887	-0.042816	-0.014369	12
YDL026W						0.0567853			0.0402755				2
YDL027C		-0.084857	-0.03095	-0.0349076		0.000229179	0.000781564	0.0146941		-0.0190609	-0.0601716	-0.0704544	9
YDL028C	0.00273677	0.00212026	0.02455	-0.0148844		0.0167531	-0.0620458	-0.022522		0.00291238	0.00342138	0.032213	10
YDL029W	-0.0217751	0.0177976	-0.03305	0.0241805		-0.012721	-0.0199401	-0.0245637		0.122863	-0.0257036	0.0131199	10
YDL030W	0.0047478	0.0108049	0.02305	-0.0148682	-0.0409464	0.00872891	0.0731768	-0.0151144	0.0157212	0.0220807	-0.00821874	0.011069	12
YDL031W		0.0156037	-0.00675	0.00506183		-0.00206866	0.0199134	-0.048732		-0.0145445	0.0149044	-0.0225155	9
YDL032W	-0.108517	0.0331461			-0.0515846	-0.0173741			-0.0363749	-0.0114247			6
YDL033C	-0.104226	0.0256796	0.0008	-0.00633012	-0.000264611	0.0349918	0.0199595	-0.00337335	-0.0249732	0.0284414	0.0799477	0.029872	12
YDL035C	-0.103249	0.0097163			-0.0345798	-0.0141707			-0.0903053	-0.0322299			6
YDL037C	0.0153547	0.00158551	-0.0032	-0.0448659	0.003449	0.0365403	-0.0123378	-0.0553591	0.0155946	-0.0422935	-0.0571389	-0.0121543	12
YDL039C		-0.0905473	-0.0496	-0.0259404		-0.0196639		-0.0249949		-0.00672889	0.0245382	-0.00818692	8
YDL040C	-0.0411885	0.0083446		0.00400632	-0.115204	0.00246318		0.0191405	-0.0330065	-0.0337461		0.00833171	9
YDL041W		-0.0454147				0.0128909				0.0118535			3
YDL042C		-0.0196045	-0.0576	0.0320877		-0.0471582	0.00842225			0.0573803	0.0334019		7
YDL043C				-0.00732392				-0.00496621				0.00568093	3
YDL044C		-0.00173714	-0.00385	0.00863428		0.00917532	-0.0115944	-0.0341187		-0.0520941	0.000541537	-0.0149048	9
YDL045C		0.00691381	0.00175	0.00906319		-0.00686105	0.0125232			0.0142723	0.00872314	0.00763714	8
YDL046W	0.0828148	-0.00223669	-0.04515	-0.00190731	-0.0630528	0.0190355	-0.0808799	0.0253746	0.0355843	0.0334329	-0.0892476	0.0353773	12
YDL047W	-0.0383338	-0.00291536	-0.03325	0.0702312	-0.0477454	-0.0341865	0.00204704		0.050131	0.0744156	-0.0076642	-0.0214937	11
YDL048C	-0.0239021	0.00686627	-0.01575	-0.0148402	0.0134111	0.0352506	-0.0499718	0.026944	0.0428268	-0.00771659	0.0677006	0.0077698	12
YDL049C	0.00560953	-0.0144691	-0.04475		-0.0205599	-0.00250338	-0.0238787		0.011759	-0.00944527	0.0119294		9
YDL050C	0.0572395	-0.01183			-0.00420565	-0.0109131			0.0375027	0.0221457			6
YDL051W	0.0146391	0.0141549	-0.0089	-0.032231	-0.0176274	0.0364014	-0.0374709	-0.016873	0.052013	0.038447	-0.137438	-0.0219846	12
YDL052C		-0.00639364	0.0608	-0.0177873		-0.00550509	0.0710702	0.00366893		0.00293677	0.0248233	-0.000713246	9
YDL053C	0.0381285	0.0161883	-0.0319	0.0517409	0.0152754	0.0256251	0.0104997	0.0015207	-0.033333	-0.0620417	-0.0413595	0.0245684	12
YDL054C	-0.00551929	-0.0123954	0.0036	-0.0368896	-0.0304135	-0.0336733	0.0282226	0.090528	-0.0367012	-0.016163	-0.0886796	0.0348461	12
YDL055C		0.00582363	-0.05255	-0.0176315		0.0260183	-0.140419	-0.0212774		0.00650871	-0.0533662	-0.0136933	9
YDL056W	-0.027701	-0.00130745	-0.0139	-0.0507725	-0.0806124	-0.0291065	0.0532492	-0.0597357	-0.0316414	-0.0229382	0.0754676	-0.0444874	12
YDL057W	0.0146218	0.00346922	0.00565	0.0139801	0.00750815	0.0327361	0.0136279	-0.00731241	0.0319666	0.00312812	-0.00238942	0.0659952	12
YDL058W	-0.00677441	-0.0032902				0.00317272				-0.0245299			4
YDL059C	0.0156091	-0.00618815	-0.0017	-0.00674967	0.0159382	0.02354	0.14892	0.00300294	-0.011414	-0.0209724	-0.0380082	0.0263024	12
YDL060W		0.0052221	-0.00505	0.000291447		0.0148654	0.141417	-0.0452386		0.0122371	-0.0899277	-0.00108818	9
YDL061C	0.0109449	-0.0232083	0.03475	0.0160309	0.0190569	0.005791	0.0438041	0.00516125	-0.0106855	-0.0831478	0.0191344	0.00158643	12
YDL062W	-0.0231568	0.000315541			-0.053601	-0.00683915			-0.0969415	-0.00486669			6
YDL063C	-0.00931369	-0.00427291	-0.0726	-0.00198032	-0.00827071	0.0041572	0.0740501	-0.0215452	-0.123754	-0.0204759	-0.089861	0.000648873	12
YDL064W		-0.000951282	0.03755	-0.0112156		-0.00421804	0.046694	-0.0171147		-0.0111076	-0.00740272	-0.00839095	9
YDL065C	0.0368896	-0.016588	0.01525	0.0225183	-0.047062	0.00880488	0.0100027	0.00415188	-0.0470489	-0.0461439	0.0194101	-0.0389497	12
YDL066W	-4.56482e-05		-0.014	0.0286544	0.0326723	0.0155802	-0.00901048	0.042456	-0.000941552	-0.0102815		0.00534625	10
YDL067C			-0.01945	-0.00682756	-0.0446444	0.0575095	-0.0554712	-0.0538551			-0.029816	-0.0168781	8
YDL068W	-0.0303359	-0.00892851			-0.057029	-0.0241514			-0.0218181	-0.0362674			6
YDL069C			0.0193	-0.0344021			0.00410486	-0.0315158			0.0155572	-0.0146791	6
YDL070W	-0.0265276	-0.0204851	-0.0292	0.00965808	-0.0415344	-0.00546525	0.0442646	-0.0331704	0.0299259	0.0167593	0.00610248	-0.0620916	12
YDL071C	-0.0282139	-0.0133513			-0.0528558	0.0109993			0.00822339	0.00277454			6
YDL072C		-0.00140242	-0.028	-0.00215999		0.00059385	-0.110922	-0.0818443		-0.00866582	0.0360894	0.0166258	9
YDL073W	0.0263753	-0.0131174			-0.0360633	-0.00375133			-0.0961649	-0.00807475			6
YDL074C	-0.03178	-0.00942728	0.01685	-0.0448243	-0.273701	-0.0679021	-0.0369857	0.00767272	-0.16258	-0.0169095	0.0160228	-0.0135008	12
YDL075W		-0.118762	-0.0328	-0.00165306		-0.184483	0.0815188	-0.00135584		-0.110492	0.0553089	0.0155012	9
YDL076C			-0.0193	0.0425839									2
YDL077C	0.0248938	0.00262161	-0.0089		0.0279468	0.0561426			0.00825812		-0.0423583		7
YDL078C	0.000253344	-0.000306188	0.0453	-0.0282286	-0.030339	-0.00305077	0.0922392	-0.0153959	0.000721473	0.00412176	0.0660446	-0.00787798	12
YDL079C	0.0101025	0.0122343	0.003	0.101421	-0.0100091	0.0170272	0.0186523		0.0077284	-0.00625254	0.0218683		10
YDL080C		-0.032502	0.02645	-0.0250438		0.0231165	0.022853	-0.0469224		0.00950776	0.00289383	-0.0142088	9
YDL082W	-0.00148723	-0.0189535	-0.00425	-0.0046693	-0.0417743	-0.0198759	-0.0253313	-0.0361164	-0.0206572	0.0294161	-0.00882433	-0.0126844	12
YDL083C	0.0132958	-0.0215754	0.0039	0.0234873	-0.0611046	-0.00228753	-0.0212509	0.0400322	-0.0165225	-0.0963661	0.116308	0.0103689	12
YDL084W		-0.00139989	-0.0129	-0.0732834		0.0156597	-0.0238407	-0.0705635		0.000225245	-0.00815618	0.0215338	9
YDL085C-A			0.00145	0.00111458			-0.0998701	-0.0147094			-0.0413617	-0.00233954	6
YDL085W	0.0079609	0.00844218	-0.0047	-0.0351749	-0.0170419	-0.0179887	0.0294491	-0.0293404	-0.00610012	-0.039274	-0.0181437	-0.00732891	12
YDL086W		-0.0168448	-0.00825	0.0570749		-0.017074	0.0813672			-0.0181852	0.00771781	0.0143619	8
YDL088C	-0.00473304	-0.00727423	-0.0039	-0.0678734	-0.0277136	0.012323	-0.0125071	-0.0634987	-0.0319296	-0.0351992	0.00404637	-0.02312	12
YDL090C		-0.0197381	-0.0019	-0.0117831		0.0200613	0.0257717	-0.0229679		-0.0612071	0.0621264	-0.065795	9
YDL091C		-0.000273044	-0.0391	-0.0180524		0.0313979	0.0255749	-0.000316918		-0.0174966	0.0802628	0.0127444	9
YDL092W		-0.0119968	-0.03445	-0.043715		-0.0176837	0.0102798	-0.0365022		-0.0446451	-0.0222405	-0.0266633	9
YDL093W	0.0158121	-0.0150504	0.0389	-0.0348617	-0.00757056	0.0367406	-0.0766992	-0.0185584	-0.0012591	-0.0340537	-0.114295	-0.0170594	12
YDL094C	0.013345	0.00036371			-0.0311773	0.0518062			-0.0148738	0.00731394			6
YDL095W	-0.0529413	0.0243173			-0.0980117	0.0194781			-0.133613	-0.0164742			6
YDL097C	0.0396225	0.0240881		0.0635738	-0.0351249	0.00929209		0.0389557	0.00564707	0.049389		0.0762174	9
YDL098C		0.00500686	-0.0352	0.0286921		0.00202468	-0.0130224	0.00254431		0.00174189	0.00611775	0.000125544	9
YDL099W		-0.0029595	-0.01265	0.147948		0.026053	0.00468325			0.00478315	-0.0116427	-0.00461511	8
YDL100C	-0.0153601	0.0023095	-0.00405	-0.00393935	-0.0765807	-0.0041009	0.0134045	-0.0164186	-0.0228498	-0.0440265	0.0405453	0.0253742	12
YDL101C	0.00917709	0.00218027	-0.01335	-0.02421	-0.0702351	0.0212384	-0.13319	-0.0234371	0.010538	-0.000335649	0.0157105	0.0271511	12
YDL102W	0.0521828	0.00491872		-0.0444252	-0.0420957	0.0266618		-0.0430706	0.0175266	0.0422963		-0.0260094	9
YDL103C											-0.00189654		1
YDL104C	-0.0328218	-0.0101367		0.0550821	-0.0336677	-0.029677			-0.145592	-0.00576611		-0.00389888	8
YDL105W				0.0492101	0.000958015	0.0376985		-0.00498768					4
YDL106C	-0.00206533	-0.0309176		-0.157471	-0.0768919	-0.0233407		0.0402168	0.0337494	0.0268108		-0.0905797	9
YDL107W	-0.115789	-0.00869647	0.02125	0.0136597	-0.0444477	0.0235923	0.0215204	-0.0190454	0.00490668	0.0355953	-0.0164888	0.0211117	12
YDL109C	0.0119886	0.00789789	-0.00535	0.0845203	-0.0103109	-0.00238067	0.0819132	0.0869677	0.00339648	-0.0312116	-0.0277452	0.0998587	12
YDL110C	0.0194271	0.0231084	-0.03585	0.0146441	-0.0101118	-0.00625593	-0.0349993	0.0045546	-0.0050865	0.0111685	-0.0317299	0.00900303	12
YDL112W		-0.0064428				-0.0415073				-0.0305028			3
YDL113C	0.00839237	-0.0053834	-0.0628	-0.0174326	-0.0216933	-0.0254577	-0.0384673	-0.0218338	-0.149962	-0.111589	0.0351525	-0.00564041	12
YDL114W	0.0522036	0.00872843	-0.02065	0.00983676	-0.0109112	-0.00660037	0.045543	-0.0217587	-0.0316058	-0.00783902	-0.00132235	-0.0025709	12
YDL115C	0.033255	0.0167302	0.00435			0.0439512	0.00771657			0.0200516	-0.0306157		7
YDL116W	-0.0142736	-0.000165851	0.02765	0.00716816	-0.0695139	0.0234581	0.0780344	-0.0237975	-0.00717674	-0.0213132	0.0735578	-0.00660241	12
YDL117W	0.0362331	0.0138697	-0.00715	-0.118212	-0.0300726	0.053397	0.0148026	-0.0988718	-0.00635182	0.034054	-0.0468672	-0.0670168	12
YDL118W	-0.0863287	-0.0044866			-0.146468	-0.0258782			-0.0146985	0.0182431			6
YDL119C	-0.0473961	-0.00295373			-0.119725	0.000355955			0.00446842	0.027684			6
YDL121C	-0.0198522	0.0074955	-0.0139	0.00548479	0.00359145	0.00339094	-0.0341378	-0.00838652	0.0127375	0.0134673	0.0126059	0.025787	12
YDL122W	0.0867433	-0.0143756	-0.0792	-0.103075	-0.0118162	0.0317227		0.107019	-0.0537127	-0.00832849		-0.00750756	10
YDL123W	0.0345013	-0.00276345	-0.061	0.00400176	0.0049709	0.0112866	-0.106736	0.0507074	-0.0177076	0.0200146	-0.0643286	0.0397623	12
YDL124W	0.0284962	0.0177608	-0.00885	-0.0171653	0.000425155	-0.0125121	0.0252282	-0.005563	0.021738	0.000707375	0.0534071	0.00941866	12
YDL125C	-0.0164873	0.00276365	-0.0183	0.0104795	-0.00661423	-0.00100039	0.0778806	-0.0204579	-0.000787736	-0.0037935	-0.0284897	0.00747802	12
YDL126C		-0.0344429	-0.0389	0.10194		-0.0375581				0.0283303		0.0151752	6
YDL127W	0.0124782	0.0252075	0.0058	-0.0365714	0.0106007	0.0347558	0.00404183	-0.0335765	0.0226749	-0.0217152	0.0447777	-0.0413761	12
YDL128W	-0.00445352	0.00676388	0.01535	-0.12656	-0.035531	0.00808026	0.0375221	-0.0202231	0.0154873	0.00600638	-0.00606069	-0.177908	12
YDL130W		-0.00331129	-0.0201	-0.00765348		-0.0196205	-0.0304433	-0.0323772		-0.00545488	-0.0188784	-0.0169053	9
YDL130W-A	0.0137036	0.0300313	0.01415	-0.0234116	0.0294181	-0.00297303	0.00556143	-0.001278	0.0266178	-0.00656829	-0.0229648	0.00162214	12
YDL131W	0.0127711	-0.00364729			-0.0247547	-0.00640494			-0.0414446	-0.00333971			6
YDL132W		0.00889925				-0.0427934				-0.0420105			3
YDL133C-A	0.00769673	-0.00804713	-0.01335	-0.0469628	0.0329074	-0.0170113	-0.0244593	-0.0163367	-0.0288308	0.0206858	0.00389175	-0.0106558	12
YDL133W	-0.020398	-0.00421622	0.00725	-0.0509858	-0.0112479	-0.0122657	0.0289616	-0.00125477	-0.00992192	-0.00991052	0.0288051	-0.0297355	12
YDL134C	0.00108542	-0.00365138	-0.00765	-0.0146419	-0.0629848	0.0107874	0.0100838	0.0234351	-0.117066	-0.00222287	0.0213962	-0.0401831	12
YDL135C	0.055234	-0.00870161	-0.0147		0.00375811	0.0296786	0.0880513		-0.017455	-0.0177753	0.00342233		9
YDL136W	-0.0337818	-0.0308789	-0.0156	0.0106614	-0.0341934	-0.00415569	-0.0235314	-0.0109254	-0.0431681	0.0298809	0.0235943	0.00835197	12
YDL137W		-0.00756978	-0.0251	-0.130396		-0.0172598	-0.00393518	-0.108383		-0.0913007	-0.0378584	-0.165379	9
YDL138W	0.00970715	-0.0129697	-0.01115	0.0281928	-0.0124422	-0.025997	-0.101398	0.0620227	-0.0183186	-0.00874742	0.0290412	0.0415913	12
YDL139C		-0.00285572	-0.03395	-0.00836616		-0.0256135	0.0463714	-0.049017		0.00767769	-0.0237322	-0.0116243	9
YDL140C	0.0226252	-0.00254264			-0.00930539	0.0305291			0.023942	0.0637866			6
YDL141W	-0.0163078	0.0111368	0.01145	-0.0136329		-0.00118757	0.00779443	-0.028566		-0.0109358	0.0106685	-0.0240583	10
YDL142C				0.0471585		0.056406		-0.0404801				-0.0428566	4
YDL143W		-0.0140454	0.0056	0.000938291		-0.00087061	0.0235887	0.00393622		0.0492617	0.0599862	0.0668836	9
YDL144C	0.00192708	0.0159086	0.00665	-0.00148914	-0.00641378	-0.0178754	-0.00496494	-0.000891798	0.0127893	0.00720385	-0.0256748	0.0221527	12
YDL145C	-0.0384308	-0.0395461	-0.00625	-0.0130164	-0.0645564	0.0239213	-0.029671	-0.0461145	-0.183678	-0.155333	-0.00269691	-0.0534036	12
YDL146W			-0.04565	0.0070599				-0.0175339			-0.0516491	0.0277406	5
YDL147W		0.0299856	-0.04025	0.0180998		0.0764488	0.0467741	-0.0249313		0.0059668	-0.0902928	-0.0134206	9
YDL148C		0.00772653	-0.00295	-0.02513		-0.0200724	-0.149932	-0.0435064		-0.0116188	-0.0101922	-0.0341036	9
YDL149W	-0.00950663	-0.00100437	0.02115	-0.0444121	-0.0232493	-0.026647	-0.0337923	-0.111966	0.0174957	-0.0044143	-0.0356354	-0.0918081	12
YDL150W		-0.0102066	0.024	-0.0238751		-0.000967307	0.120667	-0.0167479		0.0352662	0.126268	0.00805491	9
YDL151C		-0.0114078				-0.00533889				-0.0307689			3
YDL152W	-0.00350629	-0.0159607			-0.0251135	-0.00838547			-0.0257932	-0.0489332			6
YDL153C		-0.00880724	0.0354			0.00542758				-0.0145057	0.015721	-0.0399928	6
YDL154W	-0.00241146	-0.00116673		0.0540906	-0.0255847	-0.030273			-0.0212407	-0.00222467		9.95946e-05	8
YDL155W	0.0467562	-0.00241328	-0.06535	-0.00558095	0.0274492	0.0239242	0.0441058	-0.0165948	-0.011384	0.0207842	0.0113969	0.0140813	12
YDL156W	0.0340376	0.00950431	-0.00405	0.0220326	-0.0367103	-0.140353	0.0106812	-0.00269834	-0.00168659	0.0258407	-0.0121728	0.0236865	12
YDL157C	-0.0152978	-0.0151998	-0.00605	0.0280076	-0.0535082	-0.0294681	-0.0823928		-0.0421003	-0.00869621			9
YDL158C	0.00399327	-0.0107051			-0.0590608	-0.0159568			-0.00936587	-0.017064			6
YDL159W		-0.00525551	0.00175	-0.00324249		0.000465361	-0.0188692	-0.0219026		-0.0124472	0.0149385	0.000634174	9
YDL159W-A			-0.01655	0.0126603			-0.00832376	-0.0141163			-0.0599587	0.0305982	6
YDL160C	-0.0813488	-0.0537022	0.0062	-0.0739043	-0.0107953	0.00687793	-0.048827	-0.0388591	-0.000232321	-0.0662528	0.0262791	-0.0639316	12
YDL160C-A			0.02055	0.0139186			-0.0520047	-0.00567356			-0.0467351	0.0196063	6
YDL162C	-0.271542	-0.00337247			-0.139326	-0.00471933			-0.043466	0.0175382			6
YDL163W						0.0536068							1
YDL164C	0.000251613	-0.000633637	-0.0014	-0.00687717		-0.000561048	-0.0123109	-0.0340905		-0.0372826	-0.0416471	-0.012286	10
YDL165W		-0.00352186	-0.01105	-0.001537		-0.0122335	-0.0691764	-0.0258248		-0.0377706	-0.104098	-0.0342403	9
YDL166C	-0.279099	0.0137166	0.0112	0.000415028	-0.204129	-0.00996256	0.0522498	-0.0302817	-0.0913182	-0.0376889	0.00754186	-0.0237641	12
YDL167C	-0.0410078	-0.020961	0.01035	-0.0295113	-0.00336622	-0.00115281	-0.00841885	-0.0637835	-0.0298931	-0.0299218	0.0283539	-0.0167734	12
YDL168W	0.0173509	0.0126278	-0.0003	-0.0132163	-0.00978734	-0.108352	0.0238139	-0.0260643	-3.65555e-06	0.0207294	0.0216927	0.00244177	12
YDL169C	0.0215868	-0.00975254	-0.02475	0.00296588	-0.0195826	-0.00493436	-0.0178079	-0.0127004	-0.0147948	-0.0454245	-0.0529951	-0.00178951	12
YDL170W	0.0345291	-0.00493027	-0.0304	0.00175614	-0.00104386	0.00574257	0.0152184	-0.064023	-0.0325412	0.00595706	0.0828867	-0.0177	12
YDL171C		-0.00131875				-0.0245165				-0.0504913			3
YDL172C	-0.200256	0.00798435			-0.327188	-0.0343055			-0.147892	-0.047222			6
YDL173W	-0.056677	0.00909645	-0.04035	-0.0246496	-0.221533	-0.0625481	0.0847651	0.0311797	-0.0756741	-0.000915757	-0.0116708	-0.0531808	12
YDL174C	0.00811426	-0.00484683	0.01045	0.0031879	-0.0110741	-0.022041	-0.0511151	-0.0296557	-0.0389311	-0.0605358	0.0201663	-0.000383334	12
YDL175C	0.0100908	0.0201777	-0.01545	0.0158773	-0.00930655	0.011348	0.0472805	-0.025267	0.000880878	-0.0168077	0.0429029	-0.00183274	12
YDL176W	0.0142605	-0.00250077	-0.05435	-0.0150343	-0.00453731	-0.00479362	-0.031133	-0.0836115	0.00412954	-0.00385284	-0.00359503	-0.0835146	12
YDL177C	0.00597109	0.00596082	-0.0186	-0.0123185	-0.0133188	-0.00491421	0.0484641	-0.0302908	-0.00514558	-0.0159336	-0.0597975	-0.0177272	12
YDL178W	0.00210565	0.00864752	-0.01465	0.00292403	0.0104375	0.0126941	0.000443347	0.00458345	-0.202697	0.0139726	0.0292343	0.016629	12
YDL179W	-0.0175732	-0.00151602	-0.00855	-0.0103719	-0.0208314	-0.0168564	0.0112004	-0.0245267	-0.0132323	0.0129184	-0.0427532	-0.0411786	12
YDL180W	-0.0328298	-0.0398533	0.035	0.0147106	-0.00848736	-0.0708628	0.0291418	-0.00973557	-0.164229	-0.0185367	0.00799729	0.0175324	12
YDL181W	-0.0307671	-0.00211585	-0.04295	0.00406241	-0.0168921	-0.0413953	-0.0439303	-0.0183416	-0.0786061	-0.00714097	0.0167363	-0.0193494	12
YDL182W	0.00271382	-0.00712991	0.059	-0.0306193	-0.0172508	-0.0350499	-0.157648	-0.00541106	-0.0555722	-0.0147135	-0.0195572	-0.0417942	12
YDL183C	-0.00560519	-0.00199078	-0.0144	-0.0156011	-0.0178269	-0.00634694	0.00143786	-0.0323748	-0.0190883	-0.0135438	-0.00889163	0.0160538	12
YDL184C	0.0108988	0.00357632	-0.0232	-0.0803623	-0.0109907	0.00251496	-0.0556516		0.0271924	-0.0315968	-0.0292187	-0.00844507	11
YDL185W			-0.0514	-0.0476121				-0.0791689			0.135223	0.0447699	5
YDL186W	0.0119063	-0.0223935	-0.0081	-0.0200155	-0.0135611	-0.00898692	-0.0130967		-0.00597404	-0.000900121	-0.050495	-6.86145e-05	11
YDL188C	0.0179378	0.0261603	-0.0114	-0.0486333	0.00147327	0.00859636	0.0633931	0.00919153	-0.0333855	0.0466167	-0.0042587	-0.169945	12
YDL189W	0.0208341	0.00523465	-0.00075	-0.0685064	-0.0297368	0.000900696	0.0157057	-0.0575837	0.0118466	0.0228584	-0.0294382	-0.0184558	12
YDL190C	0.0515129	0.0139674	-0.01295	-0.0388622	-0.0751791	-0.0145687	0.130362	-0.0323663	-0.0165252	0.00483181	0.0364062	-0.0145805	12
YDL191W		-0.0651685	-0.0265	-0.0236368		0.0831812	-0.028316	-0.0302924		0.0793136	-0.0285918	0.00442425	9
YDL192W	0.0175094	-0.0737406	0.01545	-0.00284954	-0.0176436	-0.00662683	-0.00870038	0.0444603	-0.0348532	-0.111734	0.0144158	0.0156493	12
YDL193W			-0.0098	-0.00812585			0.0226095	0.00087621			-0.0384087	0.0193998	6
YDL194W	0.0216024	-0.000514736	0.0186	-0.0228549	0.0336577	-0.00789086	0.0135826	-0.0239101	-0.0910187	-0.0380173	0.00168758	-0.0480283	12
YDL195W	-0.0153411	-0.0195484	0.0205	-0.0520547	0.0148778	0.0819293	-0.0731256	-0.0970051		0.0192538	-0.0290006	-0.182125	11
YDL196W		-0.0282328				0.0664989				0.0615526			3
YDL197C	-0.00842727	0.00544246	0.02355	0.000994545	0.00760089	-0.00153666	0.0350361	-0.0224504	-0.0132288	-0.00988645	0.0492995	-0.00188051	12
YDL198C		-0.00489754		-0.0448779		0.0669991		-0.0281639		0.0356025		0.0454022	6
YDL199C	-0.00576661	0.00816083	0.0224	-0.0320152	-0.0135744	-0.0109942	-0.0119413	-0.0539689	-0.0151985	-0.0201068	0.0172753	-0.0194504	12
YDL200C	-0.00243668	0.000778389	-0.0139	-0.00256071	0.0162938	-0.00777642	0.0102723	-0.0174915	-0.0209205	-0.0153525	0.00894143	0.0136073	12
YDL201W	0.00314322	-0.00516993	-0.0078	0.031617	-0.0578846	-0.0191735	-0.0320107	-0.0190327	-0.00656501	-0.0226985	0.00467255	0.0466649	12
YDL202W		-0.0235196	-0.01645	-0.00107846		0.0108671	-0.06555	-0.00914188		-0.0833215	-0.0896601	0.0137195	9
YDL203C	-0.0859247	0.00951753	-0.00555	-0.00145344	-0.14475	-0.013829	-0.0294376	-0.0157567	-0.0582393	-0.0589156	-0.0107943	0.0409079	12
YDL204W	0.0449194	-0.00235096			0.0485143	0.0483541			0.0124647	0.00234393			6
YDL205C		-0.000338888	0.0188	0.0134897		-0.0109684	-0.0085823	-0.0209979		0.0204683	0.00684991	0.0063608	9
YDL206W			0.00995	-0.0241877			0.0174906	-0.0495048			-0.00324921	-0.0432157	6
YDL207W											-0.0036474		1
YDL209C		0.00314032	0.0159	0.0195374		0.0223463	-0.0202322	-0.0121939		-0.0209143	0.0100834	0.0171111	9
YDL210W	0.00275631	-0.014558			-0.00952618	-0.0300291			-0.019776	-0.0183739		0.00505978	7
YDL211C											-0.133751		1
YDL212W	0.0209125	0.0125755	-0.00515	-0.0239699	-2.19032e-05	-0.0255924	-0.170266	-0.0377941	0.0224014	0.00708534	0.0404638	0.0235221	12
YDL213C	0.0492097	0.00824774	-0.065	0.00546928	0.0398904	0.0123977	0.0102278	-0.0543443	-0.00766598	0.0229541		0.0124788	11
YDL214C	-0.0109075	-0.00119191	0.0163	0.00174731	0.00193672	-0.0168259	0.0423784	-0.0259406	-0.0222122	-0.00834879	0.0210674	-0.0252584	12
YDL215C	0.0104428	-0.124354	0.021		0.00721642	-0.0546643	0.00730232		-0.0412499	-0.273992	0.0194396		9
YDL216C		0.000835726	0.0538	0.101421		-0.000711699				-0.0336817		0.0174307	6
YDL217C				0.0761741				0.00958073				0.0193658	3
YDL219W	0.0472912	-0.0142066	-0.04335	-0.0281905	0.00289231	0.00970984	-0.0679395	-0.0493245	-0.0176077	0.0112096	0.0313902	-0.000905254	12
YDL220C		-0.0131678	-0.04985	0.0181453		0.0234751	-0.0204265	-0.0316487		0.00762273	-0.0237385	-0.027893	9
YDL221W	-0.0116369	0.000655374				-0.0336629				0.0314125			4
YDL222C	0.023935	0.0027344	-0.01435	0.0199585	0.0260544	0.00815216	0.0419418	0.0178686	-0.00828249	0.00498012	-0.0166735	-0.153661	12
YDL224C		0.0188588	-0.03385	-0.0146036		0.0216381	-0.0459574	-0.00381168		-0.031081	-0.0491694	0.0121425	9
YDL225W	-0.0681672	0.0302923			-0.0352399	-0.0165124			-0.0384021	-0.00840928			6
YDL226C	-0.0858729	-0.0115494			-0.0587179	-0.00891908			-0.0272514	-0.00566801			6
YDL227C	0.000348242	0.0117689	-0.0032	-0.00733794	0.0172233	0.0229638	0.0972226	-0.0224775	1.41367e-05	-0.0103907	-0.00563416	0.0136078	12
YDL229W	0.031677	0.0307061	-0.005	-0.0433312	-0.0229569	0.00695772	0.0317302	-0.00239559	0.019732	0.0743727	-0.0074184	-0.0316949	12
YDL230W		0.024479	-0.0199	0.00954651		0.0584104	-0.0601768	0.00357804		0.0101574		0.00716156	8
YDL231C	0.00442629	0.00818257			0.0076288	0.00861738			0.00586623	-0.0258402			6
YDL234C	0.040849	0.0140094			0.032389	0.08008			0.0401202	0.0713374			6
YDL235C	-0.0539494	-0.00407165	0.0115	-0.0246362	0.0035925	-0.00486386	-0.0155347	-0.0140126	0.146084	-0.0452877	0.0349313	0.027079	12
YDL236W	-0.0145028	0.0380376			-0.0434532	0.00857406			0.0264049	0.00383507			6
YDL237W		0.00682269	-0.0173	-0.00429965		0.0133994	-0.0393174	-0.00828172		-0.00247618	-0.0257089	0.0188132	9
YDL238C	-0.024529	-0.00356442			0.00916627	-0.00782531			-0.0340234	-0.02624			6
YDL239C											-0.0918487		1
YDL240W	-0.171402	-0.00369029		0.000815204	-0.324549	0.00291847	0.0868261	0.0256824	-0.116089	0.0236019		-0.0185894	10
YDL241W	0.00730795	0.0158921	-0.0403	0.0144106	0.0326168	0.0268793	-0.0768002	0.00805636	0.0357823	0.00359201	-0.0485553	0.0245896	12
YDL242W	0.00375538	0.00356275			0.0118237	0.0138886			-0.0260281	-0.0093466			6
YDL243C	0.0146672	-0.00528287			0.00782727	0.000469855			-0.00233217	-0.0357217			6
YDR001C	0.0129716	-0.000757023	-0.0632	-0.0114811	0.0119332	0.0222253		0.00944459	0.00424536	0.0346878		-0.0235544	10
YDR002W		-0.0508821	0.01335	-0.00884095		0.0394231	-0.0289172	-0.0359742		-0.0165763	0.0228638	-0.0827616	9
YDR003W	0.00609053	0.00620832	-0.0216	-0.00339204	0.0174517	-0.00176914	-0.0721135	-0.0183004	0.0143155	0.000987045	-0.0167337	-0.0304606	12
YDR003W-A			-0.01135	-0.00607766			-0.0421413	0.00543664			0.00345062	-0.0182557	6
YDR004W	-0.112688	0.05175	0.00755	-0.0168341	-0.0668897		0.0047354	-0.0165227	-0.0325599		-0.000288578	0.00649052	10
YDR005C		-0.00195287	-0.017			0.00294922	-0.0584249			0.0107395	0.0310239		6
YDR006C	-0.169123	0.0402001	-0.0067	-0.118533	-0.0195529		-0.0254748	-0.132085	-0.20806		-0.059134	-0.0430621	10
YDR007W	0.0118654	0.0044803	-0.02415	0.00290083		0.0275433	-0.0779295	-0.041097		0.0221506	-0.0167899	0.0112964	10
YDR008C		0.00894228				0.0551802				0.0302263			3
YDR009W	0.0117729	-0.0127816			0.00683285	-0.00930117			0.00894137	-0.00471537			6
YDR010C	0.00510328	-0.00446551			0.0141536	-0.0100481			0.00639191	-0.00983973			6
YDR011W	0.0130771	0.00454504		0.0144529	-0.0112908	-0.00559965			-0.0300914	-0.00409631			7
YDR013W	-0.00701159	-0.00547973	0.00025	-0.00625872		-0.0096942	-0.0318612	-0.0373286		0.00900087	-0.00372739	-0.0334662	10
YDR014W	0.0240871	0.000373323	-0.0092	-0.0524442	0.00809612	0.0418588	-0.0129351	0.00962611	-0.0173667	-0.00410966	-0.00952355	-0.0837005	12
YDR015C	-0.00433881	-0.0105171			-0.00267988	-0.0110593			-0.0182458	-0.0130573			6
YDR016C	0.00460791	0.0129512	0.002	0.00872338		0.0164452	-0.0633422			-0.0076337	0.0367174	-0.001755	9
YDR017C		-0.0224119				-0.0109343				-0.0144364			3
YDR018C	0.0212733	0.0400293	-0.0034	-0.00105126	0.033873	0.0784623	-0.00673783	-0.00239234	0.0533185	0.0848422	-0.0414782	0.0225117	12
YDR019C	-0.0260432	-0.00476689		0.029612	-0.279318	0.00260713		-0.0139072	-0.128144	-0.00960932			8
YDR020C	0.00665691	-0.00106051	0.01735	-0.0541605	0.00422585	-0.0225118	0.000793198	-0.0393548	-0.0153395	0.00964309	-0.0369827	-0.00843722	12
YDR021W		0.00791345	0.0351	0.00345629		0.00701013	0.0618058	-0.00529195		0.0122087	-0.0668408	0.00330926	9
YDR022C	0.010247	-0.00995419	-0.04605	-0.0169007	0.00150286	-0.0249621	0.108437	-0.0458639	-0.01829	-0.00524401	0.0547566	-0.0648751	12
YDR023W		-0.00299699	0.01145	-0.0242802		-0.00350966	-0.0658273	-0.0376258		0.012784	-0.0144368	-0.0792223	9
YDR024W	0.021568	0.000960635			-0.0448987	-0.00422229			-0.00384978	-0.103323			6
YDR025W	-0.112289	-0.00892004	-0.00715	-0.0407684	0.0775101	-0.0254266	-0.0908288	-0.0593455	-0.129603	-0.129206	0.0340395	-0.0585487	12
YDR026C	0.00116961	0.0156485	0.03415	-0.0104256	0.0247532	0.0274203	0.141047	-0.0320268	0.00957225	-0.0336991	0.145537	-0.0175626	12
YDR027C	-0.000422587	-0.0264379	0.0046	0.0139028		-0.0608018	0.026365	-0.0431871		-0.133458	0.0757761	0.00528006	10
YDR028C	-0.0171763	-0.0142216	-0.00595	-0.10596	-0.0251823	-0.0553079	0.0359098	-0.0568727	-0.107822	-0.0422659	0.000998269	-0.0223503	12
YDR029W	0.00556736	-0.0001271			0.00260084	0.00621086			0.0210625	0.0280416			6
YDR030C											0.0120864		1
YDR031W	-0.000428012	-0.0193888	-0.02825	-0.0192474	0.00936938	-0.0174022	0.0328013	-0.0276166	-0.0221022	-0.0137751	0.00998099	-0.0215898	12
YDR032C	0.0342355	0.00827147	-0.0058	-0.0205795	0.0181132	0.0626566	-0.0328861	-0.0264968	-0.0286057	0.0327965	-0.0104103	-0.00900327	12
YDR033W	0.0214022	0.050299	-0.0156	-0.12829	0.00957443		-0.00957746	-0.0406502	0.0139292	0.0531106		-0.144327	10
YDR034C	-0.0320518	0.00806654			-0.0107598	-0.039277			-0.00968312	-0.0141127			6
YDR035W	-0.00354897	0.0258563	0.01215	-0.0222335	0.0414291	0.0749251	-0.0247842	-0.0441913	0.0450418	0.000373381	-0.00831201	-0.0310867	12
YDR036C	0.00610204	-0.00510068	-0.0215	-0.0248374	0.00680591	0.00635342	-0.069088	-0.0353692	0.0191537	-0.0400497	0.166787	-0.00452912	12
YDR037W		-0.0113207	0.02475	-0.00171276		-0.002401	0.0222129	-0.00989037		-0.0296686	0.000674643	0.0110376	9
YDR041W	-0.040023	-0.0080014	0.00875	-0.0139235	-0.0213745	-0.0202505	-0.00532919	-0.0343286	-0.0184468	-0.0202251	-0.0457451	-0.0118423	12
YDR042C	-0.00726304	-0.0252453			0.0050295	-0.0396279			-0.0251066	-0.0127738			6
YDR043C	-0.151946	-0.0062565			-0.00441253	-0.0213399			-0.218692	0.00981251			6
YDR044W	-0.0816328	0.00907929	-0.00835	0.00736897	0.0454552	-0.0158268	-0.0466052	-0.0220925	-0.0243441	0.019378	-3.28311e-05	-0.026592	12
YDR045C	0.00823934	0.000243328	-0.00085	-0.0576241	0.0154233	0.0375192	-0.0281228	-0.0286808	0.0414429	0.0102002	-0.0185481	-0.0257021	12
YDR046C	0.00721768	0.00402051	0.0448		0.014183	-0.0163002	0.0123271		0.00191841	0.00538921	0.135552	0.00404533	10
YDR047W	0.0292535	-0.00154489	-0.0379	-0.0174417	0.00199426	-0.00529937	-0.0693093	-0.0498181	0.001758	0.00851088	0.0165019	0.0292029	12
YDR048C	-0.0552053	0.0191487			-0.0677938	0.0110235			-0.0126363	0.0170217			6
YDR049W		-0.0561968		0.00256189		-0.00158198		-0.0395001		-0.00749036		-0.0468109	6
YDR050C	-0.0091753	0.00369185	-0.0424	-0.0256764		0.00797896	-0.0301525	0.0179866		0.0353912	0.0100799	0.0257425	10
YDR051C	0.018466	-0.0118594	-0.0146	-0.00817032	0.0080606	-0.0176482	-0.00259696	-0.00613195	-0.0207509	0.00536804	-0.0317818	0.00531336	12
YDR052C											-0.0265857		1
YDR053W	-0.00963125	0.0108597				0.00111827				0.0140839			4
YDR054C		0.0234712	-0.03355	-0.0446258		0.0163378	-0.0535816	-0.133188		0.0503743	-0.0395664	-0.135117	9
YDR055W	-0.0189866	-0.000538427	0.0307	-0.00103122	-0.0300711	-0.0207589	0.0312531	-0.0194646	0.0218975	0.0188778	0.0112362	-0.0078756	12
YDR056C	0.0121054	-0.00706643	-0.01895	0.00211105	0.00192721	-0.0330321	0.0447124	0.0152841	0.00707258	0.0090714	-0.0131051	0.00782365	12
YDR057W	0.0278667	0.0259321	0.00645	-0.0264792	-0.0169788	0.0701821	-0.0197153	-0.0221944	0.0852322	0.068806	0.0557776	-0.0129488	12
YDR058C	0.0213631	-0.00632024	0.00765	-0.00227059	0.0195297	0.002714	-0.0830759	-0.0369811	-0.0139261	0.0109732	-0.00205115	-0.0288387	12
YDR059C	0.00400568	0.0067341	-0.0105	0.0278218	0.0239022	0.00128096	-0.0336897	0.00234366	0.0402655	-0.0111027	0.0146589	-0.0182856	12
YDR061W	0.0304841	-0.00583633	0.00965		0.0170911	0.000888858	0.014866		-0.0254968	-0.0437306	0.014988		9
YDR062W	0.0363836	0.0260143	0.003	-0.00933811		-0.00327719	0.0161708	-0.0230725		0.0350004	0.0076301	0.00268618	10
YDR063W	0.0167621	-0.0149526	-0.00285	0.0211048	0.00105827	-0.00013337	-0.115658	0.0806401	-0.0094818	0.00455103	-0.0320456	0.0839714	12
YDR064W		-0.0642355	0.0054	-0.00384596		-0.00863975	0.0511985	-0.0165636		-0.0796684	-0.0105268	0.0211192	9
YDR065W		-0.00210949	0.0217			-0.0228478	-0.00657926			0.0180951	0.00976995		6
YDR066C		0.0305035	0.00475	0.00520722		-0.000502207	-0.0168065	-0.0154427		0.0339174	0.032775	0.0192169	9
YDR067C	-0.029896	-0.0303619	0.0155	-0.0169252	-0.0319461	-0.0523828	-0.0991557	-0.015505	0.020042	-0.0706852	-0.0555245	-0.0268345	12
YDR068W	0.0262128	-0.0136864	0.00105	-0.00427599	0.0226604	-0.0217565	-0.0196053	0.023763	0.0161398	-0.0186448	-0.0410926	0.0509616	12
YDR069C		0.035891	0.02235	-0.0467765		-0.00712259	0.0542419	-0.0671023		0.0520786	0.0753511	-0.0527334	9
YDR070C		0.0173615	-0.01555	0.00907724		0.0405619	-0.0299093	0.00795148		0.0722664	0.0301275	0.036118	9
YDR071C		-0.0343733				0.0177514				0.00282199			3
YDR072C	0.00755389	0.0194835	0.0164	0.049215	0.150079	0.0701309	-0.0303889	-0.0194097	0.143056	0.160309	-0.0138834	-0.0456392	12
YDR073W	0.0411104	0.00829485	-0.00445	-0.0142849	0.201849	0.0931874	-0.111063	-0.0257786	0.104662	0.0193899	-0.154865	-0.0145112	12
YDR074W	-0.202467	-0.0068881	-0.0033	0.0247193	-0.0235028	0.0168728	-0.0332408	-0.0220316	-0.185077	-0.0247645	-0.0562735	-0.0441073	12
YDR075W											0.0134873		1
YDR076W		-0.00886684		0.0246284		-0.00963415		0.053319		-0.0160596		0.0882828	6
YDR077W			-0.004	0.00541472			0.044092	0.0452439			-0.0267825	-0.0758956	6
YDR078C	0.0158381	0.00724426	-0.0173	0.0119903	-0.0084353	0.0656268	0.0275492	-0.0234032		-0.00698194	0.0322381	-0.00860722	11
YDR079C-A			-0.0159	0.0179238			-0.0122375	0.00068037			0.0165508	0.00148717	6
YDR079W	-0.11666	0.0247707	-0.03175	0.0428236	-0.0539196	0.0157881	-0.0387143	0.034448	0.0192216	0.0190241	0.00378507	0.0423568	12
YDR080W		0.0176627		0.0628784		-0.0316348		0.0849884		-0.0029279		0.0577911	6
YDR081C		0.00147404	0.0503	-0.0796401		-0.0252087	0.0104073	-0.0419297		0.00451855	0.0261378	-0.0502157	9
YDR082W			-0.01515	-0.00841564			-0.0043728	-0.0187409			0.0407344	-0.00894261	6
YDR083W		0.0104582	0.0006	0.0297205		0.0562654	0.0477362	0.0367705		0.0141329	-0.0135737	0.0356198	9
YDR085C	0.00750417	0.0127793	0.01015	0.0397072	0.0324835	0.0472112	-0.00892808	0.0157852	0.00300528	-0.0458394	-0.00860341	0.0451166	12
YDR087C		0.0181582	-0.01825	-0.00806175		0.0331131	-0.0831742	-0.0343451		0.0822465	-0.0353387	0.0111507	9
YDR088C		0.0166004	-0.1311	-0.0113903		-0.00683969	0.058515	-0.0131744		0.0090113	-0.0132944	0.0132785	9
YDR089W	-0.0152189	0.00275228			0.0285619	-0.0153023			-0.0726133	-0.046442			6
YDR090C	0.00375774	-0.0146048	-0.02175	-0.0253738	0.0092588	-0.0143279	-0.0222879	-0.110673	-0.0133509	-0.00732906	-0.064573	-0.00676598	12
YDR091C		0.00170385	-0.04785	-0.0391922		-0.00327981	-0.098053	-0.0487888		-0.00187132	0.0109414	0.00135256	9
YDR092W			0.0144	0.0338854			0.000348176	0.017851			-0.0125983	-0.00259066	6
YDR093W	0.0640678	0.00740053			0.0471781	0.0118127			-0.0114759	0.0442897			6
YDR094W	-0.0045441	0.00878003			0.0186568	-0.006482			0.0020207	-0.019852			6
YDR095C	-0.011727	-0.0176107			0.00279285	-0.00630757			-0.0163986	0.0371387			6
YDR096W		-0.00927319	-0.0255	0.0279452		-0.0280391	-0.0018813	0.0801185		0.0290502	-0.0235278	0.0717959	9
YDR097C	-0.0148123	0.00730053			-0.000115997	0.01531			0.0772652	0.0298425			6
YDR098C	-0.0230306	-0.00471521	0.01755	-0.020852	0.0241107	-0.0103502	-0.00931674	-0.00517045	0.00817701	0.0622477	0.0293969	0.00661665	12
YDR099W	-0.011927	-0.00742267	0.01785	-0.04208	0.0521357	-0.0131285	-0.101936	-0.113312	0.000268073	-0.0227951	-0.00923136	-0.0300516	12
YDR100W	0.06019	-0.00746037	-0.0217	0.00168522	0.0121528	0.0196173	-0.0399489	-0.0649909	-0.065217	-0.0389564	-0.0333999	-0.0579926	12
YDR101C	0.0543827	0.0262987	0.00505	0.023602	0.0111567	0.00994172	-0.0309151	0.0530107	-0.0457668	-0.039482	0.0179773	0.00144649	12
YDR102C		-0.00829743				-0.0168809				0.030567			3
YDR103W	0.0578447	-0.00129148	-0.0051	0.096499	0.0739409	0.0338509	-0.0103489	0.0642117	-0.00438669	8.35932e-05	-0.0133895	0.0649724	12
YDR104C	0.00785452	0.0030277	0.0145	0.0472615	0.023847	0.0245727	0.0502873	0.0550651	0.000688369	-0.0306525	-0.0448732	0.0905077	12
YDR107C	-0.0091753	-0.0181069	-0.01615	0.014118		-0.0052031	0.0189939	0.0335066		0.014182	-0.0195158	0.0671023	10
YDR108W	-0.217801	-0.0130103	0.00735	0.0174207	-0.0318003	-0.0059833	-0.0670001	0.0320615	-0.194269	-0.0467113	0.00985223	0.0315777	12
YDR109C	0.00621396	-0.00446786	0.0414	0.0603313	0.0170514	-0.0154435	-0.0567871	0.0404584	0.00630369	-0.0225512	-0.0349533	0.00911364	12
YDR110W	0.0105637	0.00295701			0.0328409	-0.0149273			-0.0203711	0.0377783			6
YDR111C	-0.00993584	-0.00897256			0.00708253	-0.0249288			-0.0118355	0.0250948			6
YDR113C		-0.00807684	-0.0266	0.00502954		-0.0135623	0.0599436	-0.0162473		-0.0276765	-0.0717537	-0.0115375	9
YDR114C		-0.0177773				-0.0321699				0.0469255			3
YDR115W		0.0216842	-0.03455	0.00146648		-0.039839	-0.0206366	0.0117973		0.0527792	-0.000467529	0.0126625	9
YDR116C		0.0066763	0.00995	-0.0164708		0.0138319	0.0104103	0.035323		-0.0581544	0.012552	0.0707705	9
YDR117C						0.0409623							1
YDR118W		0.0407618	0.03005	-0.0221022		-0.0434747	-0.0523059	-0.054412		-0.0119386	-0.103822	-0.0231642	9
YDR119W	0.00235474	0.0123149	0.0136	0.0214958	0.0256617	-0.0147532	-0.0411188		0.0211769	-0.0246029	-0.0470349	0.0237826	11
YDR120C		-0.00447312	0.0315	0.0552406		-0.00849918	0.0531421			-0.00566124	0.0421281	-0.00159301	8
YDR121W		-0.00787703	-0.0074			0.0290416	-0.0241626			0.0330837	-0.0185466	-0.00509686	7
YDR122W		0.00156803	0.03085	-0.022283		0.0284798	0.0159068	-0.0277572		0.0253518	0.0168922	-0.053557	9
YDR123C		0.00904298				-0.0373739				0.028696			3
YDR124W		0.00334617	0.01065	0.00822133		-0.0100653	-0.0704247	-0.0118752		0.0291774	-0.0736587	-0.00176422	9
YDR125C		-0.00212618	0.0408	-0.00399874		-0.0101399	0.0521347	-0.041006		-0.00431821	-0.0239168	-0.0158854	9
YDR126W	-0.00648607	-0.00253386				-0.0124327				-0.0154352			4
YDR127W		-0.103242				-0.0176494				-0.177016			3
YDR128W	-0.0176852	0.00124519	0.009	0.0445664		-0.016253	0.0210571			-0.0103237		0.060281	8
YDR129C		-0.00107595				0.00437846				0.0592007			3
YDR130C		0.00702575				0.015692				-0.0359008			3
YDR131C		-0.000304789	-0.0007	0.00773489		-0.00499085	-0.0146802			0.00647102	-0.0135161		7
YDR132C	0.00722337	0.00498745			0.00886042	-0.00646909			0.0120818	0.0170752			6
YDR133C		-0.0226972				0.00939837				0.00252172			3
YDR134C	0.000420486	-0.00599745			0.0229984	-0.0040008			0.0144976	-0.00801308			6
YDR135C	0.037793	0.0194759			-0.00830331	-0.0480309			-0.0131264	0.00849209			6
YDR136C	-0.0467221	-0.0060974			-0.0400129	-0.0143508			-0.0271341	-0.0114847			6
YDR137W		-0.0105274	0.0131	0.0192455		-0.0560694	0.069454	0.0588697		0.0216265	-0.00269493	0.0498262	9
YDR138W	0.0448335	-0.00645796	0.03275	0.00054941		-0.013564	-0.00695628	-0.0765905		0.00510502	0.0263766	-0.0201064	10
YDR139C	0.0718756	-0.0138859	0.02415	-0.00234683	0.0576081	0.00734401	0.00238356	0.00900045	0.0199228	0.0323674	0.0218247	0.0118625	12
YDR140W		0.00549938				-0.00885476				0.0402195			3
YDR141C		-0.0189065	0.0622	-0.0764218		0.0129481	-0.00373416	-0.0667073		-0.0134145	-0.101009	-0.0423516	9
YDR142C	-0.0212243	0.00812102	0.01065	0.045274		-0.0124765	0.00370053	0.0539947		-0.0228286	0.0774617	0.0366724	10
YDR143C	-0.0499588	0.000666288	0.0178	-0.0221975		0.0152602	0.0114796	0.0652044		0.0393784	0.00771754	0.0624813	10
YDR144C		-0.00263672	0.0488	0.00651747		-0.0014869	0.00973265	-0.00526496		-0.00398111	-0.0544899	0.0424529	9
YDR145W	-0.0322746	-0.0316208	0.02255	0.0128446		0.139824	-0.0133505	0.020733		0.145349	-1.59031e-05	0.0272484	10
YDR146C	-0.0153695	-0.0177492	0.0352	0.0234408		-0.0240601	-0.0656328	0.0676627		-0.0051536	-0.0122931	0.0364703	10
YDR147W			0.01385	-0.054179			0.0547113	-0.0347039			0.0359735	-0.0101893	6
YDR148C	-0.0839196	0.0102146	0.03115	0.00324739	-0.0355977	0.0179867	0.0034475	0.0355108	0.00688215	-0.0152899	-0.0198809	-0.0101554	12
YDR149C	-0.0418743	0.00622757			-0.0468269	-0.0042882			-0.00575791	0.00443751			6
YDR150W	-0.154018	-0.00633585			-0.13439	-0.0063971			-0.120404	-0.0103984			6
YDR151C	0.00536367	0.0177933	0.0187	-0.00186859	0.00234777	-0.0199037	0.0156044	0.0520931	0.00764908	0.0830874	0.038941	-0.0201094	12
YDR152W	-0.00229283	-0.00772768	0.0102	0.0203585	0.0293412	-0.00289522	-0.0172423	0.0356611	0.0140622	0.0150578	-0.044718	0.0228082	12
YDR153C	0.00706779	-0.0113877	0.0002		0.0574608	0.0149403	0.0234183		-0.00789235	0.051023	-0.0309478		9
YDR154C	0.0107857	-0.00488181			0.00795746	-0.0145608			-0.08403	-0.0437023			6
YDR155C	0.0265673	-0.0212068			-0.0206471	0.0287784			-0.0520349	0.0333969			6
YDR156W	-0.0354426	-0.0303415	0.0028	0.0294241	-0.0428135	-0.0978186	0.01463	0.0380397	0.0440715	-0.0071459	-0.00429017	0.00168217	12
YDR157W		0.000476006				0.0278304				0.00448355			3
YDR158W			-0.01895	0.0437971			0.0116887	0.0134729			0.0174776	0.0109896	6
YDR159W	-0.000157239	0.0123351		-0.0550851		-0.00217078		-0.0885178		-0.0167624		-0.0555785	7
YDR160W	0.0237767	-0.00981339			-0.0285577	-0.000441122			-0.0198886	0.0121176			6
YDR161W		-0.0119859				0.00030144				0.0279547			3
YDR162C		-0.0167333	-0.00585	-0.00427134		-0.00815481	-0.0310681	0.0210815		-0.0837219	0.0783011	0.0214948	9
YDR163W	0.00248047	0.00880591	-0.0038	0.0242698	0.0269095	0.00789054	-0.040015	0.0419279	-0.0941019	-0.0844521	0.050891	-0.00159697	12
YDR164C	-0.0409268	-0.000440939	-0.0292	-0.000156625		-0.0289977	0.0559551	-0.0292489		0.00595785	0.0826884	-0.0441345	10
YDR165W			-0.01465	0.0108633			-0.00447508	0.0170932			-0.00734146	0.0228884	6
YDR166C		-0.00959557	-0.00785	-0.0317283		-0.0208141	0.0163963	-0.0320861		0.0239725	-0.0596447	-0.0344212	9
YDR167W											0.0429619		1
YDR168W	0.0268396	0.0313497	0.0161	0.0207694	-0.0942706	0.00953972	0.0213723	-0.0157802	-0.048516	0.0262121	-0.00800823	0.0249288	12
YDR169C	-0.147098	-0.0351913	0.0112	0.0241267	0.00419243	-0.00327233	-0.0118638	0.0549155	0.0443477	0.0462879	-0.0998524	0.0196034	12
YDR169C-A			-0.02655	-0.00826119			-0.0663626	-0.00473111			0.0459662	0.00709842	6
YDR170C	0.0102857	-0.00361799			-0.0281458	0.0857158			-0.00545281	0.0428963			6
YDR171W	0.00810081	-0.00964162	-0.0002	-0.0276551	0.0120181	-0.00884783	-0.0250976	0.0174318	-0.0209311	-0.00275921	-0.0118638	-0.0644674	12
YDR172W	0.000902855	0.0149602	-0.0004	-0.009905	-0.0568037	-0.0029489	0.12278	-0.0143078	0.0506197	0.0502683	0.0626257	-0.0109593	12
YDR174W		-0.0131528	-0.04075	-0.113078		-0.00343522	-0.0243777	-0.0524991		0.0235284	-0.0781093	-0.181696	9
YDR175C	0.00740929	0.000794522	-0.0313	0.00347067	-0.0127885	0.0212896	-0.0359666	-0.00194112	0.0113073	-0.00551561	-0.0223214	0.0585761	12
YDR176W	0.014491	-0.0344323	0.0061	-0.0399976	-0.103822	-0.0699353	0.024785	0.00149896	0.0250204	-0.0227803	0.0164855	-0.00700744	12
YDR177W	-0.0351591	-0.0219992	-0.00585	0.0324792	-0.0214831	-0.0105472	-0.0481533	-0.0335139	0.0178698	-0.00797208	0.00113582	-0.00378794	12
YDR178W	-0.055392	0.0450076	-0.02835	-0.00399766	0.0382564	0.0548985	-0.0492247	0.077118	0.00611339	-0.00345124	-0.0635579	0.0357517	12
YDR179C		0.0267049	0.0116	-0.0222388	0.00844824	0.0269508	-0.0100854	-0.000114327		0.0181687	0.000619953	-0.0175248	10
YDR179W-A	0.0130623	-0.0352758	0.0167	-0.00687823	0.0030742	0.0169889	-0.0320872	0.00569477	-0.0630949	-0.0211305	0.00535293	-0.00474846	12
YDR180W		-0.00545705				-0.00655858				-0.0248185			3
YDR181C	-0.0184044	-0.00770413	0.0234	-0.00279062	0.0377139	-0.00315022	-0.0293855	0.0300336	-0.0252048	-0.0151611	0.0388706	0.00787685	12
YDR182W		-0.00433614	0.0207	-0.0125782		-0.0222976	-0.0483131	0.010453		-0.04218	0.00919067	0.0119136	9
YDR183W			-0.0086	-0.0109383			0.0176921	-0.0347115			-0.0226426	0.00381693	6
YDR184C	-0.000125818	-0.033821	-0.03515	-0.0407306	0.0361913	-0.0637579	-0.0294612	0.0109806	0.00157342	-0.0045153	0.036403	-0.0152181	12
YDR185C	-0.0234865				0.00887884	0.0240696			0.00656103	-0.0164799			5
YDR186C	-0.0271672	-0.0122054	0.0082	-0.0752167	0.0112245	-0.00961155	0.1098	-0.00023198	-0.126503	-0.00529076	0.0315012	-0.00932864	12
YDR187C	-0.0250222				0.0180363	-0.0350307			-0.0219378				4
YDR189W		-0.000177641				0.00908564				-0.0397459			3
YDR190C	-0.0568706	-0.0115308			-0.143761	0.0072858			-0.111998	-0.0494596			6
YDR191W	0.0291121	-0.0188039			-0.0291589	0.00780628		0.034672	0.00966468	-0.00180978			7
YDR192C	0.00398591	0.00954047		0.0350864	0.0144784	-0.00792049			-0.00446655	-0.00403465		0.00956544	8
YDR194C	-0.0985978	-0.015711	0.0094	-0.0129112	-0.054545	-0.0227124	-0.0758823	0.0301665	-0.0207214	-0.0246141	-0.0228572	-0.0773894	12
YDR194W-A			-0.02005	-0.0149849			-0.0570973	-0.00487229			0.0438377	0.013594	6
YDR195W	0.0213111	-0.0114375	0.02465	0.0153053		-0.00448369	0.0356297	0.00441452		-0.0120744	0.000226935	-0.029601	10
YDR196C		0.00978815	0.0245	0.00231975		0.00382871	-0.0274416			-0.0060882	-0.0180743	-0.0143068	8
YDR197W	-0.0631313	0.0126503	0.01395	0.000190842	-0.035932	-0.0165441	0.045469	0.0182636	0.0120478	-0.000264314	0.0101084	5.7372e-05	12
YDR198C	0.0185922	0.0300089	0.0211	0.0322927	0.00807209	0.0329636	-0.00951395	0.0468463	0.0179159	0.0275634	0.0253823	0.011201	12
YDR200C		0.00759199	0.00585	-0.00128662		0.0563244	-0.000681006	0.0406965		0.020313	-0.0327165	-0.00971537	9
YDR201W	0.0152058	0.0089662	-0.0182	0.00446369	-0.0271166	0.00507355	-0.0528261	-0.017461	0.0223033	-0.0151508	-0.00848709	0.00103784	12
YDR202C	-0.109775	-0.0144597	-0.05395	-0.0318987	0.018866	0.00455398	0.0442356	0.0244574	-0.238541	-0.00779841	0.114704	-0.0135286	12
YDR203W	-0.016366	0.0466759			-0.0119731	0.0570241			-0.0360663	-0.0218619			6
YDR204W		-0.0337246	-0.00095			0.0236188	-0.0627904			-0.0107967	-0.00369436		6
YDR205W	0.0246426	-0.00568952	0.0268	-0.00583345	0.0337247	-0.0141764		0.0165346	-0.0126409	0.0391772		0.0521638	10
YDR207C	-0.000928808	0.0113214				-0.0321196				0.00468424			4
YDR208W		-0.000863197	0.02015	-0.0164024		-0.00649153	0.0842137	0.0308427		0.0242015	0.0300491	0.0371447	9
YDR209C	0.0262156	-0.00520914			0.0356711	0.0147487			-0.0342633	-0.0729837			6
YDR210W	0.00688948	0.010182			0.0302695	0.0240434			0.0244681	0.0185035			6
YDR212W	-0.0299991	0.000331563	0.03815	-0.0234416	-0.129711	-0.00851708	0.0664245	-0.118086	0.00960238	-0.000630874	0.0823516	-0.122173	12
YDR213W	0.0872407	0.00605824	0.0123	-0.0609726	0.023191	0.0110908	0.0326357	-0.0365877	-0.0390822	-0.0355544	0.0005871	-0.0871463	12
YDR214W	0.0541225	0.0149699	0.0123	-0.0197371	0.0369484	0.00736811	0.0344656	0.0217366	0.0389382	0.0540993	0.024172	-0.00432002	12
YDR215C	0.0805185	0.00431719			0.0271516	0.011925			-0.0406358	0.0489183			6
YDR216W	0.00279055	-0.0149006			0.0045564	-0.0185979			-0.111019	0.0443733			6
YDR217C		0.0346203			0.00738387	0.0509785			0.0351354				4
YDR218C	0.0174601	0.00101165	0.018	0.0108346	0.0281372	-0.00550529	0.048925	0.0358395	0.000151024	-0.00687465	0.0199316	-0.00833463	12
YDR219C	-0.0390278	-0.0111888	0.0082	-0.0113868	-0.038814	-0.001171	0.0138575	0.0170649	-0.0489566	-0.0126598	-0.0437865	-0.0148748	12
YDR220C	0.03995	0.00981504			0.0212535	-0.0296207			-0.0344056	0.011197			6
YDR221W	-0.0216414	-0.0121699	0.0249	-0.00536276	-0.00442419	-0.0235164	-0.0222132	-0.0303364	0.0120916	-0.00339232	0.0190607	-0.022396	12
YDR222W	0.000989222	-0.00703533	-0.02605	0.0554656	0.00141811	-0.0222989	-0.0222991	0.0711491	-0.0225309	-0.00884563	-0.06108	0.0861437	12
YDR223W	0.0135015	0.00858616	0.0132	-0.0145865	0.021457	0.00482189	-0.0115781	-0.0210922	0.000928947	0.00587937	-0.0285278	-0.0220369	12
YDR224C			0.0037	-0.0120751			-0.069038	-0.0646195			0.00707066	-0.0215607	6
YDR227W		-0.0123388				-0.0187717				-0.0397714			3
YDR228C	0.0460428	0.00391227	0.02695	-0.00452772	-0.0758999	-0.0420797	0.0537118	-0.057862	0.0552761	0.0556351	0.0461546	-0.0124881	12
YDR229W	-0.0100482	-0.000253262	0.0176	0.0263115	0.00128425	-0.0256757	0.017593	-0.0178781	-0.0344775	-0.019252	-0.000282129	-0.0198015	12
YDR230W	-0.0501798	-0.0123371			-0.0736434	-0.011306			-0.0451918	-0.0269114			6
YDR231C	-0.0606935	0.0495192	-0.01595	-0.00624613	-0.0121764	0.0464237	-0.0582984	0.0787905	-0.00633278	0.0352644	0.031573	0.0558746	12
YDR232W	0.0305043	-0.0175729	0.0072	0.00175593	-0.00557679	0.0338225	0.010751	-0.0552758	0.0361418	-0.0261302	-0.0439712	-0.0454041	12
YDR233C		0.0139004	0.00125	-0.153377		-0.0349118	-0.0572368	-0.0387186		0.0071239		-0.0502434	8
YDR234W			-0.0056	0.0513792		0.077562	-0.0420659	-0.00297637					5
YDR235W	0.00226493	-0.0039854	-0.01615	0.0258129	-0.0213722	0.0119875	-0.0539227	0.0311905	0.01737	-0.00512013	-0.0823392	-0.0319721	12
YDR238C		-0.0580137	0.0311			-0.0507271	0.13786			-0.29908	0.0516138		6
YDR239C	-0.00507496	-0.00454055			0.0120807	-0.0461725			-0.013662	0.00582914			6
YDR240C	-0.0248249	0.0249574	0.0314			0.0338667	0.0919991			-0.00323371	0.00909276	0.00326026	8
YDR241W	0.048306	0.00418917			0.0655157	0.0154196			-0.0114691	0.0157003			6
YDR242W	0.015295	0.0298385	-0.0014	-0.0240669	0.0137479	0.0488646	0.0189471	0.00866856	0.00333076	0.0342884	0.00930138	-0.00229196	12
YDR243C		0.000462581	-0.03765			-0.00152557	-0.157895			0.00603472	-0.00240903		6
YDR244W	0.00366199	-0.00302293	-0.00725	-0.0307954	-0.0139282	-0.00572435	0.00669676	-0.030878	-0.0129068	-0.008559	0.00111415	-0.00862198	12
YDR245W	0.0938372	-0.0355883	0.0275	-0.0389551	-0.0298463	-0.0148822	-0.0802705	-0.0438489	-0.0208259	-0.00961262	-0.0571317	-0.0154061	12
YDR246W			-0.00615				-0.0190829				-0.0185122		3
YDR246W-A			-0.0166	-0.0174586			-0.0522137	-0.0389972			0.0251577	-0.0217393	6
YDR247W	-0.0482465	-0.0189574	0.00385	0.00475844	-0.0179232	0.0102015	0.0411117	0.0064929	-0.177629	-0.0265229	0.0625625	0.059583	12
YDR248C	-0.00288193	-0.00759264			0.0184166	-0.0172144			-0.00532714	-0.00537509			6
YDR249C	0.00292673	0.0100088	-0.0098	0.0110565	0.0107744	0.00241616	0.17066	-0.0113329	-0.0143621	0.0148199	0.0900363	0.00842016	12
YDR250C	0.0164308	-0.027355			-0.00310254	-0.0172278			-0.0288582	-0.020524			6
YDR251W	-0.0160265	-0.0155174	-0.0453	-0.00459891	0.0117823	-0.0130083	0.130372	-0.00167465	-0.0193448	0.0241313	0.00918103	0.0186386	12
YDR252W	0.0207899	-0.0159029	0.017	0.00622661	0.0257068	0.0218227	-0.00839041	-0.00205911	-0.00962226	-0.00451788	0.00410799	-0.0113243	12
YDR253C	0.00836157	-0.0134685	-0.02445	-0.035889	-0.135453	-0.0312942	-0.0101054	-0.107874	-0.0385512	0.0148398	0.012075	-0.00954242	12
YDR254W	-0.193384	-0.0176732	0.00865	0.0246874	-0.015782	-0.0148641	0.034158	-0.189495	-0.0342927	-0.0903512	-0.0160634	0.0280316	12
YDR255C	0.0264445	-0.00470525	0.03445	0.0266219	0.0171317	0.0306492	-0.110358	-0.0267041	-0.000702996	0.0354267	0.0542218	0.0253067	12
YDR256C	-0.0124868	-0.0198846	0.0404	0.010445	0.0153724	-0.0399434	-0.00860765	-0.0289341	-0.00459461	0.0195021	0.0363806	0.000724718	12
YDR257C	-0.00471076	-0.0357869	0.00245	0.025862	0.0177116	-0.0847283	-0.0319295	0.0041184	-0.0161621	-0.034619	0.00730608	0.0257205	12
YDR258C	-0.0302155	-0.0101159	0.0065	0.017936	0.00522071	0.00225885		-0.0293979	-0.0234388	0.0129882		-0.00945487	10
YDR259C	-0.15314	-0.0235129	0.03745	0.0211662	-0.0137563	-0.0292507	-0.0258543	-0.027795	-0.0491775	-0.0116409	0.0295415	-0.00953546	12
YDR261C	-0.00729313	-0.01089	0.0124	0.0225846	-0.00346098	-0.0134855	0.0254512	-0.00811332	-0.00614138	0.00471608	-0.028652	0.031465	12
YDR262W	0.0290164	0.000576522			0.0171443	-0.0209497			-0.0289548	0.015484			6
YDR263C	-0.00127122	-0.0149778	-0.01045	0.0278385	0.000779079	-0.0261646	-0.0548233	-0.0130769	-0.0136222	0.000191217	-0.0504866	-0.0165074	12
YDR264C		-0.0671474	-0.1296	-0.0442074		-0.0627216	-0.202053	-0.052433		-0.0754086	-0.0917012	-0.0127299	9
YDR265W	0.0267637	0.00850692	0.0086	0.0432304	-0.0468523	0.06348	0.0267916	-0.00400993	-0.0430177	-0.0253569	0.0383826	-0.0132967	12
YDR266C	-4.25592e-05	0.0385344	-0.0147	-0.0290395	-0.009109	0.0668574	-0.0861209	-0.0312934	0.0272488	0.0295355	-0.0453114	0.000672574	12
YDR267C	-0.00184862	0.00343664			-0.00875536	0.0192452			0.0208766	0.0605929			6
YDR268W	0.0272852	-0.022685	0.0201	0.00580717		-0.012434	-0.0273547	-0.0379292		-0.00170775	0.0230946	-0.0208276	10
YDR269C	-0.0697797	-0.0536361			-0.0605413	0.0265346			0.0106509	-0.0450412			6
YDR270W		0.0121238			-0.0464825	0.0467895				0.0114084			4
YDR271C	-0.027952	-0.0535747			-0.0573592	0.0307898			0.0192216	-0.047615			6
YDR272W	-0.000827562	-0.0143009	-0.01005	0.00912498	-0.0133636	0.0345624	0.0278126	-0.0257476	-0.0195392	-0.0123676	0.118957	-0.000678396	12
YDR273W	0.0209734	-0.000678249	-0.0103	0.0621405	0.00410415	0.00519299	-0.0466869	-0.00250393	0.00742579	-0.0258804		0.000510606	11
YDR275W	-0.000562024	0.00142367	-0.01855	-0.063694	0.0103243	-0.0150076	-0.0606634	-0.126321	0.0202082	0.00887001	0.00862882	-0.0529118	12
YDR276C		0.0100057				-0.000440281				0.057871			3
YDR277C	-0.00212017	0.00315178	0.01125	-0.02483	0.0231325	0.00909593	-0.0423183	-0.0170222	0.0999918	0.00111487	-0.014895	-0.0966413	12
YDR278C	-0.027496	-0.0327422			0.00082515	-0.00575592			-0.0308206	-0.00813454			6
YDR280W						0.091522					0.00105169		2
YDR281C	-0.0563064	-0.00216204			0.0335923	0.0386174			0.00726782	0.0286778			6
YDR282C											-0.0109371		1
YDR283C	-0.00112764	0.0520052	0.0348	-0.0592131	-0.0301974	0.0539447	-0.042237	-0.0881624	0.0234488		0.0136343	-0.0597362	11
YDR284C											-0.0937396		1
YDR285W	0.0579021	-0.00971955	0.06175		0.0172296	0.00989807	0.0137981		-0.0200584	0.0267419	0.0201052		9
YDR286C	-0.0141236	-0.00944938	0.0232	0.00055918	-0.012425	-0.000396312	0.118594	-0.0261592	0.042112	-0.0158184	-0.0109543	-0.00920375	12
YDR287W	0.00242518	-0.0137789	-0.0115	-0.0130798	0.0148919	-0.0133017	-0.0200569	-0.0252396	-0.0356061	-0.0371962	0.0209427	-0.0198292	12
YDR288W		0.0122215	0.00425	0.00300011		0.0060688	0.0193548	-0.0136255		0.00739524	0.0012168	-0.000962334	9
YDR289C	-0.0253804	0.00257609	-0.014	0.0309496	-0.1043	0.0237226	0.00371729	-0.0294205	-0.0230503	-0.0018264	-0.0403902	-0.0300533	12
YDR290W	-0.114558	-0.0743511			-0.150641	-0.030906			-0.122881	-0.00163598			6
YDR291W	0.0133672	-0.0130578			0.0156658	0.00255984			0.01635	0.0164102			6
YDR292C		-0.0039398	0.02995			0.00676261	0.0997272			0.0406295	-0.0254098		6
YDR293C	0.0141686	0.032804			-0.0707058	0.0241808			-0.135941	-0.0194664			6
YDR294C	-0.0224938	-0.000941319	0.03095	0.069434	-0.00333987	-0.0140701	-0.0279275	0.050598	-0.0492487	0.00270662	-0.00623767	0.0726998	12
YDR295C	-0.139544	-0.0294086	0.01485	-0.0201425	0.0142236	0.000342413	0.00147541	-0.025826	-0.158625	-0.0646492	0.0550271	0.0281013	12
YDR296W	-0.364803	-0.0198704	-0.00285	0.00575131	-0.178679	-0.010925	-0.0820853	-0.0248727	-0.328092	0.0390477	0.0187167	-0.00809574	12
YDR297W	0.015664	0.00759333	-0.0179	0.0232176	-0.0204199	0.0206052	0.00391782	-0.023465	-0.0237873	0.000221234	-0.0195572	-0.0466251	12
YDR298C	-0.11612	-0.0047762			-0.044247	-0.015132				-0.0039174			5
YDR299W		0.00996734		0.00231975		0.00422515				0.0123525			4
YDR302W		-0.033713				-0.0034625				-0.0179383			3
YDR303C			0.0127				-0.0446906				-0.0962826		3
YDR304C	0.000191765	-0.0199295	0.0136	-0.0373172	0.00702047	-0.0117796	0.0797591	-0.023682	-0.00422721	0.0180606	0.0262628	-0.040921	12
YDR305C	0.0287726	0.0303077	0.0137	0.0132173	-0.00556306	0.0407784	-0.0171188	-0.0193855	-0.0536252	-0.00512254	0.0184427	0.02657	12
YDR306C	0.00260725	-0.00510677	0.02515	-0.0320411	0.00411939	0.0036201	0.0431576	-0.00944836	-0.014771	0.00472672	0.0648734	-0.0720168	12
YDR307W	0.00871704	0.00773915	0.01535	-0.0269546	0.0141726	-0.0123121	-0.00211564	-0.0581551	0.00613018	0.0215314	0.0521183	-0.0321361	12
YDR308C			-0.01715	-0.00806091			-0.220098	-0.00430964			0.0496751	0.0249015	6
YDR309C	0.0417657	0.0015545	0.00935	-0.0184185	0.00717341	0.00535617	0.000564142	0.0362749	-0.0348398	0.0333462	0.0343851	0.00140081	12
YDR310C	-0.114367	0.00950477		-0.0182721	-0.179839	-0.068828		-0.0301952	-0.0728839	-0.0233322		-0.0440901	9
YDR311W		-0.0155883				-0.00865853				0.0108421			3
YDR312W	-0.00640814	-0.0290783		-0.0454186	0.0136759	-0.0124223		0.0116587	0.000880293	0.0165952		0.0049756	9
YDR313C	-0.0237638	0.0172629			0.0183368	0.0267144			0.00383299	0.0433008			6
YDR314C	-0.0106728	0.0138729		0.0263277	0.0160777	0.0075668		0.0502147	0.0104062	0.00805995		0.0494897	9
YDR315C	0.0182843	0.00550401	-0.0057	-0.0576023	-0.0301251	0.013648	-0.0238489	-0.00529359	-0.00135873	0.0238367	0.00180231	0.00367517	12
YDR316W	0.00649448	-0.00570459	0.0187	-0.0333732	-0.0161099	-0.00425736	0.0147036	-0.0232422	-0.134162	-0.0101433	0.0234942	-0.0245691	12
YDR317W	0.0272268	-0.0158825	-0.0182	0.0268575	0.000653554	-0.00936298	-0.0244875	-0.0127787	-0.0136919	-0.000738732	-0.0509712	0.00155921	12
YDR318W											0.0392004		1
YDR319C	0.00400199	-0.0268859	-0.0013	-0.0110316	0.0732324	0.0141311	0.0422748	0.0645261	-0.0302728	-0.0127419	0.00642164	0.0519324	12
YDR320C	-0.0685634	0.0173551	-0.00665	-0.0445654	-0.139358	-0.00476623	-0.0050707	-0.0393561	-0.0478726	0.0424371	0.00542107	-0.0396395	12
YDR321W	0.0173305	-0.00828366	0.02305	0.0268038	0.000854571	0.0263202	-0.00846242	-0.0487461	-0.0368362	-0.00356602	-0.0187122	-0.0260773	12
YDR322W	-0.0042877	-0.0478408	-0.00195	-0.0120291	-0.104374	-0.0920063	0.0354749	-0.0405329	-0.105142	-0.175643	-0.0089003	-0.0387827	12
YDR323C		0.0260363	-0.00355	0.0649607		0.0521327	-0.00708735	0.0260214		0.0581666	0.0457906	0.0148895	9
YDR324C		0.0206106	0.01575	0.0194555		-0.00845618	-0.104187			-0.0254373	-0.0271033		7
YDR325W	0.10485	0.00227303			0.0287349	0.00698267			0.122694	-0.0362535		-0.0330956	7
YDR326C	0.00305799	-0.00820094			-0.00458654	-0.0153632			0.021162	-0.0012237			6
YDR327W	-0.00547962	-0.0105822			-0.116956	-0.0229891			0.0108413	-0.00664765			6
YDR328C		-0.00448357	0.00315	0.0867321		-0.0233348	-0.0105561			-0.0299794	-0.036423		7
YDR329C	0.0265965	-0.000293755			-0.0171582	-0.00248485			0.00746825	0.00168893			6
YDR330W	0.0327236	0.00733028		0.0180409	0.0208259	-0.0126811		0.00681452	-0.0114167	0.0268569		-0.006973	9
YDR331W		0.0109347				0.0229967				-0.00695293		0.0135536	4
YDR332W	-0.100303	0.0200973	0.04645	-0.0191789	-0.147141	0.0253179	-0.00128009	-0.0171333	-0.0773451	0.0249465	0.0289015	-0.00483477	12
YDR333C	-0.00290417	0.000689561	0.0128	0.0848026	-0.0124557	-0.0163781	0.053725	0.0888478	-0.0220752	0.00234974	0.0535889	0.0304192	12
YDR334W	-0.158095	-0.00602004			-0.198725	-0.0018059			0.0189857	-0.0425662			6
YDR336W	0.0193858	0.00911482	0.00095	0.0398146	0.0423465	0.0373508	-0.0442375	0.0464078	0.0604338	0.0633351	0.023944	0.114535	12
YDR337W		-0.0484039	-0.001			0.0306625	-0.0284311						4
YDR338C		-0.0225843				-0.00914765				-0.00140248			3
YDR339C		-0.00421521	0.00965	0.00231975		0.00472456	-0.0213623			-0.000471315	-0.00659062		7
YDR341C		0.014723				0.0272052				0.0479998	0.0243715		4
YDR344C	-0.0153695	-0.0295624				0.00174419				-0.00942075			4
YDR346C		0.0207464	-0.0119	-0.159095		0.00122532	-0.125945	-0.13727		0.0544217	0.0407563	-0.191925	9
YDR347W		0.00161938	0.0038	0.0159183		-0.012737	-0.0555286	-0.00248394		-0.0453914	-0.0300143	0.0215419	9
YDR348C				-0.00135315									1
YDR349C		-0.0127699				-0.0514052				-0.100802			3
YDR350C		0.0305174	0.00985	-0.00520324		0.0413227	0.0476798	-0.00152781		0.0443567	0.0164705	0.0181441	9
YDR351W		-0.0119467				-0.0232138				-0.0360792			3
YDR352W	-0.00276646	-0.00336545	0.00065	0.0255033	8.43089e-05	-0.00958326	0.0466613	0.00471952	-0.00650969	-0.00378248	0.134627	0.00748066	12
YDR353W		-0.00554262		-0.018822		0.0057473		-0.0141274		0.0120339		-0.0105944	6
YDR354W		-0.00477655	-0.0099	0.0102186		-0.0162758	-0.0612893	-0.0260929		-0.016551		-0.0341859	8
YDR355C		0.000101179				-0.0229228				-0.00650227			3
YDR356W		-0.00237738				0.00288983				-0.00160088		-0.0203269	4
YDR357C			5e-05	0.00817909			-0.0598573	-0.00232604			-0.0545334	0.00908183	6
YDR358W		-0.0799073				0.0783728				0.00866174			3
YDR359C		0.00850877	0.00835	-0.0290554		0.0213747	0.0344672	-0.0531086		0.0137853	0.0496605	-0.00492845	9
YDR360W		-0.0485997				0.0115676				-0.0115969			3
YDR361C		0.00299444	0.0241			-0.00262275	0.0540556			-0.0280648	0.0111421	0.0201641	7
YDR362C		-0.00510891				0.0236938				-0.0490601			3
YDR363W		-0.0069825				0.0394669				-0.0377534			3
YDR363W-A	0.0698683	-0.00484526	-0.00765	-0.0151801	-0.0203702	0.0352338	-0.0619512		-0.0868711	-0.0251819	0.00201222	-0.0174747	11
YDR364C			0.01545	-0.0251059			-0.00414832	-0.0132798			-0.0191893	-0.000910594	6
YDR365C		0.00124402	0.0208			-0.00398893	0.126215			0.00744042	0.033339	0.0226595	7
YDR367W		0.0182109	-0.0021	0.0732931		0.0125234	-0.0299887			0.0369581	-0.0166868		7
YDR368W		-0.00842796	0.0438	-0.00021692		-0.00761762	-0.000422742	-0.0149426		-0.000856099	0.0326515	0.0257345	9
YDR369C		-0.013686	0.01875	-0.0329694		0.00138503	0.0456681	-0.0584038		0.00888734	0.0267436	-0.0419437	9
YDR370C		0.000959733				0.00949047				-0.0192796			3
YDR371W		-0.00273851	0.0222	-0.00829801		0.0139203	0.0566273	0.0249506		0.0238134	0.0266569	0.0183553	9
YDR372C		-0.00207563	0.00395	-0.0323733		0.0475115	-0.0788304	-0.125903		-0.0167579	0.0432897	0.0156655	9
YDR373W	-0.0215066	-0.00436375		0.0413033		0.0526915				-0.0176296			5
YDR374C											-0.0195233		1
YDR375C			-0.0119	-0.0180469			-0.0171206	-0.0335825			-0.02301	-0.0842876	6
YDR376W		-0.0072051	0.00815			0.0340259	0.0948239			0.00514802	0.0267792		6
YDR377W	0.0188985	-0.00989546	-0.0209	-0.01841	-0.0316507	0.044846	0.0902688	-0.0151703		-0.0110197	0.053446	-0.0103613	11
YDR378C		-0.00325141	0.04115	-0.0172372		0.0151434	-0.0348612	0.0317859		0.00674878	-0.0220236	-0.0300538	9
YDR379C-A			-0.01535	0.0191673			-0.0145814	0.00731384			-0.000546579	0.0426138	6
YDR380W		-0.00319262				-0.0120806				-0.0093782			3
YDR381W		0.00369913	-0.051			0.0152754	-0.0398069			-0.0149259	-0.0230487		6
YDR382W		-0.0136603	-0.02815	0.0363149		0.0342112	-0.0207198	-0.0140393		-0.0124797	-0.0219935	-0.0161256	9
YDR383C		0.0143478	-0.0003	0.00680515		0.00787398	0.0073245	-0.00965022		0.00463817	0.0282103	0.0284938	9
YDR384C			-0.00745	-0.00857169			0.0303599	-0.00344168			0.0497486	-0.0259558	6
YDR385W		0.010085				0.029205				-0.0304035			3
YDR386W	-0.0152529	-0.0139545	-0.0449	-0.0112308		-0.0147915	-0.0777423	-0.0512732		-0.0151814	-0.0220107	-0.0379434	10
YDR387C		0.00305143		-0.0146823		-0.00707056		-0.0222834		0.00710412		0.0031517	6
YDR388W		-0.0296075	-0.0039			0.0110904	-0.0134585			-0.0618112	0.0359204		6
YDR389W		-0.0258467	0.0418	0.032227		-0.0245394	-0.09749	0.00946606		-0.0377386	0.064032	-0.0989027	9
YDR390C		0.0116923	0.0257			-0.0143806	0.0158851			-0.00789846	-0.0120268	0.0202566	7
YDR391C		0.0179855				0.0190285				-0.00621185			3
YDR392W											-0.0223277		1
YDR393W	-0.118248	0.0135957	0.0137	-0.0199809	-0.119399	-0.00125907	-0.0405713	-0.00670102	-0.0595075	-0.00879437	-0.0100894	-0.0361769	12
YDR394W	0.0353121	0.0346557	-0.00025			-0.00684622	0.0635419			0.0275522	-0.0444602		7
YDR395W	-0.0308523	0.0179259		-4.42647e-05	-0.0398647	0.0210214			-0.0810672	0.00387338		0.0201641	8
YDR396W	-0.010981	-0.0148493				0.0515641				-0.0258255			4
YDR397C		-0.00273967	0.01515	-0.0148409		0.0286855	-0.0849421	-0.0403652		-0.0110904	-0.0124135	-0.0208948	9
YDR399W	0.00599916	0.000440151	0.0284	0.0028785	0.0224213	0.00512038	0.0240507	-0.0025304	0.024784	0.000264179	0.0735386	0.0128539	12
YDR400W	0.0170714	-0.00409253	0.0057	0.0372787	0.00651277	0.0473902	0.0455685	-0.023408	0.0080903	-0.0580886	0.0261705	-0.0193523	12
YDR402C	0.0575437	-0.0128613	0.00125	-0.0034507	-0.00793955	0.0424432	-0.0291881	-0.0353771	-0.0230393	-0.0710147	-0.00807765	-0.00936519	12
YDR403W	0.0299979	-0.0091974		-0.0215018	0.0196004	0.0352932		-0.0312413	0.0203454	-0.0285835		0.0453786	9
YDR404C	0.0318809	-0.0183832		0.0144083		-0.157157		-0.0161183		0.150049		0.0049819	7
YDR405W	0.0124816	-0.0077254	0.019	0.0378603		0.0100979	-0.0441129	-0.131068		-0.0587594	-0.0225078	-0.024721	10
YDR406W	0.00432569	0.0196449			0.0162987	0.0157939			0.0150421	-0.00888391			6
YDR407C	0.0426816	-0.00528682	-0.0154			-0.0181072	-0.0387715			-0.0464399	0.0393687		7
YDR409W	0.0116835	-0.000989705		0.00372654	-0.0366647	0.0273082		-0.0150517	-0.00822731	-0.0492603		0.00745781	9
YDR410C											0.00178703		1
YDR411C	0.0273359	-0.000823578	-0.01685	0.0720204	0.0256598	-0.00405309	0.00484716		0.0205323	0.0188622	-0.0129287	-0.0171175	11
YDR412W	-0.00437817	0.0088061	0.0015	0.0499237	-0.0082299	0.0102025	-0.0274226		0.0146807	-0.041517	0.0185828		10
YDR413C		0.0046784				0.0064042				-0.0578129			3
YDR414C	-0.17264	0.0189943	0.0195	0.00160455	-0.25092	-0.0144007	0.0295619		-0.183931	0.00642414	0.0153793		10
YDR416W	-0.0232234	0.0122812		0.00231975		0.0120592				0.00344698		0.0169272	6
YDR417C		-0.0954168				0.0663039				0.0351179			3
YDR418W			0.00595	-0.031271			-0.0109376	0.00704572			0.00667214	-0.0126855	6
YDR419W	0.0141745	0.000401583	-0.0013	-0.0183997	-0.00873002	-0.0162158	0.00379395		0.00487835	-0.00925809	0.020472	-0.0139883	11
YDR420W	0.00382805	0.00798007			0.0154204	0.00858453			0.00854408	-0.0241995			6
YDR421W	0.00745799	-0.0220421	0.008	-0.0195137	0.00425154	-0.021064	-0.0668497	-0.0417283	-0.00137139	-0.0109254		-0.00171504	11
YDR422C	0.00746267	0.0190144	-0.0262	0.0494725	0.0402007	0.0622714	0.0354282	-0.0280151	-0.0212462	0.00183454	-0.0474992	-0.0251382	12
YDR423C	-0.00262738	-0.00748302	0.00315	-0.00213781	0.0176781	0.000379449	-0.0420125		0.00273645	-0.0158497	-0.0177085	0.0378737	11
YDR424C		-0.00802467				-0.00144212				-0.0383528			3
YDR425W	-0.0988958	0.00940463	-0.01825	-0.0132338	0.0224564	0.00762446	-0.0121205	-0.0443994	-0.011606	0.0152099	0.0917902	-0.0322198	12
YDR426C	-0.0671323	-0.0105133			0.0297126	0.0100933			-0.00330566	0.0439882			6
YDR427W	-0.0143559	-0.00370767	-0.0226		-0.0568868	0.0211357	0.0539395		-0.0278505	0.0123111	0.0283097		9
YDR428C	0.0277424	-0.00978874	0.00385	-0.0154401	0.0291192	-0.00931006	-0.0146972	-0.0283172	-0.0204266	0.0111471	-0.00213427	-0.00141567	12
YDR429C	0.00813081	-0.0281701	-0.0503		-0.0349051	0.0220783	-0.197155		-0.0942181	-0.198073	0.0795947		9
YDR430C	-0.00862243	-0.0035009	-0.0054	0.0402311	-0.0113797	0.00456026	0.000444247	0.0498446	-0.0369366	0.00257449	-0.0600287	0.0554973	12
YDR431W	-0.0750017	-0.0163383			-0.211915	-0.0292242			-0.184538	-0.0848731			6
YDR432W	-0.0186042	-0.0221842	0.0203	-0.0903825		-0.00689789	0.0219274	-0.106081		-0.0653378	0.0879782	-0.00388753	10
YDR434W		0.00729935		0.0201707		0.00874311				-0.0626235			4
YDR435C	-0.0571641	-0.0117701			-0.125689	0.00267945			-0.17908	-0.0173262			6
YDR436W	-0.00301942	-0.0364522		0.00467851	0.00967915	-0.000191877		-0.1065	0.04004	-0.0466066		-0.0985136	9
YDR437W	0.00153632	0.0449371	-0.00825	0.065467	-0.0305849	0.00217344	0.0191744		0.00957937	0.0368341	-0.0324386	-0.0189031	11
YDR438W	0.0048042	0.0279351			0.0250852	0.0612124			-0.00937778	0.0278215			6
YDR439W	0.012936	0.0268899			-0.0263289	0.0573527	0.0183642		0.028728	-0.00999455			7
YDR440W	0.00239874	0.0139773	-0.00405	0.0203892	0.0267536	0.0240695	0.02382		0.0327795	-0.008141	-0.04576		10
YDR441C	-0.0388217	0.000275803			0.00630506	-0.00268078			-0.0720335	-0.0148082			6
YDR442W		-0.00157452				-0.0111865				-0.0081104			3
YDR443C	-0.0289712	-0.0067716			-0.033789	-0.00618142			0.0369993	-0.00539178			6
YDR444W	-0.00299188	0.000254687			-0.0206824	0.0180445			0.0077425	-0.0217087			6
YDR445C	0.0281608	0.0183727			0.00306975	-0.00187821			0.00498892	0.00306485			6
YDR446W	0.00523709	-0.00403633	0.0007	0.0118631	0.0170661	-0.012996	0.0046929	-0.0207818	-0.00113591	-0.00162902	0.0669616	-0.00105936	12
YDR447C	0.0511952	0.0037954	-0.0079	-0.027208	0.0396546	0.0263975	0.0225256	-0.0442012	0.0112487	0.0046073	0.0488443	0.00874829	12
YDR448W			-0.0049										1
YDR449C	0.0209842	0.0545811	0.0313		-0.0323536	0.0348831	0.0635457		0.00229424	-0.0201824	-0.0364167		9
YDR450W		-0.0201182	0.0124	-0.0226021		0.0150834	0.125929	-0.0352612		0.00745459	0.0229748	0.00775859	9
YDR451C	0.00509916	-0.000641525	0.00085	0.0252019	0.0121451	-0.000652687	0.0984074	-0.00776041	-0.0479698	-0.0154519	-0.0129231	0.0015616	12
YDR452W	0.00841693	0.0115431		0.101421	0.013581	0.00506983			0.00642661	-0.00554299			7
YDR453C	0.00765153	0.0128452	-0.009	7.11051e-05	0.0172644	0.00316579	0.106234	-0.0101823	0.0107537	-0.00653824	-0.00027069	0.0142769	12
YDR454C		-0.067792	0.03915			-0.0497557	0.087976			-0.0193891	-0.0396917		6
YDR455C	-0.14873	-0.00678332			-0.00542117	0.0169797			-0.0301461	-0.0132868			6
YDR456W	-0.15817	-0.0219449	-0.02445	-0.0768708	-0.0151098	-0.00709495	0.0913083	-0.0807257	-0.0411705	-0.0328571	-0.0105295	-0.0841317	12
YDR457W	-0.0149902	-0.00390155			0.0109761	-0.00209483			-0.0777455	-0.0410782			6
YDR458C											-0.00697263		1
YDR459C	-0.0351765	-0.00553699	0.0097	-0.00697151	-0.0128144	-0.0186883	-0.0533895	-0.0515765	0.00228299	-0.0179427	0.0366186	0.00757011	12
YDR460W	0.00752655	0.00429085		-0.0160338	-0.0599009	-0.0202359			0.00513245	-0.0230382		-0.00143376	8
YDR461W	0.0125568	-0.0618632	0.0009	0.00922134	-0.0690452	0.0162594	0.0227931	-0.0383871	0.00401267	0.0102647	0.0601221	0.00299166	12
YDR462W			-0.0181	-0.0305623			-0.0196016	-0.0176985			-0.0230761	-0.0317963	6
YDR463W	-0.00607116	-0.0230115	0.04665	-0.00094414	0.0219626	-0.0423036	0.03347	-0.0395708	-0.00308687	-0.0219535	-0.013598	-0.00611977	12
YDR464W											0.00223031		1
YDR465C	0.0121106	0.0120253	-0.0202	0.0154456	0.0269879	-0.0186942	0.0856922	0.00805517	-0.00430149	0.00724035	0.0159352	0.0385887	12
YDR466W	0.0336537	0.0147869	0.0032	-0.0399976	-0.0335957	-0.0270839	0.0572763	-0.0338778	-0.0233901	0.00373777	0.0970091	-0.0101322	12
YDR467C	-0.00463396	0.0388331			0.00889546	0.0320161			-0.0289872	0.0456208			6
YDR469W		-0.0836887	-0.0392			0.019777	-0.0353374			-0.0168012	-0.0338095		6
YDR470C				-0.00796375				-0.00527487				0.00653529	3
YDR471W			0.00595	0.0330343			-0.059015	-0.00411517			0.0360545	0.0440251	6
YDR472W		0.00141651				0.0652292							2
YDR473C	0.0211336	-0.00669558	-0.0065	0.159115	-0.0330872	0.00560338	0.00895084		0.0150718	-0.0517781	-0.17625	0.0174307	11
YDR475C	-0.0241689	-0.0660755				-0.010235				-0.026269			4
YDR476C	0.0159631	0.00507475	-0.00805	-0.0114448	0.0146358	-0.00438385	0.0281044	-0.0226251	0.0127073	-0.0380701	0.0100506	0.0110785	12
YDR477W	-0.0106232	0.02504			-0.0110513	-0.000292063				0.0169422			5
YDR478W	0.0238792	-0.00548485	0.0205	0.00684891	0.0186252	-0.00867789	-0.00934216	-0.00324623	-0.010925	-0.0159993	0.00492914	0.00965622	12
YDR479C	0.0146968	0.0253596	0.0054	-0.0297636	-0.0310814	-0.00360057	0.0554048	-0.0381777	-0.0300453	-0.0289645		-0.00410055	11
YDR480W	-0.0138855	-0.027598	-0.0039	-0.0100872	-0.000620459	-0.0097253	0.0369067	-0.0403103	-0.0148521	-0.0312814		0.00173933	11
YDR481C		-0.011472	0.0002	-0.0632432		0.0519363	0.0244904	-0.0178693		0.0177672	0.0211085	-0.0106222	9
YDR482C	-0.00158534	-0.0166528	0.02075	-0.0130997	0.0238355	-0.00351233	0.00323965	-0.0238447	0.107128	-0.0164412	-0.0182045	-0.00337898	12
YDR484W	-0.0244746	-0.0598095	0.04105	-0.0219844	-0.0499417	-0.0503021	-0.124389	-0.00507802	-0.0617517	-0.113868	-0.00490886	0.0122362	12
YDR485C	-0.00883237	-0.0132292	0.02525	-0.0302393	-0.000281157	0.0708233	-0.0172791	-0.00742489	0.0360243	0.0127463	0.00227981	0.0114595	12
YDR486C	-0.0116914	-0.00358086	-0.0069	-0.000449552	-0.045201	-0.00519425	-0.0482973	-0.0139286	-0.002763	-0.024329	-0.0444616	-0.0182981	12
YDR487C		-0.0359				0.0406179				-0.0181138			3
YDR488C				-0.00434895				0.0283378				0.00122251	3
YDR489W	0.00720734	0.00836042	0.00065	0.0314061		0.000293495	0.0232423			0.0296181	0.00588957		8
YDR490C		-0.00347964	0.02235	0.00534611		-0.00454519	-0.038918	-0.0196712		0.00100213	0.0331178	-0.0155949	9
YDR491C	0.0528726	0.0132599			-0.00313601	-0.0151884			-0.0374	-0.035974			6
YDR493W	-0.0105542	-0.00833486	-0.0242	0.0627528	-0.0185509	-0.0166907	0.0108629		-0.155037	0.0221535	0.0359968	0.00564338	11
YDR494W	-0.000105499	0.00153823	0.01895	-0.00651606	-0.011833	-0.0138494	0.0177549	-0.0365547	-0.0413041	-0.0209179	0.00632895	-0.00382084	12
YDR495C	-0.00372293	-0.0115363	0.0295	-0.0716313	-0.0514228	-0.00552664	-9.96848e-05	-0.0654018	-0.0042467	0.0208672	0.0669596	-0.0663822	12
YDR496C	-0.0743322	0.0189764	-0.0207	0.0663854	-0.0338316	0.034481	0.00317785	0.0601589	-0.126044	-0.0409384	0.01168	0.0798624	12
YDR497C	-0.290608	-0.031114		0.149111	-0.355127	-0.185043			0.0276853	0.0529982		0.00376374	8
YDR498C	-0.253146	-0.0139295	0.01275		-0.169978	0.0378741	-0.00576466		-0.162336	-0.0320093	0.00303635		9
YDR499W		-0.0091914	0.03505	0.114831		-0.0167197	0.0270094			-0.0318574	0.0165041	0.0145571	8
YDR500C			-0.0281	0.0123328			0.00340847	-0.0234157			-0.0293558	0.00767987	6
YDR501W			0.0064	-0.0441614			0.0263808	-0.0195825			0.0700464	0.0278897	6
YDR502C	-0.00214434	-0.00632797	-0.01255	-0.0315912	-0.00188908	-0.0194778	-0.0407976	-0.0568954	0.0442818	-0.0214063	-0.00415623	-0.168075	12
YDR503C	-0.00660267	0.00175977	0.02385	-0.00687055	0.00426338	-0.000995847	-0.00499668	0.0321802	-0.0239745	0.00870759	0.0181231	0.0450269	12
YDR504C	0.0192979	0.018588			-0.0279662	0.0691887			-0.0913323	-0.0268406			6
YDR506C			-0.00895	-0.0318572			-0.00621231	-0.0428315			0.0256273	-0.0238349	6
YDR508C	0.0135575	0.0262207		0.0140217	0.00774184	0.0589857	0.0285205	-0.0434519	-0.0132177	-0.0028323		-0.007668	10
YDR509W	0.00973658	-0.00527717			0.0183274	-0.000878629			0.00697834	0.00930811			6
YDR510W		0.00279258				-0.00989296				-0.000256404		0.00158698	4
YDR511W	-0.013308	0.0125548	0.00435	-0.031469	0.0103749	-0.00198397	0.0189716	-0.0537082	-0.0370191	-0.0175599	-0.00972048	-0.0334952	12
YDR512C	-0.0649122	-0.00173384	0.02045	-0.0564794	-0.0583365	-0.005659	0.0412422	0.0150475	0.0192216	-0.0213014	0.00484591	-0.0444057	12
YDR513W	0.00780585	0.00259337	-0.0351	-0.0581544	0.00918033	-0.0160395	-0.0115633	-0.00979024	0.030202	-0.00717924	-0.052749	-0.0474415	12
YDR514C	0.00663059	0.0213253	-0.0043	-0.0103583	0.0329532	0.0360216	-0.00688074	-0.00816871	0.0237691	0.027562	-0.0131972	0.0389838	12
YDR515W	0.0446396	0.028818	-0.00675	-0.0646005	0.00925243	0.0435226	0.0732553	0.0429097	0.0136613	0.0504167	-0.0307177	-0.0738222	12
YDR516C	-0.1058	0.0331544	-0.01235	-0.0273971	-0.149376	-0.0775342	0.0344947	-0.0035139	0.0327758	-0.0537189	0.0521037	0.0219922	12
YDR517W	0.00101121	0.00341071	0.01195	-0.0115489	0.0596355	-0.0168441	0.113532	-0.0139133	0.000499969	0.0088216	-0.0415132	-0.0138972	12
YDR518W			0.0391	-0.0330027				0.00660916			0.0260613	0.0272225	5
YDR519W	0.00469856	0.0115675	-0.00965	-0.0148807	0.0248949	-0.0028528	-0.0047094	-0.018677	0.0208235	-0.000615274	-0.0113016	-0.00526603	12
YDR520C	0.0220476	0.0143495	-0.0339	-0.0609945	0.0203268	0.00907178	0.0161866	-0.0265683	0.0292343	0.0028109	0.0610689	0.0209491	12
YDR521W	0.0048948	0.0141618			-0.0135437	-0.0328917			-0.0150564	0.039072			6
YDR522C	-0.00770999	-0.0108354	0.02175	-0.0316382	0.0185982	0.0084039	0.0155027	-0.0167457	0.00744257	0.0255911	-0.00409135	-0.0193579	12
YDR523C	-0.0114367	-0.00569934	-0.0157	0.00324851	-0.00234905	-0.0582917	0.0442284	-0.00877896	-0.0363878	0.0523663	0.0194981	-0.00412975	12
YDR525W	-0.0291495	-0.0288575			-0.0281422	-0.0516151			-0.118316	-0.0507383			6
YDR525W-A	-0.0314632	-0.00347528		0.0436715	0.00184071	0.00405539			-0.0830981	-0.0182683		-0.017642	8
YDR526C		0.01259				-0.0125759				-0.0486647			3
YDR527W	0.0252816	0.00578234	-0.0083			0.00790231	0.0330317			0.0228887	0.00337946	0.0140381	8
YDR528W	0.00623242	-0.0227204	-0.06405	-0.0536623	-0.0180218	0.000837938	0.115906	-0.0351159	-0.0114678	-0.0310109	0.036019	-0.029421	12
YDR529C	-0.0353277	-0.00604572	-0.0312	-0.00991885	-0.0729788	-0.0219116	-0.020984	0.00761712	0.0207582	-0.0161413	-0.0241466	-0.0132968	12
YDR530C	0.0259992	0.00517053	-0.0137	0.0367017	-0.0241657	0.0498176	0.0333596	-0.0156066	-0.0370693	0.000659189	0.0233142	-0.0120132	12
YDR531W		-0.0461998	-0.0025			0.053506	0.0262999			0.0208203	-0.0300828		6
YDR532C	0.0292563	-0.0189083	0.0051	-0.0140993	-0.00132619	-0.0207422	0.028786	-0.0264239	-0.022551	-0.0794818	-0.0642117	0.00154647	12
YDR533C	0.00130566	-0.00639607	-0.0254	-0.0282758	-0.0134373	-0.0052571	0.0114714		-0.0135115	-0.0121498	-0.00355337	0.0169745	11
YDR534C	-0.00161232	-0.00140914	-0.01085	0.00502307	0.00153926	-0.0011877	0.155726	-0.00183304	0.000160857	0.000515594	-0.000157901	0.013625	12
YDR535C	0.0394263	0.0206744			0.0149583	0.0366479			-0.018365	0.0235243			6
YDR536W	0.00295461	0.0037072	-0.049	0.00162508	0.026213	-0.00520097		-0.00574372	-0.0361903	-0.0390878		-0.132988	10
YDR537C	0.0210022	-0.000460862			0.0248606	0.00636021			0.0181545	-0.00648578			6
YDR538W	0.010113	-0.00277064	-0.00645	0.0049364	-0.00438974	0.00591788	-0.0763828	-0.00221122	0.00382045	-0.0385945	-0.093327	0.0135127	12
YDR539W	0.0184735	0.008606	-0.0162	-0.0306892	0.00245724	0.011623	0.00798553	-0.0164859	0.000294959	-0.022278	0.0193938	-0.0363712	12
YDR540C						-0.0067423							1
YDR541C	0.00877966	-0.0162182	-0.0204	0.00606154	0.0343112	0.0149552	-0.00176552	-0.0466613	-0.00296027	0.0106808	0.0300705	-0.0431267	12
YEL001C	-0.0170722	0.00245461	0.01175	-0.0153323	0.0150864	-0.00885657	0.0176611	-0.0232984	0.0869944	0.0152979	-0.0872277	-0.0250893	12
YEL002C	-0.186287	-0.00675149			-0.237855	-0.0347079			-0.0693209	-0.00924727		0.0115727	7
YEL003W	-0.134738	-0.00401304	-0.0081	-0.00107588	-0.0288606	-0.00706002	0.00656731	-0.00555868	-0.0284476	-0.0110835	-0.0506339	0.0111103	12
YEL004W	0.0126973	-0.0222861	-0.0137	0.00527042	-0.00646407	-0.025229	-0.0136448	-0.0694072	-0.0596796	-0.0205518	-0.0172875	-0.0355555	12
YEL005C	0.0139545	-0.000627735			-0.0092334	0.0332508			-0.0338448	-0.0384513			6
YEL006W	0.0300984	-0.0140984	0.01415	-0.0110344	0.0117107	-0.00996442	-0.0336792	-0.0179779	0.00373358	-0.0146916	-0.0127014	-0.00580523	12
YEL008W	-0.00384827	0.00432327			0.00079344	-0.00359949			-0.0119212	0.0205248			6
YEL009C		0.00496155	0.00695	0.112524		-0.0122134	-0.0545558			0.0052216	-0.0439185	-0.0194029	8
YEL010W	0.0165484	0.0069475			-0.0187586	0.00118495			-0.00637752	0.0185812			6
YEL011W	0.0446693	0.00174948	0.0221	0.0338159	0.0284624	-0.00324563	-0.00665769	0.0235871	0.00705947	0.00276629	-0.0263753	-0.121123	12
YEL012W	0.0293175	0.0064213	0.0026	-0.0506934	0.0119464	-0.0111297	0.0024312	-0.0312855	0.000204857	-0.00155061	-0.0381168	0.0178584	12
YEL013W	0.019655	0.0287667		0.0362657		0.0688578				-0.010374			5
YEL014C	-0.0136261	0.0154422			-0.0394754	0.0170372			-0.0349172	0.00424915			6
YEL015W	-0.0316213	0.0186123	-0.0139	-0.0330645	-0.0195892	0.0289871	0.0174161	0.018667	-0.0118549	0.0600632	-0.0655496	0.0265143	12
YEL016C	0.00868204	0.00596176	-0.00245	0.00729792	-0.00625492	0.00591361	0.0433464	-0.01986	0.0103716	-0.000507004	0.0394795	0.0107419	12
YEL017C-A	0.0190707	-0.0135546	-0.02915	0.00998649	-0.00913713	-0.0351845	-0.0407878	-0.0212239	0.0596768	0.0458199	0.0145805	-0.00744958	12
YEL017W	0.0130067	0.00364948			-0.0479267	-0.0750916			0.00594541	0.0604788			6
YEL018W	-0.190756	0.00676164	-0.00855	-0.0634306	-0.165644	-0.00676364	0.00378575	-0.057711	-0.00864573	0.0119628	0.00983558	-0.00794769	12
YEL019C	0.0356862	-0.00291863	-0.0313		0.0172095	-0.0114889	0.0224038		0.00670542	0.00951101	-0.0732867	-0.0157048	10
YEL023C	0.0134262	0.0122658	0.02135	-0.036881	-0.00722606	0.0150875	0.0132296	-0.0583496	0.00597038	-0.00480629	0.000440739	-0.0141848	12
YEL024W	-0.0605066	-0.00696295			-0.066073	-0.0213549			0.000245559	-0.0575653			6
YEL025C	0.0450597	0.000196592			0.00200264	0.0417369			-0.0414979	-0.040359			6
YEL026W	-0.000124148	0.0239761	0.0045			0.0447342	-0.0376111			0.0367435	0.00252588	0.0171625	8
YEL027W		-0.0343025	-0.0479	0.0904569		-0.0523804	-0.118367	0.0770129		-0.0933303	-0.0421511	0.084541	9
YEL028W	0.0129591	0.00290584			0.0261307	-0.0285566			0.00142261	-0.022001			6
YEL029C	-0.00265584	-0.00343482	0.00475	-0.0068356		-0.0118461	0.0188006	-0.0311517		-0.0034578	0.0456746	-0.00741055	10
YEL031W	-0.246586	0.020113		0.0125511	-0.243205	-0.00569462			-0.0765052	0.0062974		0.0197101	8
YEL032W		-0.0109123				-0.0320838				0.0107838			3
YEL033W		-0.0109533				-0.0116771				-0.0254048			3
YEL034W	0.00474487	-0.0939827	-0.0056		-0.050656	-0.0373396	0.00324597			-0.0871965	0.0388369		8
YEL035C		-0.0670372	-0.006		-0.0452053	0.0259359	0.059344			0.00215394	0.0930586		7
YEL036C	-0.18286	-0.0367688	-0.05585		-0.114774	-0.00609365	-0.0519167		-0.0738474	0.0362109	-0.0495101		9
YEL037C	0.0973768	0.0299504	0.0075	-0.0625785	0.00215101	-0.00873769	0.0957755	0.00112455	0.0331369	0.036252	-0.0348896	-0.0309768	12
YEL038W	0.00103364	-0.00288381			-0.0714168	-0.0159259			0.00809316	-0.0136987			6
YEL039C	0.0265895	-0.00261439		0.00782082	0.0202964	0.0613569		-0.0276861	-0.0429687	-0.0332831		-0.0182209	9
YEL040W	0.00141896	0.0093852	-0.01755	-0.0156476		0.0105956	-0.0181643	-0.041117		0.00635769	-0.0229936	-0.0156222	10
YEL041W			0.0111	-0.0407822			-0.016422	-0.0650301			-0.0216012	-0.121655	6
YEL042W	-0.0722641	-0.000866034	-0.0097	0.0487393	-0.0967418	-0.00104075	0.0592916	0.0645529	-0.227411	0.0278327	0.00816049	0.0937588	12
YEL043W	-0.104235	-0.0276956			0.0429373	0.00517217			-0.0395938	-0.0258989			6
YEL044W		-0.0114273				0.00137876				-0.0176047			3
YEL045C		0.0188725				0.013312				0.0669793			3
YEL046C			0.01385	-0.0115715			-0.026869	-0.066459			0.0126508	-0.0333505	6
YEL047C	0.0299777	0.00039524			-0.0226183	-0.0098481			-0.020962	-0.00731551			6
YEL048C	-0.00906062	-0.0062667	-0.02215	0.0178401	-0.00934472	0.00529004	-0.0436881	-0.0215136	-0.0196366	0.01428	-0.0249314	-0.00222131	12
YEL049W	0.00354176	0.00138103	0.007	0.00554933	0.0243883	0.0180862	0.0193866	0.0060489	0.00682888	0.028747	0.0968457	0.0251311	12
YEL050C	-0.0513421	-0.00312252	-0.0209	0.00691087	-0.0662777	0.00493065	-0.0497929	-0.0175181	-0.0328185	-0.016064	-0.0530297	0.0051011	12
YEL051W	-0.0458602	0.0121329	0.032	-0.0207145		-0.00316001	-0.0294441	-0.0453214		-0.0133648	-0.0523988	0.00338325	10
YEL052W	0.0620115	-0.0014489	-0.02275	0.00462911	-0.0108383	0.0136596	0.0188647	-0.0176659	-0.025118	0.0557804	-0.0182904	-0.0134811	12
YEL053C	-0.15038	-0.0154333	-0.0114	-0.00353077	0.023316	-0.00201253	0.211548	-0.0367087	-0.12744	0.0199016	0.11392	-0.0241992	12
YEL054C	-0.0187549	0.00968733	-0.00155		-0.0105287	0.00571552	-0.111443		-0.091119	0.0377601	-0.00479134		9
YEL056W	0.00363895	0.0109885	0.02305	0.0125425	0.032893	-0.00649078	-0.0229378	-0.0141706	0.00918585	0.0193789	-0.0355715	0.0131702	12
YEL057C	0.0318077	-0.0334415	0.01055	-0.0620164	0.0332096	-0.00256804	0.00108329	-0.00309273	-0.0205448	0.0311325	-0.00729416	0.0209718	12
YEL058W	-0.0246692	0.00450751	0.00665			0.0176466	0.0040782			0.00788024	-0.0328457	-0.0299495	8
YEL059W	0.020151	0.0011511			-0.0262285	-0.0131487			-0.0249618	-0.0483073			6
YEL060C	0.00694494	0.00544196	0.0036	-0.0508324	-0.00711576	0.00798451	0.0256033	-0.0309455	0.0450799	0.0470679	0.0276461	-0.0941389	12
YEL061C	-0.00766979	-0.00354864			-0.0792196	-0.0180617			0.0108562	-0.00720695			6
YEL062W	-0.0494053	0.0124356	0.0313	0.0262227	-0.0905067	0.0317889	0.146666	0.0811136	-0.00102973	0.0270709	0.00467929	0.05012	12
YEL063C	-0.026312	-0.00427779	-0.0007	-0.0892255	-0.0786105	0.00460225	0.0186367	-0.0416377	0.00203739	0.00767819	-0.0233703	-0.0962765	12
YEL064C	0.0658312	0.00283093	-0.0321	-0.042694	0.00822338	0.0181272	0.0161866	-0.0662189	-0.0033075	0.0336178		-0.0155719	11
YEL066W	0.00527595	0.00201394	-0.03495	0.00828443	0.0153359	-0.00192507	-0.0757903	-0.0150823	0.00449623	-0.00145039	0.0542217	0.00757492	12
YEL067C	0.00659683	-0.0159679			0.00879056	-0.0104841			-0.0179666	-0.00393925			6
YEL068C	0.00961455	0.00552666			-0.0061784	0.00033709			-0.00830401	-0.0389833			6
YEL071W	0.0125107	0.00532799			-0.0424223	-0.00811283			0.0062221	-0.0071536			6
YEL072W	0.00177862	-0.00421222	-0.0486	-0.0150141	-0.022436	0.00452241	-0.0180752	-0.00554849	-0.00199648	-0.0300609	-0.0330868	-0.0134394	12
YER001W	0.0302609	0.0287355	0.05195	-0.0596122	-0.0559232	0.00860123	0.0542903	0.0070611	-0.0356181	-0.0258188	0.0736706	0.0027665	12
YER002W	0.0316844	0.0064145			0.0341669	0.0219663			-0.0113187	0.0472181			6
YER003C	-0.334226	0.00947232	-0.0253	0.0153276	-0.206443	-0.00184261	0.114995		-0.264697	-0.0308415	-0.0677655	-0.00420995	11
YER004W	0.0112846	0.00101962			0.00860906	-0.00598998			-0.0235145	0.0251356			6
YER005W	-0.0605311	0.00596492	0.0079	-0.0321957	-0.0477416	0.019842	0.014284	0.021505	0.00731502	0.0197218	-0.00343756	-0.0138796	12
YER006W	-0.0171752	-0.00759858	0.0107	0.0740122		-0.0277679	0.0364897			0.0145947	-0.0499191	-0.00856542	9
YER007C-A	0.0810292	7.13007e-05	-0.0159	-0.00370471	0.049103	0.0150442	-0.130151	0.0812743	-0.0627989	0.00980013		-0.0347875	11
YER007W			0.0034	-0.0156556			-0.00718487	-0.0051419			0.0172709	0.00453703	6
YER008C			0.02965	0.0744811			0.00994181				0.0193421	-0.00671034	5
YER009W	-0.214404	0.00393048			-0.127525	-0.0168351			-0.0517691	0.0287201		0.0197859	7
YER010C	0.0368339	0.00253949	0.0243	-0.00513362	-0.00868322	-0.0175091	-0.028989	-0.0333549	-0.0449516	0.0127478	-0.0198606	-0.0204233	12
YER011W	0.00673389	0.00698598	-0.03595	0.000928238	0.00502419	0.00562763	-0.0393696	0.0134857	0.00808172	0.0121156	-0.136537	0.0573947	12
YER012W		0.0604329	0.02595			0.0574496	0.0519244			0.0580601	0.00302107		6
YER013W	-0.268168	0.015745			-0.173059	0.00582659			-0.101147	0.00259624		0.0114282	7
YER014C-A	0.0225246	0.0227994	-0.00225		-0.0492131	0.0125589	-0.0230406		0.0122392	0.0149956	-0.0247614		9
YER014W	-0.0116523	-0.00520224				0.0039856				-0.00160822			4
YER016W	-0.0490895	0.012503	-0.02725	-0.00717658	-0.0297858		0.0394418	-0.0279142	-0.0630314		-0.0211056	-0.0100986	10
YER017C	0.00221853	-0.0184503		0.0573699		-0.0492577				-0.0552524		0.0241018	6
YER018C	0.00841198	0.00437413	-0.02695	0.0342341	-0.09543	-0.0236269	-0.0185249		-0.00563703	-0.0117398		-0.0220315	10
YER019C-A	-0.0336826	-0.00996454		0.00560233	0.00390514	-0.0296019		0.00129924	-0.0134023	-0.00533452		-0.000999556	9
YER019W	0.0351465	0.00314271	0.0063	0.0054605	-0.0187185	0.0585162	0.0149597	-0.00881405	0.0461939	-0.00649059	0.0305582	-0.00911477	12
YER020W	-0.165702	0.00257144	-0.01855	-0.00721467	-0.0178711	-0.003142	-0.0290831	0.0264261	-0.111502	0.00490585	0.0138888	0.0205857	12
YER021W	-0.205977	0.0234553	0.0264	0.0352635	-0.151009	0.0112981	0.0128604		-0.0933689	0.0149944	-0.010853		10
YER022W		0.00829378	-0.02935			-0.0377691	-0.114113			0.016077	0.0241873		6
YER023W		-0.0101195	-0.00725	0.0675193		0.00106083	0.00609964			-0.0214665	0.00756104	0.00555915	8
YER024W	-0.00640218	-0.0142057		-0.00244297	-0.0185712	-0.0224157		-0.0229725	-0.0141009	-0.0184843		-0.0586306	9
YER025W		-0.0112187				0.0199638				-0.160163			3
YER026C			-0.0008	0.0267584			-0.00834006	-0.143283			-0.0263076	-0.0666072	6
YER027C	0.0453907	0.00156239	0.0005	-0.0153221	0.0386007	0.00342831	0.0668618		0.0535654	-0.0173067	0.0386478	0.0205566	11
YER028C	-0.00603714		0.01995	-0.0913628	-0.0050587	0.0295677	0.0430318	0.00342192	0.0400323		0.0376887	0.0392082	10
YER029C			-0.00745				-0.0174835				0.0390175		3
YER030W	-0.00856545	-0.00935114	-0.02495		-0.00387118	-0.0351324	0.194415		-0.0478902	-0.014024	-0.00887444	-0.0210183	10
YER031C				0.0867321									1
YER032W	0.0333114	-0.0148636	-0.0028		-0.0396345	0.00913844			-0.0628246	-0.065837			7
YER033C	-0.00219315	-0.0110811	-0.0009	-0.038064	-0.0095323	0.0105413	0.0144958	-0.0421802	-0.0280449	0.00999944	0.105387	-0.0211195	12
YER034W		-0.0324652	-0.0186	0.0414482	-0.00482319	0.022225	-0.0132453	8.69302e-05			0.0527178	-0.00587357	9
YER035W	0.00335317	-0.0149064	-0.02035	0.032804	-0.0248473	-0.0291782	0.0247148	-0.0135013	-0.0352681	-0.0207317	-0.0142213	-0.00228747	12
YER036C	0.132266	-0.00646878			-0.124407	0.0256467			0.00896788	-0.0366428			6
YER037W	0.00276671	-0.0418081	-0.036	0.00217497	0.000386054	0.00306035	-0.0549073	-0.00826198	0.0261549	-0.0333633		-0.00756662	11
YER038C	-0.06505	0.0079808		0.00160455	-0.0721606	-0.000676455				-0.0121443			6
YER038W-A		-0.0382023				-0.0449553				0.00245149			3
YER039C	0.0599829	-0.00677653	0.00745	0.0172427	0.00737823	0.0143667	0.0646396	0.00891672	-0.0230778	0.0188147	-0.0528384	0.00914392	12
YER039C-A	-0.00631602	-0.00556927	-0.02745	-0.038952	-0.00223086	-0.0126462	-0.114581	-0.0055024	-0.0030783	-0.0193721	-0.0371089	-0.0223311	12
YER040W	0.0180774	0.0130263	-0.06605	-0.00359247	-0.0402394	-0.00835406	-0.0360149		0.00956523	-0.0185022	0.0369665	0.00646521	11
YER041W	0.00512764	0.00776846	0.0059	0.00157049	0.016978	0.00219504	0.0104593		0.00639071	-0.0195187	-0.14883	-0.00321629	11
YER042W	-0.0258405	-0.00909698	0.0041	0.0107133	-0.00340643	-0.0319928	-0.0589483	-0.0390296	-0.0101959	-0.012621	-0.0212652	-0.0161582	12
YER043C		-0.0206624	-0.00325			-0.00216956	0.0150874			-0.00968342	-0.0349551		6
YER044C		-0.00499141	0.00075	-0.00153934		-0.0101599	-0.0229844	0.0224621		-0.00871171	-0.0660289	0.025666	9
YER044C-A	0.0212735	0.00629977	0.02335	-0.00311048	0.017599	0.0024039	0.0208127	0.00465835	-0.0005927	-0.0148086	-0.0196241	0.0644903	12
YER045C	0.00205661	0.00542417	-0.0411	0.0600148	0.023547	0.00569945	0.0651752		0.00710201	-0.0342999	-0.0291172		10
YER046W		0.00340315	0.02855	0.00788008		-0.0129821	-0.0179223	0.010518		-0.021996	0.0389279	-0.00261612	9
YER046W-A	0.0040101	0.0341573			0.0389791	0.0237666			-0.00628715	0.0255521			6
YER048C	-0.0393991	0.016094		-0.0170581	-0.0394374	0.00272848		-0.0597408	-0.0650306	0.000549137		-0.056283	9
YER048W-A	0.0244254	0.00732941	-0.0055	0.141419	-0.0290141	0.00543421	-0.0302409		0.0389431	0.0619567	-0.0168354	-0.0227351	11
YER049W	0.0143748	0.0215385	0.00115	-0.00375971	-0.00890551	-0.0842169	0.0271684	-0.0263149	0.070908	0.00408077	0.00862367	0.00592109	12
YER050C		0.0196275	-0.0102	0.0365705		0.00397388	-0.0176498	-0.00506781		-0.0342098	-0.0111445	0.00900368	9
YER051W					0.00301781	-0.00350564							2
YER052C		-0.00515328	-0.0141			-0.000942888	-0.0144085			-0.00327482			5
YER053C	0.0604809	-0.000720293	0.0253	0.0164478	0.0187881	0.000333958	-0.0742848	-0.0162976	-0.0584551	-0.0536978	-0.00969353	0.00643621	12
YER053C-A			-0.01615	0.0114738			-0.0695356	0.00326476			-0.0169602	-0.0181258	6
YER054C	-0.0123433	-0.0172315	-0.0613	0.0338477	-0.0232313	-0.039581	0.0748474	-0.0222362	-0.0153318	-0.0345348	-0.0513624	0.025154	12
YER055C	-0.0511114	-0.00237341	-0.0112	-0.0186825	-0.13419	-0.0300616	0.0231892	0.00570316	-0.0832221	-0.048507	0.0012243	-0.00671766	12
YER056C	-0.0153695	-0.0365267				0.0406179				-0.00730531			4
YER056C-A	-0.0404444	-0.0682498	0.00815	0.00434132	-0.0174901	-0.00916259	-0.0512813	-0.0208255	-0.0774985	-0.00375083	-0.0566622	-0.00111986	12
YER057C	0.00518174	0.00336121		-0.0513879	-0.0205509	-0.00791949		-0.100856	-0.00249216	-0.0111416		-0.0831732	9
YER058W			0.0005	-0.0188254			-0.0100142	-0.0264458			-0.00716916	-0.0197763	6
YER059W	-0.145063	-0.0135624	-0.00045	0.0385585	-0.309352	-0.0122499	0.0152913	0.101351	-0.0620022	0.0160218	-0.0317626	0.0178154	12
YER060W	-0.00196578	0.00219289	0.0007	-0.034739	-0.00429925	-0.0251693	0.0297176	-0.0257527	-0.0242092	-0.0351448	-0.0110882	-0.015742	12
YER060W-A	0.0374939	0.00388272	-0.019	-0.0169645	0.0219085	0.00581918	-0.0286579		-0.018011	0.0248805	-0.0164264	-0.0440452	11
YER061C	-0.0773392	0.0104307	-0.01055	0.00642861	-0.0676819	-0.00703791	0.012756	0.0197388		-0.00646314	-0.00856556	0.0219604	11
YER062C		0.0325586	-0.00545	-0.0137615	-0.0186336	0.0447729	0.00429833	-0.0265593	-0.0190758	0.00326711	-0.0336742	0.00889146	11
YER063W	0.0248405	0.0076749	-0.0133	0.0161659	0.0166999	-0.000262321	-0.0167133	-0.0129341	0.063409	0.0170736	-0.0294374	-0.0486042	12
YER064C	0.00719622	-0.00463772			0.00360098	-0.00513355			0.000258678	-0.0289573			6
YER065C	0.0272947	-0.004399	0.0176	-0.00346425	0.00733226	0.0203695	0.0267048	-0.0268488	-0.0245482	0.00472862	-0.0100737	-0.0726721	12
YER066C-A		0.00893599				0.0455021				0.005432			3
YER066W	0.0167095	-0.0205801	-0.01225	0.00292649	0.00883199	0.00424689	0.0181162		-0.00568664	0.00852103	0.0033589	-0.00527742	11
YER067C-A	0.0487108	0.0498743			0.0714588	0.0642878			0.0620742	0.0452449			6
YER067W	0.00613771	0.00895403	0.01275	-0.0112897	0.00617683	-0.0256073	-0.0619606	0.0177239	-0.0100539	0.0184186	-0.0247192	0.00918391	12
YER068C-A	-0.00445871	0.0132455				0.00210743				0.00347326			4
YER068W	-0.125112		0.0034	0.0219296	-0.0761299		-0.0383477	0.000395395	-0.0043829		0.000446499	-0.0236922	9
YER069W		0.0049497	-0.01375	-0.0259897		-0.0171649	0.0234509	0.00251493		0.031595		-0.0171801	8
YER070W	-0.234461	0.0126211	-0.0314	-0.00215074	-0.147282	0.0164126	0.158236	-0.0310723	-0.115576	0.0029915	0.0285101	-0.0516899	12
YER071C	0.000173917	-0.00108968	-0.0608	-0.108607	-0.0197438	-0.0017748	-0.0222601	-0.0295331	-0.00182113	-0.0202974	0.0234689	-0.00678692	12
YER072W	0.063996	0.0306467	-0.08655	0.0527534	0.0288581	-0.0287619	0.0551763		-0.0363433	-0.0514224	-0.090037	0.0522887	11
YER073W	0.00282961	-0.0196013	0.0003	0.00865055	0.00609173	0.00190278	0.0309517	-0.023133	-0.0129611	0.00203155	-0.0218153	-0.00863653	12
YER074W		-0.0420389	0.0034	-0.0172986		-0.0411194	-0.00622442	0.0012364		-0.119107	-0.00363169	-0.00784818	9
YER075C	-0.0853562	-0.0127913	0.00595	0.0280076	-0.0430125	-0.0105833	0.0298442		-0.209169	-0.0855516	0.0950919	0.0226595	11
YER076C			-0.00145	0.0183324			0.00849084	-0.00786801			-0.0270376	0.00832378	6
YER077C			0.0007	0.0259378		-0.0130191							3
YER078C	0.00362487	0.0196769	0.0323	-0.0174487	0.0035006	-0.0113677	-0.0656838	-0.0451174	-0.0170576	-0.0226135	0.0224704	-0.030896	12
YER079W	-0.0139026	-0.00676302	0.02575	-0.00695172	-0.00831946	0.00501272	-0.00459069	0.0197853	-0.0173903	0.00206342	-0.0228723	0.0169356	12
YER080W	0.0231485	-0.00971129	-0.00415	-0.0234659	0.00521239	0.00400757	-0.0398126	-0.0145942	-0.0322164	-0.0192342	0.0326527	-0.0434131	12
YER081W	-0.223079	-0.0101296		0.0229599	-0.0261339	0.0182012		-0.0355823	-0.0223459	-0.0225528		0.000381851	9
YER082C	-0.230369	0.00113574		0.0116515	-0.203998	-0.00715894			-0.0879488	-0.040124		-0.00284563	8
YER083C	0.018637	0.00470326	-0.004	-0.0117689	-0.190243	-0.0181428	0.041112	-0.00156956	-0.000658989	-0.0359034	0.0756569	-0.00896944	12
YER084W	-0.00320432	0.00362092			0.0199396	-0.00582631			-0.0362083	-0.0154148			6
YER085C	0.000102619	-0.00366571	-0.00055	-0.0126294	-0.0273329	-0.00256583	-0.0159813	0.00143041	0.0697481	-0.0175138	-0.00924316	0.00886062	12
YER086W			-0.00875	-0.00531836			-0.0828663	-0.0176081			-0.00460365	-0.00761151	6
YER087C-A	-0.0118666	-0.00592927			0.00737079	-0.014395			-0.0135358	-0.0287352			6
YER087W	-0.00590874	-0.00448062	0.00035	0.0193503	-0.0947601	-0.0173805	0.010088	-0.0362302	0.0203699	-0.0204907	0.0114276	-0.0474581	12
YER088C	-0.0202308	-0.0163353	-0.0157	-0.0701825	0.0194098	0.0303497	-0.0183581	-0.0654782	0.0330154	0.013321	0.0604847	-0.122977	12
YER089C	0.00971273	0.00533375	-0.0117	0.0103595	0.0203898	-0.01566	-0.0119196	0.024078	0.102959	0.0324408	-0.0482119	-0.0615883	12
YER090W	-0.0759752	-0.0110005			-0.166822	-0.00564854			-0.118721	-0.018297			6
YER091C	0.0420006	0.000890166	0.0155	-0.0580371	0.0160802	0.0288687	0.0146589	-0.033637	-0.00952317	0.0365418	0.000696016	-0.0352198	12
YER092W	-0.00101594	0.0312532	0.01105	0.0219145	-0.133375	0.0357501	0.0434847	-0.0478831	-0.00108035	0.0192975	-0.0292024	-0.0280376	12
YER093C	0.0600718	0.0222812	0.042	-0.0249129	-0.0248588	0.0181652	0.0833204	-0.0515161	0.0130693	0.0654634	-0.00556967	-0.0564918	12
YER093C-A	0.0292851	0.0216676			0.00920991	0.0157984			-0.231657	0.01138			6
YER094C		-0.02017	0.00775			0.000521068	0.0216611			-0.00342209	-0.0131443		6
YER095W	-0.118458	-0.05546			-0.116916	-0.0782452			-0.0797614	-0.0313831			6
YER096W	0.0288644	-0.0158403	0.03055	0.0102952	0.000888077	-0.0108842	0.0200542	-0.0183281	-0.00961428	-0.0136856	-0.0650779	-0.00148164	12
YER097W	0.0115096	-9.95243e-05			0.00971563	0.0258604			-0.0600482	-0.0450102			6
YER098W	-0.00376857	0.000870959	-0.0517	0.0269591	0.0130056	0.0111249	-0.0180586	-0.0137654	-0.0181206	-0.0341402	0.0302793	0.0064725	12
YER099C			-0.03925	0.00192498			0.0312688	-0.00504493			0.112561	0.00710304	6
YER101C	-0.00452209	0.018457	-0.01625		0.0163795	0.00503559	0.0327973		0.010642	0.00775152	-0.0130083	0.0066373	10
YER103W	-0.00702585	0.00990238	-0.048	-0.0751658	0.00352048	-0.00215286	-0.087791		-0.00724174	0.00637729	0.0711173		10
YER106W	0.0120614	-0.0271764	-0.0062		-0.00894319	0.0242789	0.00438389		-0.0111261	-0.0356384	0.018919	0.016783	10
YER107C		0.00518852	-0.0143	0.00231975		-0.0149449	-0.0864798			-0.0371159	0.00972664	-0.0250603	8
YER109C	0.0654803	0.0632464	0.0318	0.0025273	0.031429	0.0514754	0.0836065		0.154385	0.0655071	0.0665484	-0.0267657	11
YER110C	0.0118684	-0.0156125	-0.01405	0.0238143	-0.063237	0.0388628	0.0234817		0.0368727	-0.012136	0.0166616		10
YER111C	-0.104079	-0.0171	-0.04555	0.0431574	-0.116808	0.00890389	-0.0970626	0.0176252	-0.123111	-0.0218425	-0.109952	0.0563215	12
YER112W	-0.0241689	-0.0595401	-0.0132	0.0431621		0.0988484	-0.00720751			-0.043138	0.0126099	0.00852315	9
YER113C	-0.00366063	-0.00163141	0.02925		0.0125914	-0.0089916	-0.0269328		-0.0276798	-0.00422475	0.0647709	-0.0113186	10
YER114C	0.00844887	0.00658539	-0.0176	0.0079475	0.0238897	0.0312238	0.0369965		0.0236463	0.011154	0.0323243		10
YER115C	0.00291845	0.0162469	-0.01935	0.0516621	0.00549476	0.0139745	0.0219652		0.00426257	-0.0215888	-0.0333953		10
YER116C		-0.0167244	-0.0315			0.0434226	-0.0561356			0.00764928	-0.0343968		6
YER117W		-0.0377998	-0.01335	-0.0271701		-0.00308965	-0.0358893	0.00253482		0.0439351	0.0129802	-0.000364066	9
YER118C	0.00856641	-0.071724	0.01475	0.0293404	0.0275463	0.0494386	0.0436964	9.55008e-05	-0.00316513	-0.131597	0.075671	0.00714892	12
YER119C						0.0528524			0.0190019				2
YER119C-A	-0.0362109	0.0294025			-0.225376	-0.0306603			-0.0568204	0.0325289			6
YER120W	0.0162181	0.0250049	0.0248	-0.0951059	-0.104772	-0.00379447	0.0486913	-0.0097306	-0.00496999	0.0704247	-0.0573948	0.0277989	12
YER121W	-0.00169504	-0.0291206			-0.0155025	-0.000518251			-0.0234667	-0.0196692			6
YER122C			-0.0067	0.0238			0.00755465	-0.00623264			-0.0219706	-0.0105979	6
YER123W	-0.0474104	-0.0036845	0.01195	0.0357255	0.0483494	0.00903189	-0.108944	-0.0269169	-0.067115	-0.0348524	0.0321541	-0.035822	12
YER124C	-0.00173649	-0.0278771	-0.03075	0.132586	-0.0253928	-0.0197021	0.0618648		-0.019482	-0.0299498	-0.0714469		10
YER125W	-0.027934	-0.0139541	-0.0291	-0.0654177	-0.109437	0.111653	-0.0346246	-0.11973	0.11328	0.0459366	-0.0199429	-0.129389	12
YER126C		-0.00601321	-0.03215	0.0984221		0.0131152	-0.0949378			-0.038322	0.0153135		7
YER127W		-0.00732036				-0.00492405				-0.000801504			3
YER128W	0.0268222	0.00993301	-0.01415	-0.00731074	0.0385066	-0.229756	-0.00461509	-0.0128343	0.0568666	-0.0153517	-0.0281963	0.0224891	12
YER129W		0.00174604	-0.03325	-0.0361182		0.0156737	0.00924042	-0.142105		-0.0077258	-0.00756009	-0.104738	9
YER130C	0.0317393	0.0125964	0.00405	-0.0577184	0.0386831	0.0120413	-0.0394775	-0.088949	0.0357372	0.00363057		0.0538526	11
YER131W	0.0128555	0.0175376	-0.033	-0.0184346	0.0365649	0.00530209	-0.12553	-0.0347148	-0.048889	-0.0429483	-0.050578	0.0201737	12
YER132C	-0.0584734	-0.00849354	0.0166	0.01681	-0.0386865	0.00185254	0.0161866	0.076762	-0.0857672	-0.0187945	0.045776	0.0668462	12
YER133W		-0.0623788	-0.01355			-0.044545	-0.0134609			-0.0621032	0.0256195		6
YER134C	0.0133195	-0.020472	-0.002	-0.00619193	0.0144378	-0.0111405	-0.0191154	0.0104254	-0.00293673	-0.00544392	0.0145279	0.0236801	12
YER135C	0.0138826	0.00878048			-0.00496628	0.0172705			0.0514346	0.0624306			6
YER136W		0.00341233	0.0167			-0.0154846	-0.0379025			-0.00911286	0.020128		6
YER137C	-0.0188039	-0.0129575	-0.0892	0.0256609	-0.0355174	-0.0166415	-0.0448316	-0.00296234	0.00751126	-0.0465189	0.117626	0.00964942	12
YER140W	-0.0153687	0.00911976	0.0056	0.0438506	0.0354959	0.0175115	-0.0400349	0.0574375	-0.0608676	-0.0443628		0.125826	11
YER141W	-0.0707795	-0.00233579	-0.0068	-0.00159378	-0.0364401	-0.00804524	0.0424168	0.0116651	-0.0273984	0.0061735	0.120174	0.0122522	12
YER142C	0.00715556	0.00663561	0.01035	0.0136859	0.00112976	-0.00911274	-0.168468	0.00654541	-0.0218478	-0.0161846	-0.0157298	-0.00816434	12
YER143W	0.0232766	-0.00489385	0.0317	0.00240795	0.0128014	-0.0243887	0.0616874	-0.035283	-0.0190499	-0.0213519	-0.0558173	-0.02589	12
YER144C	0.0153498	0.00783458		0.0229721	0.0174257	0.00171835			0.0209243	-0.0344735		-0.0125329	8
YER145C	0.0159691	-0.0390753	0.02915		0.00289489	-0.0946639	-0.00921548			-0.210455	0.0776669		8
YER146W		-0.0208301	-0.018			0.00790298	-0.00634517			0.00788326	-0.0319234		6
YER148W	0.0362193	0.00185081	0.0014			0.0443996	-0.111472			0.141829	0.00481264	0.013628	8
YER149C	0.00728602	0.00846143			0.00176438	-0.00674933			0.0100118	-0.0246095		0.0174307	7
YER150W	0.00812713	-0.00404977	0.0106	-0.00499116	0.0228305	-0.0108943	0.026232	-0.0177824	0.00200853	-0.0383849	0.0218448	0.00176778	12
YER151C		-0.0116242	0.0216	0.0207375		0.0182913	0.0224508	0.062533		-0.0337291	-0.0138542	0.135289	9
YER153C	-0.0766552	0.0152627	-0.0155	0.00336096	-0.0156988	-0.00772029	-0.00602695	-0.00719242	-0.0082925	0.0020364	-0.0133443	0.0210526	12
YER154W	-0.134879	0.00976435	0.0337	-0.0208756	-0.0676583	0.00377666	0.123508	0.00219052	0.00332405	0.0369657	0.0489628	0.0174126	12
YER155C		0.0148291				0.0166125				-0.00233165			3
YER156C	-0.0103704	0.00198579	0.0155	0.0118129	-0.010534	-0.0278008	-0.0877842	-0.0328556	-0.0282327	-0.00427624	-0.0559659	-0.0104838	12
YER157W			0.01505				-0.0319267				0.0239184		3
YER158C	0.00825065	-0.00155359	0.05445	0.0175522	-0.0083603	-0.0482585	-0.134298	0.0795462	-0.015083	0.0474057	-0.0245916	0.096443	12
YER159C	0.0241157	0.00474828	0.01215			0.00131612	-0.0381348			-0.00367387	0.0580106	-0.000220027	8
YER161C	0.0209331	-0.00932378	-0.01745	0.0202858	0.0805986	-0.00258466	0.044633	-0.0581698	-0.0925524	-0.0417318	-0.0281429	-0.00308924	12
YER163C	0.00678747	-0.0183511	-0.0021	0.107037	0.0134567	0.00335023	0.0374928		-0.0061348	0.0318253	-0.00694587	-0.0203269	11
YER164W	0.071301	0.0467029		-0.0926592	0.0327031	0.0916699		0.0313619	0.0823208	0.0756289		-0.093765	9
YER165W		-0.0265923		-0.0866125		-0.116066		-0.0118028		-0.0271247		0.0714256	6
YER166W	-0.000213624	0.0219563			0.0216448	0.102118			0.0127481	-0.0303984			6
YER167W	-0.113321	0.00237577	-0.01465	0.0110201	0.0316262	0.0243542	0.0306714	0.0982015	-0.0727338	0.0227288	0.0734618	0.101279	12
YER168C		-0.00368652	0.0474	-0.0818456		-0.009576	0.0678949			-0.00261382	-0.0108758	-0.00650171	8
YER169W	-0.0727476	-0.00989373	-0.0335	-0.0861574	0.0200241	0.0131104		0.014518	0.0123957	0.00875419	0.10395	-0.0651063	11
YER170W	0.0101618	0.00741721	0.0044		-0.00269844	-0.00626932	0.0786245		0.0199063	-0.00586845	0.0434475		9
YER171W		-0.00160558		0.112599		-0.0311217				-0.0405686		0.0552029	5
YER172C		-0.0693181	0.03955	0.0191579		0.0469722	0.0251725	0.0677206		-0.00927018	0.0281997	0.0802249	9
YER173W	-0.0145258	0.0245066	0.0779	0.0127209	-0.00605376	-0.0412269	0.0700588	-0.0175316	-0.00512894	0.038637	-0.078684	-0.00788199	12
YER174C	0.00933443	0.00552501	-0.0144	0.015011	-0.000458815	-0.00312212	-0.0389011	0.0157675	0.0236855	0.00116177	-0.0221892	0.0244012	12
YER175C	0.0417279	0.00476313	-0.0042	-0.0205233	0.0306281	0.0193637	-0.0325683	-0.0209977	-0.0276375	0.0105633	0.105023	-0.0234029	12
YER175W-A			-0.03235	-0.0288155			-0.0901667	-0.0361954			-0.0365418	-0.019069	6
YER176W	-0.0070464	-0.0172665		-0.0394059	0.0269082	-0.0115291	-0.0629232	-0.0647644	-0.0170165	-0.00561062		-0.0179821	10
YER177W		-0.021293	-0.0332	-0.0805136		0.0286642	-0.14965	-0.064884		-0.00434577	-0.0252137	-0.103849	9
YER178W		0.0175579		0.0277061		0.0286839				0.0536865			4
YER179W	-0.0030516	0.00732914	0.00925	0.0458352	0.0190432	0.00380972	-0.0102783		-0.010279	-0.00764274	0.062377	-0.0382884	11
YER180C	-4.15886e-05	-0.0143718	-0.0008	-0.0179677	-0.0312027	-0.0174388	-0.0315509	-0.0652871	-0.0331194	-0.0163999	-0.00176187	-0.0258674	12
YER180C-A			-0.013	-0.0348971			-0.0328896	-0.00834046			0.00797673	-8.33793e-05	6
YER181C	0.00694844	0.0195714			-0.00947865	0.0310636			0.0473942	-0.027248			6
YER182W	0.00699652	-0.00291151	0.01815	-0.00345371	0.0191507	-0.0190544	0.00863235	-0.00558473	0.0180124	0.00759223	0.0619817	0.0184274	12
YER183C	0.0395685	-0.000379944	-0.0003	0.0205099	0.00760012	0.00582303	0.0411737	0.00287187	-0.0373692	-0.00951586		-0.00785671	11
YER184C	0.00956228	-0.00278433	-0.03835	-0.0130397	0.00738136	-0.00857127	0.113803		0.0125403	-0.00500035	-0.0809578	0.0171625	11
YER185W	-0.000623009	0.00711449	0.0057	-0.0049606	-0.0334082	-0.00596302	0.0663138	-0.0232906	-0.0280297	-0.0370758	-0.0215882	-0.0217273	12
YER186C	0.0153835	0.0647597	0.00755	-0.0163999	-0.00508589		0.0237588	-0.0201201	0.0123788	0.047062	0.0595177	-0.0253437	11
YER187W	0.00175647	0.00289422	-0.0041	0.0597346	0.0074036	-0.00073835	-0.0139073		-0.000426813	-0.0325648	-0.018297		10
YER188W	0.0316442	0.0468708			0.0242424	0.0528244			0.0257094	0.0578122			6
YFL001W	-0.0639588	0.0248636	0.00865	0.0679777	-0.0786375	-0.00221491	0.106942	-0.0271201	-0.00972731	0.0199341	-0.0145286	-0.0116358	12
YFL002C		-0.0389827	0.00055	-0.00407516		-0.00281708	-0.029092	-0.03537		-0.0439946	0.0212542	-0.0218635	9
YFL003C	0.0195777	-0.00409044			0.0203085	-0.00499498			-0.00627489	-0.00971003			6
YFL004W	0.00675754	-0.0103577	0.00955	-0.126973	0.0277877	-0.0131516	-0.0056338	-0.0525093	-0.0201626	-0.000887484	-0.00779793	-0.0083858	12
YFL005W		-0.0138577	-0.04855	0.023942		0.00260487	-0.033645	0.026346		0.0333722	-0.031205	0.0216941	9
YFL007W	-0.0390603	-0.00645749			0.0033378	-0.0304963			-0.0799993	-0.0139007			6
YFL008W			0.01565	-0.0290437			0.0567313	0.021672			0.00380166	0.0156791	6
YFL009W		0.000926926	0.0246	-0.0160126		-0.00321017	0.0174544	-0.0599724		0.00297404	0.0445896	-0.0124043	9
YFL010C		-0.0512763	-0.0003	-0.0626253		0.0100665	0.00950493	-0.0807743		0.00605489	0.0864118	0.015605	9
YFL010W-A			0.04765				-0.0138496				0.0151358		3
YFL011W	-0.00149653	-0.00490357			-0.00335198	-0.00724447			-0.00911392	-0.00617986			6
YFL013C	-0.0340052	-0.0181925	0.0191	-0.0079623	-0.182062	-0.0184164	0.00365973	-0.0403001	-0.00693685	-0.00496588	0.00415061	-0.0303493	12
YFL013W-A	-0.024091	-0.0107377			-0.155543	-0.0243846			-0.0405645	-0.0398911			6
YFL014W	-0.0107436	-0.00663699	-0.0153	-0.00418764	-0.0206518	0.00837796	0.00519125	-0.00256575	0.000109841	0.0329854	0.0276637	-0.0307086	12
YFL015C	0.00682833	-0.0114303			0.0150015	-0.0125746			-0.00761636	-0.00730456			6
YFL016C		0.0178146	-0.0152	0.0110554		0.0288517	-0.00657798	0.0246265		-0.0654778	-0.0270828	0.0272791	9
YFL017C		0.00199547	0.01765	-0.0263867		0.0120373	-0.0505801	-0.0228753		-0.00067758	-0.0293469	-0.00119019	9
YFL018C		-0.00346046	0.00745	0.0167254		0.0120561	0.0687297	0.0481254		-0.0314549	0.013894	0.0400015	9
YFL019C	0.00402674	-0.0148975			0.0121009	0.00154256			-0.0223517	-0.0163691			6
YFL021W	0.0955495	-0.000895187	-0.0229		-0.0811735	-0.0916838	0.0554732		-0.045973	-0.0165539	-0.0113487		9
YFL022C		0.0179445	0.01775	0.0288361		-0.00958968	0.0683163	-0.0750387		-0.00758909	0.0169623	-0.0447407	9
YFL024C		-0.0174858	0.0052	0.1033		-0.00382419	0.0236003			-0.0464635	0.00930107	-0.00369178	8
YFL026W	-0.0414711	-0.0142094	0.0176	0.00502615	-0.0450393	-0.0229618	0.0671954	-0.0132791	-0.021637	-0.022892	-0.00794777	-0.000698155	12
YFL027C	0.00128798	0.000614608	-0.02295	0.0954891	-0.00510235	-0.00650537	-0.0454644	0.0053317	0.00235892	-0.0446735	0.0154213	0.00187333	12
YFL028C	0.0716445	-0.0126873	-0.0061	0.0113341	0.0130745	-0.00146928	-0.0426696	-0.0222548	-0.0526921	0.0151405	0.0424519	-0.0141764	12
YFL029C		-0.0385716	0.0331	0.00609002		0.0519075	0.00221856	-0.0159383		0.0100324	-0.053448	-0.00606805	9
YFL030W			0.0203	-0.00062659			-0.016959	-0.00943789			-0.0160805	0.021456	6
YFL031W	-0.00916542	0.00879637				0.0166543				0.0153199			4
YFL032W	-0.179438	-0.0157062			0.0214821	0.00538444			-0.0543365	0.0451305			6
YFL033C	-0.037937	0.00809847			-0.0551165	-0.00835573			-0.0297219	-0.0372324			6
YFL034C-A	0.00597118	0.0133691	-0.0071	-0.0253375	0.0227791	-0.00421788	-0.015943	-0.0240447	-0.0069783	0.000229518	-0.0306562	-0.00899843	12
YFL034W		-0.00223881	0.03915	-0.0622782		-0.0173549	0.0379289	-0.0718808		-0.0119008	0.0342626	-0.027767	9
YFL036W		0.000195895	0.0249			0.000127441	-0.00460863			0.0234935	-0.0627129		6
YFL037W	-0.0146509	0.00682799	-0.05325	0.117512		0.00176333	0.0161866			0.0270492			7
YFL038C	-0.0434583	-0.0397554	0.0032	-0.00950085	-0.00749682	2.33354e-05	0.0642002	-0.115233	-0.0752435	-0.0625414	0.00672778	0.0202776	12
YFL040W	0.000231189	-0.0130771	-0.0337	-0.0495386	0.007834	0.000868939	-0.209353	-0.0280376	-0.0134183	0.0234744	0.085961	0.00507067	12
YFL041W	0.0101538	0.00338574			0.0154474	0.0131237			0.0194395	0.00754905			6
YFL041W-A			-0.00425	-0.0101089			-0.015455	-0.0350993			-0.0230169	-0.0353734	6
YFL042C		-0.0537883		-0.000410464		0.0241453		-0.0137144		-0.00879008		0.0345134	6
YFL044C						0.0299799							1
YFL045C	-0.0818421	0.000936571	0.00185	0.0286966	0.0575617	0.0111045	-0.0590037	-0.0333838	-0.0222915	-0.0108461	-0.00884205	-0.00206974	12
YFL046W	0.0509401	0.00683315	0.0178		0.00507023	-0.00127685	-0.0242586		-0.0680936	-0.0358165	0.0517939		9
YFL047W		0.0151183		-0.0762715		0.0257543		-0.0650989		-0.0477792		-0.0958481	6
YFL048C											0.00595663		1
YFL049W	0.0485975	0.00589907	-0.0938	0.130056	-0.0179774	-0.035498			0.00964534	-0.0102527	0.0769466	0.00226407	10
YFL050C	0.0126483	0.00303458	-0.033	-0.0378469	-0.00923873	-0.0121686	0.0168779	-0.0732076	-0.00996963	-0.0276792	0.128499	-0.0430144	12
YFL051C	0.00386496	-0.0105534	0.02285	0.00771266	0.00944149	-0.00794652	0.0162279	-0.00640901	-0.00799938	0.0126264	-0.00342104	0.0182618	12
YFL052W	-0.00420027	0.00397303	0.00815	-0.0129975	0.00129618	-0.00199319	-0.0530697	-0.0425014	-0.0175192	-0.0417221		-0.0292016	11
YFL053W		0.0109299				-0.000465055				-0.0120596		-0.0249818	4
YFL054C	0.0102713	-0.00250176	0.02065	0.05907	-0.0290255	0.0421844	-0.0213483	0.0633956	-0.0193512	-0.0105242	-0.0619086	0.0924969	12
YFL055W	0.0236197	-0.0199424			-0.015641	0.00317231			-0.0208089	-0.0417056			6
YFL056C	0.00902325	0.00184976	-0.0218	-0.013592	0.0156244	-0.00787683	-0.081783	0.0145635	-0.00890307	-0.0152378	-0.000457315	0.0315972	12
YFL060C	0.0510099	-0.0213566	-0.0384	0.0085945	0.00456454	-0.00118897	0.127912	-0.0238532	-0.0476933	0.0288137	-0.0749554	-0.0131533	12
YFL063W	-0.00564926	-0.00074664			0.000541563	0.0136152			-0.0496786	0.005628			6
YFR001W	-0.0456871	-0.00169466	-0.13275	-0.0286332		-0.043439	-0.142403	0.0102172		-0.0160925	-0.0215768	-0.0401837	10
YFR002W		-0.021713	0.02705	-0.033194		0.0184793	0.0266338	-0.0636365		-0.00770893	-0.0379204	-0.0288922	9
YFR003C	0.010228	-0.00196707	-0.01275	0.00963931	-0.0413061	-0.0221814	-0.0251412	-0.0185269	0.010225	-0.0136366	0.0166807	-0.0116008	12
YFR004W		0.0059401	0.04585	0.0191879		0.00979872	0.0359464	-0.0185046		0.0209556	-0.0747595	-0.012048	9
YFR005C		0.00767359	0.0188	0.00855726		0.0495033	0.0202341	-0.0182739		0.0228663	0.0464735	-0.00167396	9
YFR006W	0.00101179	-0.00149664	-0.02765	-0.00118446	-0.0223895	-0.0166851	0.0345997	-0.00687318	-0.0104863	-0.00770661	0.0311922	-0.0222807	12
YFR007W	0.00405222	0.000115218			0.000297391	0.000753744			-0.00284449	0.00519593			6
YFR008W			-0.00345				-0.0626345				0.0367353		3
YFR009W	0.0280769	-0.000349304	-0.00325	-0.00866246	-0.0381894	-0.011585	0.0407535	-0.0645548	-0.0155971	-0.00253975	-0.0277195	-0.0336369	12
YFR010W	0.149186	0.0216541	-0.05745	-0.0783699	-0.0420049	0.0257294	-0.0211861	-0.00236849	-0.0502031	0.0356386	0.0980336	-0.00561824	12
YFR011C	-0.027469	-0.0224649	-0.0039	0.00149206	-0.0151558	-0.00931715	-0.0342256	-0.0458169	-0.0577664	-0.00660659	0.0291366	0.00235831	12
YFR012W	0.0112353	-0.0222441			-0.0195991	-0.0222016			-0.0027211	-0.000749042			6
YFR012W-A			0.0099				-0.0446082				-0.0288535		3
YFR013W	0.00551963	0.0106266	0.02725	-0.021052	-0.0267129	0.0540449	0.0165756	-0.0459494	-0.0453306	0.049369	-0.0253032	-0.0298873	12
YFR014C	0.0349959	-0.010363			-0.0055759	-0.0145867			-0.0170089	-0.0162333			6
YFR015C	-0.0110215	0.00924576	-0.00775	0.000181508	-0.0417988	-0.0176965	0.038957	-0.0452957	-0.0343893	0.00453137	0.0176635	-0.0463467	12
YFR016C	0.0866457	0.00576604	0.11505		0.0586259	0.0306626	0.0590121		0.0167141	0.00542792	0.0901935		9
YFR017C	0.00871364	0.014093	-0.0141	0.017551	-0.00864882	-0.0280439	-0.0746448	-0.0157948	-0.0219186	-0.0161499	0.00957728	-0.00875369	12
YFR018C	0.0107128	-0.00534523	-0.0036	-0.0186018	-0.021867	0.0183761	-0.00933358	0.0034345	-0.03722	0.00931941	-0.0184607	-0.00269813	12
YFR019W	-0.0305637	-0.0109761				-0.00795067				-0.00936874			4
YFR020W	0.00573875	0.0192767			0.00898764	0.00458638			0.0170365	0.0186854			6
YFR022W	0.00762021	0.00288059	0.0208	0.00160455	-0.0173035	0.0114376	0.0398004		-0.00970779	-0.015779	0.0279405	0.00390391	11
YFR023W	-0.00245914	0.00522493	0.0527		0.0130571	-0.00038763	0.0130451		-0.0103239	0.00537324	0.0224596		9
YFR024C-A	-0.012614	-0.000289498	0.0091	-0.0345434	0.0326737	-0.0346513	0.0179238	0.0181185	0.0228536	0.0612714		-0.0458902	11
YFR025C	-0.00548072	0.011858	-0.01785	-0.0154602		-0.00298153	-0.0636909	-0.0518248		0.0231901	-0.044072	-0.000739859	10
YFR026C	0.00551896	-0.000246049	-0.0173	-0.000853733	0.0026825	-0.00614384	0.114339	-0.0188127	-0.0111709	0.0371435	0.00500441	-0.00236873	12
YFR027W	0.013088	0.023863	0.0273	-0.0210238	-0.0184276	0.0264094	-0.00938208	0.00785307	0.0369142	0.0177165	-0.01195	0.0218799	12
YFR028C		-0.000867381	0.02605	0.0616477		0.00875112	0.128128	0.0938205		-0.0411556	-0.0382515	0.115611	9
YFR029W		-0.0452691				0.0345865				-0.00374607			3
YFR030W	0.0257488	-0.00404586	-0.0339	-0.0414692		-0.00112336	-0.0391361	-0.0573469		0.00589952	-0.243138	0.00725356	10
YFR031C		-0.0187864	-0.03515	0.0601274		-0.0198752	0.0310868	0.0203578		-0.0142696	0.080442	0.0562118	9
YFR031C-A	-0.00686961	0.00547477	0.0017	0.0198613	0.0101794	-0.000220168	0.00691423	-0.0465196	-0.075046	0.0087552	-0.0480809	-0.0169842	12
YFR032C	-0.0101958	0.0170325	0.01655	-0.0385434	-0.00343191	-0.00929643	0.0727466	-0.0185465	-0.00815248	-0.0260638	-0.0249187	-0.0342804	12
YFR032C-A	-0.0101922	0.0286073	0.0054	-0.0417256	0.0204786	0.0623189	0.0216256	0.0352887	0.0183029	0.0327539	-0.0484921	0.0352349	12
YFR033C	0.00691926	0.0718099	-0.012	0.00439615	0.00212016	0.0490885	0.0013011	0.0288155	-0.0416281	-0.0342303	0.0633066	-0.0219398	12
YFR034C	-0.0305432	-0.0230477	0.02355	0.0340882	-0.00193861	-0.0216294	0.0982232		-0.0343718	-0.00148274	0.0622914	0.0132453	11
YFR035C	-0.101742	-0.0112693	-0.0061	0.00591774	0.0366669	-0.0119268	0.0265609	0.0260074	0.00755875	0.0163108	-0.00712663	0.0177598	12
YFR036W	-0.0416552	0.0181157	0.0008	-0.023141	-0.0546498	0.00225079	0.0173696	-0.00505255	-0.119125	0.00385276	-0.0297654	-0.0232645	12
YFR037C	-0.224216	-0.139114	0.00685	0.0468299	-0.150346	-0.183003	0.0478482	0.0506681	-0.151982	-0.204608	-0.0284117	0.0024617	12
YFR038W	-0.0190429	-0.0227961	0.0324	-0.0365464	0.00459161	0.0224477	0.0171787	-0.0423848	-0.024293	0.00857225	0.00237175	-0.0153412	12
YFR039C	-0.00319379	0.000343024	0.0326	0.0261277	-0.0197691	0.00275358	0.0342137	0.068632	0.0397771	-0.0483961	0.0924939	0.0527421	12
YFR040W	-0.119005	-0.0199723	0.08605	0.0492423	-0.113037	-0.0217597	-0.0827447	0.00212289	-0.116421	-0.065638	-0.000562767	0.0190518	12
YFR041C	0.0343522	-0.00748046	0.02425	0.0260067	0.0153229	-0.0161515	-0.0406879		0.00324561	-0.00140005	-0.0232915	-0.000294029	11
YFR042W	-0.020814	0.0029569	0.0122	0.0120226		-0.012171	-0.0234023	0.00496927		0.00470461	-0.0226281	-0.00623306	10
YFR043C			0.0494	-0.0175327			0.114717	0.00967562			0.110934	0.0170641	6
YFR044C	-0.0971961	0.00342424	0.033	0.0320374	-0.0852566	0.00400285	-0.024062	-0.00880668	-0.0307668	-0.0196415	0.072088	0.003594	12
YFR045W	0.0165297	0.0314535	-0.0115	-0.0217092	0.0260829	0.0109969	-0.0369501	-0.00295107	0.0153598	-2.77218e-05	0.00642502	0.0177559	12
YFR046C	0.0391289	-0.0214504	0.0082	0.0482279	0.00837904	-0.00677874	0.016825	-0.00723365	-0.045227	-0.0673456	0.00779837	0.02797	12
YFR047C	0.0228021	-0.000125476	-0.018	0.0134011	0.00912743	0.00132268	0.0445041	0.00250183	0.0488705	0.0224744	-0.0336451	0.00150773	12
YFR048W	-0.0154068	0.0215188	-0.0001	-0.047229	0.00658175	0.0494517	0.0704605	-0.0359123	0.0446882	0.0390786	0.100456	-0.0208207	12
YFR049W											0.028897		1
YFR050C	0.0348444	0.0404499	-0.00585	-0.0132489	-0.039015	0.00427023	-0.0105383	-0.00707197		0.00101339	-0.00649875	0.0145966	11
YFR051C		-0.037863	0.00925	0.0246759		0.0190159	0.0295805	0.0519869		-0.219251	0.032818	0.12612	9
YFR052W		0.0257751	-0.0174	0.0345483		0.0242789	0.0899475			0.0178267	-0.0170575	0.00974067	8
YFR053C	0.0255495	0.000174983	0.02115	-0.0155066	0.0324545	0.00495969	-0.0350342	-0.018027	0.00176232	0.0310236	-0.00176475	-0.0169137	12
YFR054C	0.00719992	0.00436698			0.0142235	-0.00846755			-0.00359764	-0.0378337			6
YFR055W	-0.00113117	-0.0539702	0.01955	-0.00133121	0.0275383	-0.0043335	0.0249632	0.011282	0.00822	-0.0966628	-0.0412275	0.0284399	12
YFR056C	0.00892872	0.0146151			-0.00862424	0.000735341			0.000594113	-0.0205934			6
YFR057W	0.064383	-0.0120713	0.00065	0.0189996	-0.000118375	-0.00814665	-0.0131687	0.00938516	-0.0132199	0.0401659	-0.00135276	0.0246275	12
YGL001C		-0.00857689	-0.1244	-0.0146774		-0.00117095	-0.00957746	0.023409		-0.0675024	0.0970091	0.0375869	9
YGL002W		0.0315817				-0.00262245				-0.0152215			3
YGL003C			0.0522	-0.0323897			0.010874	-0.0383716			0.0309297	-0.0252161	6
YGL004C		0.0112709	0.00925	-0.0190302		-0.0238287	-0.0343186	0.00434616		-0.000521226	-0.00805588	0.0031394	9
YGL005C		0.00998338	-0.0226	0.000261493		0.00729682	-0.0361836	-0.0243488		-0.00924673	0.0101756	-0.0110667	9
YGL006W			-0.0478	-0.0570625				-0.0350316				-0.0887626	4
YGL006W-A			0.0057	-0.00023081			-0.00164708	0.00410581			0.00593938	0.0126178	6
YGL007W	0.0235758	0.00691203				-0.0956529				0.0212142			4
YGL008C		0.0152583	-0.05965	0.0220692		-0.0271139	0.0516274	-0.0326311		0.00644365	-0.0332516	-0.134152	9
YGL009C	-0.0239929	-0.00173133	0.0012	-0.00713069		-0.0221811	0.043547	-0.0261041		-0.0169612	-0.0357414	-0.000403959	10
YGL010W		0.0120423	-0.0199	-0.0114082		-0.0279134	-0.045362	0.007459		-0.0121875	-0.00113354	0.0140817	9
YGL011C		0.0125054	0.0216	-0.00336267		0.0237481	-0.0678695	-0.0317823		-0.00794588	0.0119466	-0.00479289	9
YGL012W		-0.00677235				-0.0165833				0.0296433			3
YGL013C	0.00825026	-0.00579717		0.0256994	-0.0212316	-0.0223759		0.0485851		-0.00118813		-0.0830903	8
YGL014W		-0.02045	0.0147	-0.0495041		-0.0259089	-0.00362097	-0.0137692		-0.0140119	-0.0359037	-0.01447	9
YGL015C			-0.01735	-0.00385287			-0.0487479	0.00425511			0.00656295	0.0176199	6
YGL016W		0.0196303				0.0395009				-0.00301034			3
YGL017W	-0.00794062	-0.0177609	-0.00565	-0.014133	-0.0115324	-0.00122708	-0.011375	0.0174041	0.0196041	0.027748	-0.0304601	0.00523109	12
YGL018C		0.00677025	-0.05875	0.00920649		-0.0284881	-0.113507	-0.00918016		0.0190238	0.0275337	0.0133873	9
YGL019W		-0.023921		0.00446201		0.0174		-0.00269288		-0.0159941		-0.0458061	6
YGL020C	0.00336824	0.0115783				-0.0173789				-0.0124729			4
YGL021W	0.0414796	-0.00722852	0.00335	-0.0231068	-0.0262303	0.00772029	0.0120319	-0.00303217	-0.0373801	-0.0254428	0.0314593	-0.0841482	12
YGL022W	-0.00267423	0.00529742				0.00294047				0.0114512			4
YGL023C						0.024091				-0.00461162			2
YGL024W		-0.0268645				-0.000783531				-0.0347936			3
YGL025C		-0.00821117	0.0035	0.03018		0.020854	-0.0108567	-0.0169267		0.00114028	-0.0315887	0.0315096	9
YGL026C		-0.00118448	-0.00725	-0.0121764		-0.0142028	-0.0254035	0.021258		0.00396145	-0.0622502	0.0221839	9
YGL027C	-0.0415774	0.00953112			-0.112643	0.02793			-0.208649	0.0349768			6
YGL029W		0.00629799	-0.0466	-0.0108905		-0.00325565	-0.00880166	0.00289255		-0.0233072	-0.0655521	-0.0121266	9
YGL030W			-0.04205	0.00929171		-0.0268903	0.0258182	0.00898512			-0.0159585	-0.0475918	7
YGL031C	-0.0385048	-0.0225976	-0.0172	-0.00614665	0.0136444	0.00146273	-0.0346779	-0.00929608	-0.0206073	0.0350655	-0.020342	0.0097068	12
YGL032C			-0.0087	0.00453593			-0.0262124	-0.0283952			-0.000854911	0.00811823	6
YGL033W			-0.02325				0.16111				0.0356089		3
YGL034C	0.0540182	0.0147826			0.0067943	0.0261597			0.0139148	0.00300149			6
YGL036W	0.0774155	-0.00339978			-0.0151841	0.02092			-0.0648016	-0.0477764			6
YGL037C	0.0257929	-0.00365701	-0.0072	-0.0280471	-0.00755092	0.00285791	-0.025582	0.00387619	0.0197763	0.00166674	0.0122688	-0.0193463	12
YGL038C	-0.0197804	-0.0102414	0.00675	0.0384953		-0.00172246	0.0176214	0.130905		-0.00928272	0.0258883	0.0679853	10
YGL039W	0.00117378	0.0151791	-0.0049	0.00828386	-0.00466403	-0.0147073	-0.00404761	0.0271532	0.000162646	-0.00158838	0.0258504	0.0157566	12
YGL040C	0.0267199	0.0112778	0.01205	0.00240217		0.00820597	0.0669827	-0.0234257		0.0122236	-0.00188192	0.0102166	10
YGL041C-B			-0.0078	-0.0116967			-0.0408131	0.00523013			0.0141707	0.0365601	6
YGL042C	-0.00901933	-0.0036803			-0.160617	-0.0646405			0.00403363	-0.0096946			6
YGL043W	0.00792114	-0.010225	-0.02145	-0.000337222	-0.150384	-0.0659228	0.0203615	0.00181367	-0.0138421	-0.00142648	-0.0113775	-0.0302773	12
YGL044C						0.0625754							1
YGL045W	0.0557022	0.000988536	-0.0195	-0.0057198	-0.0551773	-0.0196884	0.0371113	0.0303409	0.0549543	-0.00313615	0.0664737	0.0165638	12
YGL047W			-0.02095	0.0119917		0.0234405	-0.024084	-0.0115786			-0.0319177	0.0218839	7
YGL048C	0.0124568	0.0613525	-0.00245	0.0834597	-0.048331	0.00907238	0.014361	0.0834687		0.0297336	0.0276763	0.0673678	11
YGL049C	0.0284675	-0.0259298	0.01705	-0.031324	-0.0559127	-0.0254409	-0.0191806	0.0326199	-0.11265	-0.0423968	-0.0219339	0.00252722	12
YGL050W	-0.00294103	-0.0121072	-0.0163	-0.0132326	-0.031677	-0.0319398	0.0242052	-0.00942783	-0.0208275	0.010165	0.0997493	-0.0142338	12
YGL051W	-0.00248417	0.004848	-0.022	0.0308535	-0.0226355	-0.00975019	-0.046185	0.142282	-0.0215767	0.0173878	-0.00355167	0.058976	12
YGL053W	0.00257749	0.00472651	-0.01535	-0.019305	-0.0231718	-0.00827296	-0.033728	-0.0160015	0.00541017	0.00177853	0.00751445	-0.0680702	12
YGL054C	-0.00192819	0.0102607	-0.03135	0.106758	-0.0355256	0.0831888	-0.0302553		0.0279816	-0.0162803	0.0335069		10
YGL055W		-0.014838	-0.0102	0.0497985		-0.00552643	0.0920901	0.0725708		-0.0235712	0.00827785	0.0772017	9
YGL056C	0.0190885	-0.00217118		-0.0278935	-0.0428991	-0.00492166		-0.00730588	0.0104495	0.0321549		-0.0693099	9
YGL057C	0.0233099	-0.00304841	-0.0047	0.0100848	-0.0434992	-0.0147025	-0.0141964	0.0104329	-0.105128	-0.011964	0.0474215	-0.0390911	12
YGL058W	-0.050267	0.0018854	-0.02615	0.0424137	-0.105159	-0.0126175	0.0212922	0.032065	-0.0920091	-0.00195564	-0.0412778	0.003894	12
YGL059W	0.0116438	0.0191997	-0.00465	0.0105733	-0.0125969	-0.00969699	-0.0326598	0.0392861	-0.0240369	-0.0597903	-0.00352078	-0.0076959	12
YGL060W	-0.0113942	0.0113902	-0.0053	0.0199309	-0.128233	-0.0473738	-0.023829	0.0457671	-0.0703764	0.0452342	-0.0593427	0.0745101	12
YGL061C		-0.00761033	-0.06215	0.0110849		-0.139306	-0.0117718	-0.00860871		-0.0327317	-0.0162208	0.0185264	9
YGL062W	-0.0518852	0.0141919	-0.00685	-0.038339	-0.113892	0.00569339	-0.028727	-0.0660945	-0.0266658	0.00560779	-0.0145718	-0.0854444	12
YGL063W	0.0119365	0.00185008	-0.023	-0.00438072	-0.0271922	-0.0106815	0.0288321	0.0155005	-0.0301076	-0.0205806	-0.0244112	-0.024909	12
YGL064C	-0.00352044	-0.0107694	0.02245	0.00080101		-0.0361437	0.061092	-0.0391244		-0.00641141	0.0281786	-0.0354184	10
YGL065C		-0.00630177	-0.0029	0.072195		-0.00910134	-0.0431944	0.0996363	0.0220155	-0.0213444	0.0217008	0.0306451	10
YGL066W	-0.0179779	-0.0242462	0.01395	-0.0610815	0.165826	0.00999226	0.0542524	0.0700711	-0.045339	0.0212149	0.0280252		11
YGL067W	-0.0323079	0.0050628	0.02055	0.0339733	-0.00798756	0.00567387	0.0589522	0.0712579	0.00367159	0.00679743	-0.0271783	0.0502409	12
YGL069C	-0.0125253	-0.0190009			-0.0687492	0.00378462			-0.0390775	-0.078223			6
YGL070C	0.0380253	-0.0198216	-0.0582	-0.00200033		-0.102169	0.0670433	0.0234241	0.0262908	0.0262177	-0.0638886	-0.0125889	11
YGL071W	0.0230608	-0.0277088	0.0037	-0.155429		-0.0705124	0.0489819	-0.0703629		-0.129989	0.0560949	-0.0925273	10
YGL072C	-0.0227669	-0.00688271			-0.0206641	0.0267822			0.0829163	-0.0364789			6
YGL073W		0.00259301	-0.0127	0.00267938		0.0427995	-0.0122655	0.0595004		0.0179801	0.0124982	0.00842618	9
YGL074C	0.0217064	0.0146567				0.0157824				0.0168319			4
YGL075C		0.0074061	-0.0301	-0.000655692		0.012621	-0.0381222	-0.0424437		0.00350701	-0.0258655	-0.0134657	9
YGL076C	-0.0190647	-0.069757	-0.00635	-0.0639078	-0.0365919	-0.0468889	-0.0262962	-0.0119128	-0.00788673	0.0408367	0.0136715	0.0106137	12
YGL077C	0.0536401	0.0128724	-0.00205	-0.0618137	-0.00265595	0.0122865	0.0113193	-0.0649728	-0.0463733	0.0233092	0.000857272	-0.0420618	12
YGL078C	-0.0153555	-0.00367208	-0.0079	-0.0286989	-0.0748611	0.00284236	-0.0462909	-0.00387646	0.0120606	-0.00390576	-0.0579048	0.00957502	12
YGL079W	-0.0265762	-0.0133341	0.0136	0.0107949	-0.0349183	-0.0245742	0.0116784	0.00173751	-0.0511259	0.0104483	0.0306082	0.0370803	12
YGL080W			-0.0323	0.0691061		0.101379	-0.0862269	0.0402199				-0.0349214	6
YGL081W	-0.029466	-0.0184761	0.02575	-0.0268433	-0.0395715	0.0206462	0.00629868	-0.0207903	0.0509434	0.0149053	-0.0107035	-0.0122075	12
YGL082W			-0.00025	-0.0150557			0.0500425	-0.00687941			-0.00882196	-0.00241787	6
YGL083W	0.0300875	0.0133733	-0.01235	-0.00278355	-0.00268448	0.0374907	-0.0123215	-0.0330643	0.0329929	0.04442	0.0050903	-0.0734114	12
YGL085W	0.0183894	0.0124269			0.00135698	0.0310565			0.0144901	0.0308478			6
YGL086W	-0.00748061	-0.00176438	-0.0132	-0.0197498	-0.00824653	0.0161466	0.0978876	-0.0161605	-0.00252531	0.00926216	-0.0559365	-0.0208408	12
YGL087C					0.0221835	0.0697173							2
YGL088W	0.0743979	-0.0106671			-0.0161682	0.0240662			-0.00643568	-0.0602975			6
YGL089C	0.00574627	0.0110756	-0.01595	-0.0220133	-0.00426251	0.00403254	0.0401483	0.0128774	0.0139154	-0.0012504	0.0207177	0.00984087	12
YGL090W	0.0804537	0.0337995	-0.02725	-0.0185908	0.0107873	0.0313225	0.0427711	-0.00268167	-0.00657369	-0.0307064	-0.0167411	-0.0134724	12
YGL091C		-0.0152498	-0.0081	0.0322828		0.0705425	0.00192118			-0.0342178	0.00763649	-0.0124844	8
YGL092W		-0.0374435	0.00545	-0.0664759		0.0174488	0.0833226	-0.0409367		0.000761148	0.0320086	-0.0525702	9
YGL093W	0.0252837	-0.0315128	0.00795	-0.0184545	-0.184761	-0.110372	-0.0299662	-0.0517711	0.000370431	0.0229526	-0.0108803	-0.0201221	12
YGL094C	-0.0404654	-0.00636408	-0.0827	0.0330116	0.0856588	0.0203608	0.0983037	0.0510979	-0.0865761	-0.0352749		0.0998116	11
YGL095C	-0.0140942	-0.0115983	-0.07345	-0.00935496	-0.0450984	-0.0272456	-0.108132	-0.027895	0.0192216	0.0137804	-0.00982198	-0.0427308	12
YGL096W	-0.0386477	-0.00506695	-0.0264	-0.00236048	-0.0605866	-0.0282399	-0.0324194	0.0233258	-0.0137631	-0.00820047	1.25407e-05	-0.0230698	12
YGL097W		-0.0174553	0.00135	0.0345925		-0.0285587	-0.0170416	-0.000399185		-0.0152108	-0.0180354	0.025534	9
YGL098W		0.0252245		0.0339396		0.0717923		0.000347978		0.00504349		0.0428838	6
YGL099W			-0.0158	0.0685178		0.0122669	-0.00255043	0.00551933				-0.00608985	6
YGL100W			0.0051	0.0107263			0.0040212	-0.0217643			-0.00787006	-0.00216882	6
YGL101W			0.00095	-0.0533681			-0.018024	0.00558832			-0.00895656	0.00422541	6
YGL102C	0.0643992	0.0226318			-0.0569606	0.0167828			-0.0287774	-0.0150889			6
YGL104C			0.00535	0.0205046	0.0194576		-0.0582461	-0.0362326			-0.0110346	-0.0106354	7
YGL105W				0.0355742			0.00675467	0.0209513					3
YGL107C		-0.0144529	0.0268	-0.00243942		0.0249589	0.0700162	-0.00490013		-0.0261709	0.0435845	0.014855	9
YGL108C	0.017046	0.00934142	0.00315	-0.0163966	0.0365878	0.0339984	0.00497734	0.0130967	-0.034997	-0.218332	-0.0261681	0.031336	12
YGL110C		-0.0498948	0.0199	-0.0512201		-0.00461517	0.00331034	-0.0238512		-0.00423134	0.00672475	-0.0688521	9
YGL111W		0.0221876				0.0374814				0.0223149			3
YGL112C		0.00183639	0.01035	-0.00886079		0.106097	0.0825451	-0.0192634		0.0471335	-0.0356252	-0.0444261	9
YGL113W	-0.0363779	-0.000112225				-0.0141652				0.00074967			4
YGL114W	0.00810721	-0.00376917	-0.0267	0.00497122	0.0029686	-0.0399333	-0.182377		0.040086	0.0170808	0.0240474	0.0625766	11
YGL115W	-0.154714	0.0320836	0.0366	0.0244873	-0.136806	0.0585209	0.0141877	0.125825	0.0158366	0.0988027	0.0902686	0.0704295	12
YGL117W	-0.000132411	-0.00956322		-0.0383789	0.019638	-0.0164327		0.0475571	0.00365017	0.0127736		0.00255105	9
YGL118C	0.040997	0.0331705			0.0219087	0.0156461			-0.0521273	-0.0434585			6
YGL119W			0.0193	-0.0162068			-0.0074379	0.00285123			0.0363334	0.0170407	6
YGL120C		0.0493088	0.02665	-0.0340665		0.0107177	0.00341722	-0.0533411		0.0443438	0.0389982	-0.00656997	9
YGL121C	0.022587	0.0281343	0.0187	-0.0096161	0.0268336	0.0466988	-0.0176773	-0.0185486	0.0176417	0.0488091	0.0676441	-0.00840676	12
YGL122C		-0.00967399	-0.0218	-0.125799		-3.57548e-05	-0.0313433	-0.0578985		-0.00274054	0.0425565	-0.0978098	9
YGL123W		-0.0315954	-0.0246	0.0414569		0.0383067	-0.0425143	0.025924		-0.0252559	-0.0218976	0.00463953	9
YGL124C	-0.0740699	-0.00136045	-0.0474	-0.0071128	-0.0236502	-0.0125925	0.0147448	-0.0125366	-0.204843	0.0118685	0.0167805	-0.0140944	12
YGL126W	-0.0219048	-0.00476573	0.00855	-0.019213	0.0681896	0.13828	0.0252142	0.0788975	-0.0158016	-0.0121927	-0.0226902	0.00786911	12
YGL127C	0.00819554	0.0138426	0.00875	0.0234592	-0.0589767	-0.0277749	-0.000457138	0.0734149	-0.0062935	-0.0272793	7.97483e-05	-0.0143673	12
YGL129C											-0.0688707		1
YGL130W				-0.0225041		-0.0208116							2
YGL131C	-0.00302666	0.012542	-0.041	0.0237681	-0.00411549	-0.015431	0.108952		0.0312652	0.00900676	-0.017363	-0.00938485	11
YGL132W	-0.00994586	0.00649077			0.0114295	0.0127019			0.0270582	-0.00912869			6
YGL133W	-0.0925359	-0.00605044	0.0166	0.0306227	0.0320133	0.0386694	0.0780128	0.0488585	0.0172684	0.0352781	-0.0142823	0.0614511	12
YGL134W			-0.02225	-0.0139055			0.00847252	0.00655123			-0.0256639	0.0134509	6
YGL135W	0.00618809	-0.00840336	-0.0094	-0.00161666	-0.0331444	-0.00453896	0.0358558	-0.00385783	0.00642143	-0.0269504	-0.0986928	-0.0110277	12
YGL136C						0.0454065							1
YGL137W		-0.00586396				0.0372241				-0.111061			3
YGL138C		0.0110125		-0.0256457		0.0177514		-0.00212851		0.00843802		0.0123727	6
YGL144C			0.0103	-0.0122349			0.0553006	-0.0176813			-0.00815993	0.00390094	6
YGL145W											-0.00793529		1
YGL146C	-0.0134634	0.0170113	-0.00295	0.00209924	-0.00784955	7.35704e-05	0.0197281	0.0218969	-0.0176377	0.0606859	-0.0483828	0.00967771	12
YGL147C	-0.00620943	-0.00427567	-0.01465	0.00411365	0.00533997	-0.00955197	-0.0283898	0.0127896	0.0234518	0.00744232	-0.0128923	0.0378846	12
YGL148W	0.0247877	-0.0136486			-0.0479125	-0.00704326			-0.0241555	0.0203346			6
YGL149W	-0.0387406	-0.00657185			-0.061564	0.0186465			0.0136542	0.00612007			6
YGL150C		-0.00427079				0.0286642				-0.00690816			3
YGL151W	-0.0622699	-0.00059589		-0.0165938	-0.114718	-0.0186931		-0.0652346	-0.0112046	-0.00271556		-0.0643968	9
YGL152C	0.0338726	0.00847726			0.00287077	0.0211178			0.00555683	-0.0283631			6
YGL153W	0.0177049	-0.00903982	-0.00245	-0.00598472	-0.0179669	-0.00681607	-0.0984763	-0.0124475	-0.00708412	0.000411376	-0.0878107	0.00893451	12
YGL154C	-0.00601629	-0.00106526	0.0037	0.0160361	0.00565938	-0.00212604	0.0269835	0.00629557	0.0115794	0.00734751	0.0326256	0.0203429	12
YGL155W	-0.00252101	0.00449566	-0.00415	0.0052867	-0.0296793	0.00234972	-0.0318352	-0.0309266	0.0253382	-0.022511	0.0143943	-0.0140486	12
YGL156W	0.00933011	0.00626465	0.0364	0.0680673	0.00175938	-0.00414891	-0.0397714	0.0812819	0.000615815	-0.00183274	0.0441395	0.0281392	12
YGL157W	-0.00307648	-0.0175164	-0.01865		0.0109215	-0.0166739	-0.0153437		0.00701215	-0.0115404	0.00489671		9
YGL158W	-0.00451895	0.00186446	0.0253	0.0598779	0.0225888	0.00226019	0.0398878	0.0668428	0.00514807	-0.00541625	-0.0804851	0.0916365	12
YGL159W		-0.00484415	-0.0258	-0.00229548		-0.0163529	-0.012434			-0.0464261	-0.0106938	0.0181747	8
YGL161C	-0.00257453	-0.00686322	0.00675	0.0118636	0.0376056	-0.00449548	-0.177128	0.00317198	-0.0159034	-0.00293526	0.0911975	0.0195328	12
YGL162W	-0.00780328	0.00677548	-0.01505	-0.0110747	-0.0110932	-0.000568461	-0.0406525	-0.00353345	0.0230696	-0.00491599	-0.0306787	0.0138604	12
YGL163C	0.0556177	0.00709924		-0.0176691	-0.0583181	0.00664562		-0.0410378	-0.0335992	-0.0671071		-0.0735101	9
YGL164C	0.00358723	-0.00520177	-0.0297	-0.00583251	0.0119997	-0.00715968	0.0942481	-0.0256445	0.00497868	-0.02223	0.0280089	-0.0266	12
YGL166W	-0.00433184	-0.00510684	0.0218	0.02594	0.0084661	0.0128105	-0.0504393	-0.00949038	-0.0018838	-0.0167998	-0.0324818	-0.00627749	12
YGL167C	-0.0224807	0.0133158	-0.03885	-0.0630004	-0.0186821	0.0080381	0.146809	-0.0310207	-0.0734049	-0.0978493	0.12108	-0.00934125	12
YGL168W	0.0088824	0.0103055	-0.01215	-0.00149486	-0.0530011	0.00417423	-0.0375814	-0.00701057	-0.0544691	-0.105477	-0.0584092	0.00484664	12
YGL169W	-0.00941356	0.0135569	0.01275	0.027675	0.0384625	-0.0153045	-0.0589247	-0.0172226	0.0346833	0.0131832	-0.0373189	-0.0046774	12
YGL170C	0.00736891	0.00579362	-0.0067	0.00577632	0.0144073	-0.00677107	-0.0818091	0.00299757	0.00815976	-0.00279661	0.000414413	-0.00294036	12
YGL171W		0.0124808	0.03705	0.00352677		0.00616939	0.0430051	-0.014039		0.0036066	-0.00222499	0.0053993	9
YGL172W		0.0040778	0.01765	0.0323099	0.0164944	-0.0407504	0.0301302	-0.0335958	0.0269123	0.00364151	0.0520087	-0.0115765	11
YGL173C	-0.0236817	0.0246048	-0.02815	-0.0909851		-0.0088633	0.0727188	-0.0553242		0.0498027	0.113756	-0.118326	10
YGL174W		0.010739		0.054902	0.040161	0.0646678	-0.00179027	0.0237675	0.0170493	-0.013119		-0.0463496	9
YGL175C	0.0221857	0.00435102	-0.01645	-0.000614982	0.0131416	0.0142572	0.00264167	-0.0152919	-0.0334893	-0.0176084	-0.0579838	-0.0160244	12
YGL176C	0.0168415	0.0347728	0.0153		0.0320409	0.0424003	-0.0254999		0.0255548	0.0440916			8
YGL177W	0.000948998	-0.010721			0.023469	-0.0050892			-0.00457602	0.000946444			6
YGL178W			0.00745	-0.0598928			0.0988228	-0.0321729			0.0497453	-0.0878702	6
YGL179C	0.0237448	-0.00791243	0.00845	0.00808379	0.0126186	-0.00711062	0.0386539	-0.0173795	-0.0240808	-0.0227186	0.0407813	-0.0257096	12
YGL181W	0.0232466	0.00519783	-0.0038	0.0706968	0.0436863	0.00822423	0.00344032		0.0566191	0.0350538		0.0314826	10
YGL185C			0.02645	0.0176541			-0.043765	-0.00502086			0.0716322	0.029573	6
YGL188C-A			-0.01335	-0.020581			5.41889e-05	-0.020769			-0.0665515	-0.000803003	6
YGL191W			0.02415	-0.00347084			-0.0508649	0.00826968			-0.0453149	0.0260615	6
YGL192W			-0.05335	-0.00894421			0.02559	-0.00962579			0.0157311	0.0156823	6
YGL194C	-0.0297023	0.00449441	-0.0017	-0.00936367	-0.0224323	-0.00187776	0.0285289	-0.0243678	0.072828	0.00900357	-0.0133477	-0.000235481	12
YGL196W		-0.000277884	0.0084	0.0119718		0.018546	0.0346081	0.0332805		0.0457836	0.0456278	0.00799248	9
YGL197W	-0.121774	-0.0043169	-0.009	-0.067065	-0.0674189	0.0106775	0.0726337	-0.0477284	-0.122302	-0.0340568	0.0420873	-0.0250045	12
YGL198W	0.0862196	-0.00566627	0.01485	-0.062285	0.0579733	0.0289482	0.0349033	-0.0754708	-0.0109074	0.0431451	-0.00517771	-0.0759591	12
YGL199C	0.0298617	-0.0613668			0.0234309	0.0111461			0.00315918	-0.0149054			6
YGL201C		0.0344687	-0.0333	0.0103149		-0.00209855	0.0453184	-0.0297601		-0.00864889	0.0144197	0.0143326	9
YGL206C						0.0417691							1
YGL207W		-0.0346197	-0.003	-0.11785		0.0436081	-0.0613269	-0.148891		-0.082319	-0.00718016	-0.122252	9
YGL208W	0.0020185	-0.00178127	0.01875	0.0317316	0.0292219	-0.00664455	0.00752493	0.0108424	0.0164336	0.0397126	-0.00695085	0.0137617	12
YGL209W		-0.0614228	0.00895	-0.0472909		-0.049584	0.0324898	-0.103275		-0.0836461	-0.0119005	0.0103189	9
YGL211W	-0.143216	-0.01684	-0.05985	0.0224631	0.00239185	-0.0142044	-0.0581627		-0.105256	-0.0195529	-0.0426534	-0.00201549	11
YGL213C	0.0361235	-0.0397955	0.02425	-0.00612076	-0.0691628	0.0282564	-0.0172987	-0.0162203	-0.101581	-0.0508518	-0.0551933	-0.0475891	12
YGL214W	0.0227352	-0.0361212			-0.0453554	0.076505			-0.0436286				5
YGL215W	-0.0976628				-0.117814				-0.106025				3
YGL216W	0.00897939	0.0125399		0.0598695	0.0197696	3.98982e-05			-0.0111552	0.0263285		0.0201641	8
YGL217C	0.00960306	-0.019947			0.0150431	0.00355072			-0.0182557	0.0290716			6
YGL218W	0.0151317	0.00553612			-0.0222929	-0.000835404			0.0368254	-0.0250675			6
YGL219C	-0.0429637	0.00626424	0.01605	0.00709064		-0.0291414	-0.0228001	0.0495107		-0.00741525	0.0453154	-0.00851038	10
YGL220W	0.0234056	0.0233844			0.0108407	0.0649734			0.0471812	-0.000350061			6
YGL221C	0.00986467	0.00404274	0.0064	-0.0371796	0.0239072	-0.00977957	0.045227	-0.0510466	-0.00201799	-0.0157989	-0.00803085	-0.0524858	12
YGL222C	-0.00987895	-0.0150257	0.02175	0.029868	0.0436735	0.0228859	-0.0558149	-0.0436435	0.00269787	-0.0169061	0.0252849	-0.0483004	12
YGL223C		0.00742556				-0.00195961				-0.0152128			3
YGL226C-A	0.000188522			0.035082	0.0103638	0.0517898		0.0420491	0.00156269			0.0389053	7
YGL226W			0.00255	-0.0102193			0.0122685	-0.0275049			-0.0247717	-0.0160162	6
YGL227W	0.0415741	-0.00182176	0.0702	-0.014231	0.00338768	0.00836175	0.208186	-0.0453164	-0.00492893	0.0121823	0.109726	-0.0207661	12
YGL228W	-0.0156772	-0.0626152	0.00035	0.0413142	0.00155453	-0.0295683	0.011151	0.0500099	-0.0408042	-0.0235926	-0.0433662	0.0297797	12
YGL230C	0.00156396	-0.00542955	-0.03975	0.00217055	0.0158475	0.00838899	-0.0814249	0.016041	-0.00371857	0.0349536	-0.0273128	0.00737599	12
YGL232W	0.0264782	0.0687537			-0.0140255				-0.0260194	0.0129712			5
YGL233W		-0.0240959	0.01225	-0.0324535		-0.0188218	-0.0757254	-0.100866		-0.0377087	-0.0706415	-0.0530661	9
YGL235W	-0.00163635	-0.0623353	-0.00205	-0.0776217	0.0113083	0.020438	-0.0421483	0.0650369	-0.00913703	-0.00949688	0.00370422	-0.0525208	12
YGL236C	0.0212566	-0.00242992	0.0048	0.00851224	0.0170365	-0.00910851	0.0135242	-0.0190275	-0.0132686	-0.00564428	-0.0123664	0.00834578	12
YGL238W			0.0071	-0.0296609			0.108813	-0.0320668				-0.00817783	5
YGL239C						0.0871438							1
YGL240W			-0.0228			-0.0733207	-0.0233232						3
YGL241W		0.061224		0.00437414	-0.0334149	0.0682745	-0.0826054	-0.00155976	0.0179759	0.0189535			8
YGL242C	0.0593082	-0.0066616	0.00475	0.00345379	-0.00388507	-0.00387579	-0.0361291	0.0250853	0.0702358	0.0114033	-0.0826304	0.016725	12
YGL243W	0.0125831	0.000607345	0.01275	-0.0123261	0.0129385	-0.00961853	-0.0382877	-0.0383395	-0.00570239	-0.0275989	0.0163216	-0.0260839	12
YGL244W	-0.211771	-0.00109392			-0.197962	0.0148442			-0.119858	0.0314035			6
YGL245W	-0.0212243	0.0197197	-0.0386	0.0133619		0.0435654	0.0644087	0.0702958		0.0385187	0.0219279	0.108127	10
YGL246C	0.0109784	0.0202336	0.0067	0.0330384	-0.0108631	0.0244763	-0.0112155	0.0552275	-0.003945	0.0293766	-0.000793452	0.0680028	12
YGL247W		-0.0072291	-0.00805			0.000561102	0.00341697			0.0095829	0.0119273		6
YGL248W	0.0411728	-0.00547839	0.002	0.00274636	-0.0297185	-0.00996206	-0.0127781	-0.0424127	-0.108539	-0.0598796	-0.00986139	-0.022034	12
YGL249W	-0.108785	-0.0159879	-0.01405	-0.0154357	-0.0343001	-0.0017271	-0.0270075	-0.0506771	-0.0202269	0.0706709	-0.0209087	-0.0139201	12
YGL250W		0.00871274	0.01165	-0.0052235		0.074815	0.0780596	-0.008433		0.0134241	0.0139494	0.00430951	9
YGL251C	0.00283304	-0.00532945	-0.0369	0.0637142	0.0301493	0.0268211	-0.0831508		0.0243452	0.0385347	-0.0713119	0.00441801	11
YGL252C	-0.0377683	-0.17005	0.0498	0.0329762	-0.00218878	-0.151444	0.00560947	-0.0401715	-0.0231405	0.00367486	-0.0307219	0.000609348	12
YGL253W		-0.0825408	-0.0126	-0.0449037		-0.00578437	0.0327711	-0.0410484		0.00293677	-0.0121885	0.00791849	9
YGL254W	-0.00498702	-0.00614076	0.016	0.0490395	0.0104549	0.00238229	0.00911264	-0.039657	0.0419433	0.0338334	0.0151641	-0.0436673	12
YGL256W		0.00197608				0.0221085				0.0149721			3
YGL257C	-0.0079718	-0.0017008	0.03525	0.021798	0.0316035	-0.0170902	0.0244381	0.0178118	0.00894074	-0.0247105	-0.0200524	0.0235688	12
YGL258W	0.0347461	-0.00539609	-0.009	-0.0135084	0.0172721	0.00498061	-0.0733356	0.0764266	-0.0160129	0.0148378	-0.011242	0.0153244	12
YGL259W	0.00597151	0.00583505		0.00295548	0.0115458	0.00618803		0.0682933	0.0166654	0.0153839		0.0291509	9
YGL260W	0.0406008	-0.0067137			0.0545019	-0.0202248			0.101471	0.0275177			6
YGL261C	-0.00962836	0.0150838	-0.0229	0.00723309	0.0384427	-0.0160488	-0.047725	0.0379015	-0.00176638	-0.0144538	0.0327447	0.0223068	12
YGL262W	0.0118853	-0.0165804	-0.02025	-0.0148376	0.00967672	-0.0162429	-0.0161831	0.0162573	-0.00260883	-0.0284928	-0.00422316	0.00779928	12
YGL263W	-0.00172662	-0.00415442	0.01015	0.00851192	0.00776902	-0.00985916	0.0616141	0.0306778	-0.00524707	-0.00543368	0.00928417	-0.00117595	12
YGR001C				0.038254				0.0624503				-0.0191644	3
YGR002C	0.0350292	-0.0133445	-0.0019	-0.0113841	0.000818649	0.0206021	0.0588881	0.00969088	0.016671	0.0187102	-0.000281431	0.0144634	12
YGR003W	-0.00876423	-0.0196115	0.0253	0.0041848	-0.0124037	-0.00484106	0.112036	0.0221037	-0.0181926	0.0117518	0.0315851	-0.0182311	12
YGR004W	-0.139318	-0.0227509	0.0181	0.0184104	-0.0162565	-0.0223996	-0.0268346	-0.00739479	-0.0145005	-0.00520105	0.0163885	0.0270078	12
YGR005C		0.0229646	0.0099	-0.0397068		-0.176718	-0.0234223	-0.00879907		0.026111	-0.0418477	0.0177484	9
YGR006W	-0.18411	-0.011257	0.0024		-0.17561	-0.0875459	-0.0341547		-0.182953	0.00615845	0.0382672	0.0282241	10
YGR007W	-0.021092	0.000464843	-0.01455	0.00984388	0.0172162	-0.00690815	-0.0310965	0.0199357	-0.034633	0.0156467	0.014044	0.0170402	12
YGR008C	0.00752763	-0.00507498	0.00605	0.00909991	0.00297528	-0.0176784	-0.0137183	0.0199135	-0.00339442	0.0160121	0.018737	0.000356505	12
YGR009C		-0.00256251	-0.0234	-0.0216263		-0.00565468	0.0579268	-0.0211287		-0.00944924	0.103888	-0.138022	9
YGR010W	-0.00903602	-0.00685598	-0.00235	-0.0242106	0.0134892	-0.0131752	0.0514007	0.0339223	-0.023298	0.0251777	-0.0285583	0.0298732	12
YGR011W	0.0520664	-0.0172103			0.0158786	0.0169592			-0.0246885	0.0133679			6
YGR012W	-0.053624	0.0102218			-0.122376	-0.0272501			-0.217267	0.0184016			6
YGR013W	-0.0113831	-0.0133746	0.0265	0.0148328	-0.0363385	-0.0119839	-0.0220997	-0.0317622		0.000477917	0.0172591	-0.0201201	11
YGR014W	-0.000937809	-0.00785444	0.02085		0.0104396	-0.0046021	-0.00480177		-0.00680459	0.00380438	0.0879003		9
YGR015C	0.000664146	-0.026495	0.00595	-0.00713271	-0.0113175	-0.0300606	0.0685585	-0.0197244	-0.0188436	-0.0238035	-0.045931	-0.016981	12
YGR016W	0.0239371	-0.0094417	0.0092	-0.000691591	0.00530869	0.0291252	-0.0844276	0.0534026	0.0272014	0.0214802	0.000575856	0.0212116	12
YGR017W	0.013213	0.00126851	0.01905	-0.00557033	0.00889842	-0.0271314	0.00755872	0.0242876	-0.0344815	-0.0169241	-0.0169644	-0.0133477	12
YGR018C	0.0198221	0.00193372			0.0169006	0.000230836			-0.0419001	-0.00762442			6
YGR019W	0.0203435	-0.00139019			0.0169567	0.0121328			-0.00662254	-0.0190633			6
YGR020C	-0.0316687	-0.00571764	-0.00225	0.00442569	-0.0790631	-0.00367087	0.00784339	-0.0160559	0.0112106	0.00267716	0.0612011	-0.0212803	12
YGR021W	-0.00471293	-0.0189278	0.0011	0.00523597	0.00733264	-0.0274902	0.0111823	-0.0224915	-0.0285885	-9.46785e-05	0.0171855	-0.0532974	12
YGR022C	-0.00304556	-0.0787046			0.0150666	-0.0079149			-0.00466488	-0.017444			6
YGR023W	0.0215461	-0.00444756	-0.0277		-0.00280329	-0.00993342	-0.0514655		-0.00703273	0.000404427	-0.03357	0.0324031	10
YGR024C		0.00530803				0.0064949				0.00751511			3
YGR025W	-0.006861	-0.0174			0.000205859	-0.00902797			-0.0096074	0.000637594			6
YGR026W	0.00616041	-0.0359705	-0.0104	0.0408804	0.00100645	0.023802	0.0196678	0.0202528	0.00704378		0.0210337	0.0287819	11
YGR027C	-0.0735734	-0.0182974	-0.0566	-0.0240943	-0.0457379	0.00102284	0.0264203	-0.023852	-0.157049	-0.0885068	0.00920076	0.0148699	12
[truncated: 3,639 more rows]
