# Supplementary material for: High-Throughput Identification of Adaptive Mutations in Experimentally Evolved Yeast Populations
Source: PLoS Genet. 2016 Oct 11;12(10):e1006339. doi: 10.1371/journal.pgen.1006339 (PMC5065121; doi:10.1371/journal.pgen.1006339)
Supplement: S3 Table — Notes: 1) Barcode name. 2) Sequence of the barcode detected by barseq. 3) The limitation indicates the condition (glucose, sulfate, or phosphate limitation) in which a particular fitness was determined. (XLSX) [file pgen.1006339.s009.xlsx]

## Sheet: Sheet1
Table S3: Fitness measurements from barcoder collection competitions
Notes:
1-Barcode name
2-Sequence of the barcode detected by bar-seq
3-The limitation indicates the condition (glucose-, sulfate- or phosphate-limited) under which a particular fitness was determined.
		Limitations
Barcode_Name	sequence	glucose	sulfate	phosphate
Barcode_1	ATCGGATTTGCACTGGCCGT	-0.032036	-0.0149215	-0.0141891
Barcode_2	ATCTAGGCGTTCAGGTGCTT	0.0316609	0.00465907	-0.0809918
Barcode_3	ATGACCGTCTTCCATAGGCT	0.0303099	-0.000134879	-0.0371261
Barcode_4	ATGCTTCAGGGCCGACCTTT	0.0042108	0.0364647	-0.0350769
Barcode_5	ATGGTTACCCGATTCTCCGT	-0.0320324	-0.00851351	0.0329109
Barcode_6	ATGTAGTCCGGCCACTTGCT	-0.00689858	0.00724151	-0.00900038
Barcode_7	ATGTTTCCGCGACGCCGTTT	-0.00242929	-0.0124502	0.0245633
Barcode_8	ATTACGTGGGCCATGACCCT	0.00107643	0.0152309	0.0834377
Barcode_9	ATTACGTGTCGCATCCGGCT	-0.0127203	0.00351521	0.0671103
Barcode_10	ATTAGGGCTTCCACTGCGCT	-0.0244945	0.026812	0.0685605
Barcode_11	ATTATTCCGGGAGCGCAGCT	-0.00228695	-0.0172275	0.0657936
Barcode_12	ATTCACTGCGTCCAGAGGCT	6.24023e-05	-0.0173031	-0.0587577
Barcode_13	ATTCATCTGGAGTGCAGGCT	0.038742	0.0594458	0.0811774
Barcode_14	AAGCGATTCGTTCACAGGTT	0	0	0
Barcode_15	AAGCGATTGGCAGTCCTTCT	0.00429367	0.00309319	0.0809913
Barcode_16	ATTCTAGCGAGCCCGGATCT	-0.0103488	-0.00452227	0.010989
Barcode_17	ATTGATGATGCCCGCGTCGT	-0.000453513	-0.020684	0.0244054
Barcode_18	ATTGCACCGTGTTAGCATGT	-0.0339893	0.011363	-0.00154878
Barcode_19	ATTGGTGATCCCGGCCTCTT	-0.0165139	0.0261269	0.0237435
Barcode_20	ATTGTAGACGCGCCGAACCT	0.016206	0.00406629	0.0315214
Barcode_21	ATTGTCATCCGACGCGGTCT	-0.00087986	0.00800608	-0.0709206
Barcode_22	ATTGTTCACGGCCCGACAGT	0.0239022	0.0203779	0.000200651
Barcode_23	ATTGTTTCCCGGACGCCTGT	-0.012274	-0.0254003	-0.0507472
Barcode_24	ATTTCTCGCGTCACCGGGTT	0.0664384	0.0129586	-0.00704837
Barcode_25	AAGCGTTACGAAGCGTTCCC	0.0332748	-0.0053579	0.0382154
Barcode_26	ATTTGGGACTACCGGCCTCT	0.0457859	0.0432878	0.0968576
Barcode_27	ATTTGTCGCCTCAGGTCGCT	0.012055	0.00745455	-0.044371
Barcode_28	ATTTGTGACGACGCTGAGCT	-0.0540006	-0.020108	0
Barcode_29	CAAAGCACAGTCCGTAATCT	-0.0337302	-0.00339184	0.0294089
Barcode_30	CAACCTGATGTCATGGCTCT	0.0294831	0.000920655	0.0882153
Barcode_31	CAAGAGGATTGCATAGACCT	0.0119585	0.0307138	0.0125709
Barcode_32	AAGGCAGGGTTCACATTAGT	-0.0253802	0.00430086	0.0134015
Barcode_33	AAGGCTCTCTCCATGCTTAT	0.0250721	0.0388514	0.0613612
Barcode_34	CACATCTCTGTCACGGGTTT	0.00698759	0.019541	0.110678
Barcode_35	CACCGTGGGTTAAGAGTTAT	-0.0060589	-0.0299731	0.00610867
Barcode_36	CACCTGCGGTCGATGTTGTT	-0.00874343	-0.0204865	0.0950977
Barcode_37	CACCTGTTTCGAGGATTGGT	-0.0172937	-0.00918504	-0.043214
Barcode_38	CACGAGCGGTCATGTTATCT	-0.0422505	0.0122603	0.0287202
Barcode_39	CACGTATCGTCATAGAGACT	0.00600639	0.0116393	-0.0166915
Barcode_40	AAGGGTCCGTTCACCTGCTT	0.0257461	-0.023795	-0.0214365
Barcode_41	CACTGACGGTAGGCGATATT	-0.019875	-0.013433	-0.0132242
Barcode_42	CACTGATGGCGATGATTCGT	-0.0301087	-0.0148777	-0.00698236
Barcode_43	AAGTCCCGTGCATTTGTCCT	-0.00715909	-0.0204324	0.0340774
Barcode_44	CAGCCGGATCTATATTCAGT	-0.00177015	-0.012555	-0.0346261
Barcode_45	CAGGGATGGTCATATTTGCT	-0.0101172	0.00556842	0.0230538
Barcode_46	CAGGGCGACGTATGTACTCT	-0.0109331	-0.0138416	-0.000932925
Barcode_47	CATCATAGGTCATTCTCGCT	-0.0123411	0.0181974	0.0310567
Barcode_48	CATCATTGGTGCATGGCGCT	0.0244736	-0.0180768	0.0372619
Barcode_49	CATCGAAGGCTAGGTTATCT	-0.0120962	-0.00525735	-0.022572
Barcode_50	CATGCTAGAGTGGTACATCT	-0.0201565	-0.00222671	-0.00291707
Barcode_51	CCAAGTCTAGGGATCTATCT	0.00141707	0.0226226	-0.0348627
Barcode_52	CCAATGGTGTTGAAGGTACT	0.0278002	-0.0180366	0.0118098
Barcode_53	CCACGCGGTAGATATAGTAT	-0.0270923	-0.0140004	0.0871355
Barcode_54	CCACGGCTGTCAGTTATTGT	0.0189935	-0.0171832	-0.0683567
Barcode_55	AATACTGACTTCCACCGTGT	0.0350011	0.0124497	0.0370623
Barcode_56	CCCGAGGGTTCCATTGTTGT	0.0200193	0.0116905	0.0487705
Barcode_57	CCCGCGTCGGCATTGTTTAT	-0.00904416	-0.0298921	0
Barcode_58	CCCGCTTTGCGAGTGGATTT	-0.000731319	0.00983927	0.00192033
Barcode_59	CCCGGATTACGATGACTTAT	-0.00322155	0.0139174	0
Barcode_60	CCCGGTCATTTAGGTAATCT	0.00616989	0.0145409	-0.0491295
Barcode_61	CCCGTCGGTCGATGCTATTT	0.00636128	0.0178471	0.0676926
Barcode_62	CCCTTGTACTGAGGTGAGTT	-0.0273861	0.0120891	0.000326424
Barcode_63	CCGAGGATTGTTTAGCATCT	0.0159319	-0.0124933	-0.00132289
Barcode_64	CCGATCCTTATCATGCTAGT	-0.00025348	-0.0193071	0.0666997
Barcode_65	CCGATGGCTGCATATAGTCT	-0.0146555	-0.0259595	0.0521988
Barcode_66	CCGCGTTAGTCATATACTCT	-0.00173983	0.0107938	0.0449248
Barcode_67	CCGTATGGGCGATTCTAGTT	-0.0111948	-0.0338752	-0.00522324
Barcode_68	AATGATTGGTCCATCTCCCT	-0.00382358	0.0202137	-0.007417
Barcode_69	CCTCCGGTGCGAGTTATGTT	-0.0219492	-4.76188e-05	-0.0155903
Barcode_70	CCTCCGTAGGGATCGTATGT	0.00761072	0.00706223	0
Barcode_71	CCTGATCGGCTTAGACGGTT	-0.00734659	0.0227099	0.0875563
Barcode_72	CCTTAGAGTCGCCGGAATCT	-0.00749847	0.00473401	-0.0179682
Barcode_73	AATGGTTAGGCATCTGTGCT	0.00694895	-0.00850818	0.0284869
Barcode_74	CGACGCTTGTCAGTTGCCTT	-0.00573943	-0.0304467	0.0248455
Barcode_75	AATTAGTTCGACGCGCCGCT	-0.0345322	-0.0101325	-0.0812342
Barcode_76	CGATGCTTAGTCAGTGATCT	-0.0255389	-0.0319775	-0.0930753
Barcode_77	CGCAGGGTAGTCATTTCGCT	0.00654877	0.0251553	0.0158221
Barcode_78	AATTTAGGGTCACGCCGCCT	-0.00993733	0.00904994	-0.0275394
Barcode_79	CGCTAGAGGTCATTCATACT	-0.00103481	-0.00365796	-0.0751192
Barcode_80	CGCTTGCTCAAAGGGAAGAA	-0.00166359	0.0194901	0.0509277
Barcode_81	CGGACTCTTATCCATGATCT	0.00733764	-0.0215902	0.0258328
Barcode_82	CGGCCCGTATTTGACATTAT	-0.0087086	-0.00928955	0.0997201
Barcode_83	ACAAGCGATTTGCATCTCGT	-0.0124701	-0.00696884	0.0467158
Barcode_84	CGTAGGATACTGGATCATCT	-0.0336432	0.0264144	-0.0752217
Barcode_85	CGTGGTACGATTTACGATCT	0.0240583	0.0134853	-0.0297153
Barcode_86	ACACGATAGGTAGAGTGACT	-0.00153826	-0.00743978	-0.0460002
Barcode_87	CTACCTGATGCGATGGATGT	0.00723069	0.00131399	-0.0227545
Barcode_88	CTAGAAGCATCATTGCCTCT	-0.00620079	-0.0038228	0.0381758
Barcode_89	CTATCTTCGGGCAGTGGTAT	0.0861857	-0.0796887	0
Barcode_90	CTCAGACTGGTTTACATGCT	0.0363889	0.0171096	-0.0142669
Barcode_91	CTTATGGAGCTTGCCAGGCT	0.0041704	0.054468	-0.00845409
Barcode_92	GAAGTTCATGTCACGGATCT	-0.0233625	0.0139098	-0.0119654
Barcode_93	GAATGCCTTCTCACTACTGT	-0.0357003	-0.00281034	-0.0236702
Barcode_94	AAATAGCCAGTGCCACATCT	-0.000508087	0.022064	-0.00303777
Barcode_95	GACCCGATTCCATTTACTTG	-0.0100543	-0.00914931	0.107529
Barcode_96	GACCGAGGTTCTTTAATGCT	-0.0224207	-0.0168533	0.0462144
Barcode_97	GACCTATGAGTCGAGGCTCT	0.0176723	-0.000717771	-0.00927892
Barcode_98	GACGAGGGTGCATTTCATCT	0.00909088	0.00882274	0
Barcode_99	GACGCCTGTTCATGCTACTT	0.0131182	-0.0340797	0.0210192
Barcode_100	GACTGGTCATCATCTCATCT	0.00198919	-0.00989731	0.079839
Barcode_101	GAGACCTGCTCATTTATCCT	-0.0130243	-0.00144558	0.00367265
Barcode_102	GAGCGGTCACTATTACCTCT	-0.0183333	-0.021449	-0.0344887
Barcode_103	GAGCGTTACGGACCTTATTT	0.000511084	-0.0327024	0.0305783
Barcode_104	GAGCTTGATGCACTTTCCCT	-0.0324961	-0.0278187	0.0488801
Barcode_105	GAGGATACGCTTCCAGCTCT	0.0337767	0.0291627	0.032561
Barcode_106	GAGGCGTACCTACCTATGCT	-0.0465136	-0.0123612	0.0437664
Barcode_107	GAGGCTCTTCCAGTCTATCT	-0.0217125	-0.0227789	-0.0256939
Barcode_108	GAGTTGCTTACACGTCCTCT	0.0280232	0.00717983	0.0572846
Barcode_109	GATACGTGCGTGCATCCTCT	0.0409246	0.0631111	0.0314294
Barcode_110	ACCCGTTGTAGATGGTCTGT	-0.0070609	-0.0033567	-0.0268027
Barcode_111	GATCTATCGCTCGTCACGGT	0.0274861	-0.0123372	-0.0359314
Barcode_112	ACCGACTGGTCACGTTTGCT	-0.00469783	-0.0179383	-0.00103751
Barcode_113	GATGCTATTCCACTGACTCT	-0.040661	-0.0486852	0
Barcode_114	GATGGCACCCTTGCATTGCT	-0.0110212	-0.00955543	-0.0474873
Barcode_115	ACCGCTGCCGGAGTTTGTTT	0.0697315	0.064514	0.0803368
Barcode_116	ACCGGACGGAGCTATATTTG	0.0137284	-0.00114003	0
Barcode_117	ACCGGCGTATGATATAGAGT	0.00230109	0.00911275	0.00818773
Barcode_118	GCACGTCTGGCATTTCTGCT	-0.00322283	-0.0193394	0.00119662
Barcode_119	GCAGGGACTTTAGACTGATT	-0.0246289	-0.0253489	0.0670942
Barcode_120	ACCGTCGTTGCATAGTGGTT	-0.00432877	-0.0227512	0.0935132
Barcode_121	ACCGTGATCTCAGTTACTCT	-0.00686219	-0.00466417	0.0196672
Barcode_122	GCCGAGGCGTTAGATTTATT	0.0274797	-0.0214592	-0.0141513
Barcode_123	GCCGCGTGATGACTATTTAT	0.00154269	-0.00365841	0.0191285
Barcode_124	ACCTACGTGTTAGCCATGCT	0.00796595	-0.007178	-0.100672
Barcode_125	ACCTATTCCCGATTGGCGTT	-0.0134784	-0.00829826	0.0666589
Barcode_126	ACCTGCTTGGCATCTTGGGT	-0.0200113	0.0709878	-0.012711
Barcode_127	ACCTTCTGTGAGAGGATAGT	0.00969718	0.0103744	-0.00812117
Barcode_128	GGACTAGCTTCAGATGCTCT	-0.0163225	-0.0271513	0.0292384
Barcode_129	GGAGCCTGTAGATCCTCTTT	-0.00518003	-0.0191102	0.00528974
Barcode_130	GGATAGTGCCTACCGACTCT	0.0211992	-0.0349828	-0.043287
Barcode_131	GGATATTACTTCACCCTGCT	-0.0532847	-0.00985556	0
Barcode_132	GGCACCGTAGTCACTTCTAT	-0.00343162	-0.0234498	-0.0131445
Barcode_133	GGCCAGTCTCGCATGATTTG	0.0396651	-0.0127245	-0.0494103
Barcode_134	ACGAGGACGCGATTCTATCT	-0.0320556	-0.0101996	0.0794967
Barcode_135	GGGACCTTTCTGCATTCGCT	-0.02237	-0.0180826	-0.0791926
Barcode_136	GGTAGGACTTCACTTCATCT	-0.0162771	-0.0341506	0.0986297
Barcode_137	GTAGAGGAGCCCTTCCATCT	-0.0116313	-0.0263775	-0.0590505
Barcode_138	GTAGGGTCGTCATCCTCTCT	-0.00800849	-0.0384551	-0.0879397
Barcode_139	ACGCTCTTACGATGGTTGGT	0.00529398	-0.032854	0.0394245
Barcode_140	ACGGAGGATGTAGCTTCATT	-0.000607921	-0.00744834	-0.0244962
Barcode_141	AAACGCCTATGAGCTGTGCT	0.0279851	-0.0210095	0.00135117
Barcode_142	ACGGGATGCTGACTATGTTT	-0.0478019	-0.0206336	-0.074211
Barcode_143	TAACTCGCTGGCATGACTCT	-0.0246544	0.0164633	0
Barcode_144	TACCGCTTACGAGGTTAGGT	0.00536192	0.0186715	-0.0426738
Barcode_145	TACCGTAGGCGGAGATCATT	0.00948218	0.00114484	0.0216209
Barcode_146	TACCTATCTGCGATGGGTGT	-0.0355805	0.0172449	0.0498764
Barcode_147	TACGCTACCGGATCGGGATT	-0.00847332	0.0140389	-0.0465389
Barcode_148	TACGCTTACGGACTGTCGGT	0.0109673	0.0138614	-0.0094975
Barcode_149	TACGGACTTGTCAGTATGGT	-0.0161732	-0.0283906	0.00328164
Barcode_150	TACGGAGTGGTCAGTTACTT	0.0128848	-0.026432	0.0434621
Barcode_151	TACTAGCCTGGAGCTTGTGT	-0.00993951	-0.0183347	0.0467664
Barcode_152	TACTGGGCACGATTGTCGCT	-0.0199452	-0.0267799	-0.095438
Barcode_153	TACTTTACCGGAGTGCGTGT	0.0440108	0.0407263	0
Barcode_154	TAGAACTGTGCATGTGGACT	-0.00420767	-0.00381028	0.0128479
Barcode_155	TAGAGCGATCCACATCATTC	-0.00036662	0.0181349	-0.00446234
Barcode_156	TAGAGGTCGGCATAGCTCCT	-0.00507831	-0.0382511	-0.0190583
Barcode_157	TAGAGGTCTTGACACTGCGT	-0.00930537	-0.0172702	0.00548085
Barcode_158	TAGCGACCTTGCCTAATCGT	0.000377022	-0.00580897	-0.00151823
Barcode_159	ACTATCCGCTGAGGGCTGTT	-0.00159272	0.0557794	0.0660154
Barcode_160	TAGTAGACTGGAGCTTACCT	0.0384373	-0.0740844	0.0109063
Barcode_161	ACTATCCTGGAGCTAGAGGT	0.00222755	-0.0137611	0.0295219
Barcode_162	TAGTAGTTCCGATCCCGCTT	-0.0536142	0	0
Barcode_163	TAGTCGGCCTCATGTTGCCT	0.0167201	0.0455777	0
Barcode_164	TAGTGCTCCGCATGATCGCT	-0.013434	-0.00457767	0.0221354
Barcode_165	TAGTTTATCCGCCCGGTGCT	-0.0042006	0.00315255	0.0388724
Barcode_166	TATACGGCGCGAGATCCTCT	-0.0240115	0.0227527	-0.0884495
Barcode_167	TATACTGGTAGACTGTGGCT	0.00392975	-0.00661427	0.023479
Barcode_168	TATAGGTTTCCATCCCGCGT	0.000558484	0.00762037	-0.0159007
Barcode_169	TATATTTCCCGGAGGTGAGT	0.0194461	0.0151743	-0.0410955
Barcode_170	TATCCTTACGGACGGGCAGT	-7.53051e-05	-0.00984636	0.0685846
Barcode_171	TATCGAGGTGCAGATCCGCT	0.0156025	-0.000373091	-0.0286424
Barcode_172	TATCGGGCTAGAGTCTTGCT	-0.0187903	0.0383159	0
Barcode_173	TATCTCGCTGGACGGGCTTT	-0.0116559	0.0109114	-0.0153469
Barcode_174	TATCTGTAGGTCAGGGATCT	-0.00955575	0.00794792	-0.0286191
Barcode_175	TATCTTCGTAGAGGTGCGCT	-0.00704508	0.0465797	-0.0154553
Barcode_176	TATGATCTGCGACTGCGGTT	0.0350158	0.0632535	0.0115702
Barcode_177	TATGCCCTCAGACCTATTTG	0.0456384	0.0449793	0
Barcode_178	TATGGATTGGCACTTCGAGT	-0.00663883	0.00627365	-0.000321963
Barcode_179	TCACTGTAGCGAGTCGTAGT	-0.00786466	-0.00333803	-0.0243986
Barcode_180	TCAGATCCCGTGGCATGAGT	-0.00481118	0.0441998	-0.0264369
Barcode_181	TCATCTATGTCAGGTGGGCT	-0.0040654	0.0644229	0.0413567
Barcode_182	TCCACTGCGGCGATGTGATT	0.00200022	0	0
Barcode_183	TCCCGTAGGGTGGATAATCT	0.00633837	0.0250498	0.0558489
Barcode_184	TCCTTTACGGAGGGCTAAGT	-0.0150433	0.0547429	0.0205031
Barcode_185	TCGAGCCGTAGATTGATGCT	-0.00419378	0.00401586	-0.0422642
Barcode_186	TCGCACCTTGTCCATAGATT	0.0181163	0.0208312	0.0457518
Barcode_187	ACTCGCGTATGAGGTCGTTT	0.00643488	-0.00215276	0.0580417
Barcode_188	TCGGACGTTATAGATGTGCT	-0.0281635	0.0165724	-0.0177989
Barcode_189	TCTACTTGGCGGACAGGCTT	-0.0187332	0.0730413	0.0745461
Barcode_190	AACATAACGTCCGTGCATCT	-0.00739522	0.00451407	-0.0380702
Barcode_191	ACTCGTAGGCGACGGCTATT	0.00355808	-0.00144632	-0.029187
Barcode_192	ACTCTCATTGGGTGTAAGGT	-0.00608965	0.00868957	-0.0465885
Barcode_193	TCTTGCACGCTGGAGCATCT	-0.0810409	0.00340916	-0.0261968
Barcode_194	TGACGCTTACTCATCTAGCT	-0.0413461	-0.0271977	0.0260065
Barcode_195	TGAGGCCGTCCACTCTGTAT	0.00583527	-0.0145089	-0.0318568
Barcode_196	TGAGTCGTTCCACGCTGTCT	0.0218832	0.00364188	0
Barcode_197	TGAGTTCCTGCACCGTTGCT	-0.0232544	-0.00276032	-0.0827392
Barcode_198	ACTCTTCGATCACGGGTTCT	-0.0117875	-0.0257129	0.0190455
Barcode_199	ACTGAGTGGCGATGTCCTTT	0.0473861	-0.0033769	-0.0341356
Barcode_200	TGGGATGTGCTTCACCCTCT	-0.00268805	-0.015703	0.117175
Barcode_201	TGTATCAGGCCCTCGATGCT	0.00875626	0.0229543	0.0535579
Barcode_202	TGTCAGACCTTGCTACATCT	-0.0047952	0.0359355	-0.0426261
Barcode_203	TGTGACGAGATCCGCGTATT	0.0137471	0.0160897	0.0561472
Barcode_204	TGTTTCACGCGGGTCCATCT	0.0424799	0.0027346	-0.0350796
Barcode_205	TTAACGCGGATGCAGAGCTT	-0.00863525	-0.0256576	0.0956817
Barcode_206	TTACCTCTGCGATAGCGGGT	-0.0143829	0.0647643	0
Barcode_207	TTACGAGGTCGGTACACTCT	0.0298904	0.00827462	0.013673
Barcode_208	TTACGGACCGGAGAGTCACT	-0.00722504	0.0169999	0.0218908
Barcode_209	TTAGCCCGGCGACTGTTTGT	0.00538123	-0.00895924	0.0248745
Barcode_210	TTAGGGCCTTCAGCGACTCT	-0.0564495	0.0828281	0
Barcode_211	TTAGTAGTCCCGACGGCACT	-0.0146837	-0.00387161	0.0446044
Barcode_212	TTATCTCGGGTCACAGGGCT	-0.00628963	0.0551732	-0.0311793
Barcode_213	TTATGGTGCAGCGTGCCACT	-0.0248949	0.0220861	0.0552595
Barcode_214	TTATTGACTGGCACGGCCCT	-0.00621184	-0.012305	0.0224475
Barcode_215	TTATTGGGCCTCACGTCGCT	-0.0220371	0.017417	0.0804485
Barcode_216	TTCGCTAGTCGAGCTTCGCT	-0.0246272	-0.0133614	0.0453647
Barcode_217	TTCGTCACGGGCAGATTGCT	0.0121412	-0.0151607	-0.0411233
Barcode_218	TTCTACGGCGTGGCAGACTT	0.000910532	0.0376999	0.0372717
Barcode_219	TTCTATCTCCGACGGTGGGT	-0.00676109	-0.0121817	0.00186845
Barcode_220	ACTTCATAGGTGGGAATGCT	0.0073634	0.00116752	-0.0241847
Barcode_221	ACTTCGACTGGATATGCTGT	-0.0159926	-0.0245054	-0.0540114
Barcode_222	TTGGAGTCACGTCCGCATCT	-0.0135709	0.011982	0.0590034
Barcode_223	TTTACGGCGTGCAGACCTCT	0.0271804	0.0197162	0.0433994
Barcode_224	TTTAGTGTGCGACCCGCTCT	-0.00617914	0.0269735	0.0123774
Barcode_225	TTTCTAGTACGGGCCAGCGT	-0.000871262	0.0307033	0.0121993
Barcode_226	TTTCTATCGGGACGTGCGCT	0.00907433	0.0223986	0.0428091
Barcode_227	TTTGTACTGACCGGCACGCT	0.00253895	0.0250676	0.0290743
Barcode_228	ACTTGTAGAGTAGGGCATCT	-0.00927205	-0.00511204	0.0261087
Barcode_229	ACTTTCTCGGGATAGAGGCT	0.00905133	0.0308891	-0.0287396
Barcode_230	AGAAGGGCATTGGACCATCT	-0.0310779	-0.0108371	0.0998892
Barcode_231	AGACAGGTATTAGACTCGGT	-0.0239576	-0.00355515	0.0628654
Barcode_232	AGACGATAGTTGCATGTGCT	-0.0103204	-0.0148361	0.0140585
Barcode_233	AGACTAGGGTGCAGATTTCT	-0.0236783	-0.0254839	0.0608323
Barcode_234	AGAGAGCGACGGATACTACT	-0.0168492	-0.00384692	-0.0547861
Barcode_235	AGAGCCCGAGTCACGTAACT	0.0030226	0.011972	0.0107947
Barcode_236	AGATAGGTGCCTTCCACTCT	-0.0125958	0.0105432	-0.0538367
Barcode_237	AGATGGTCCGTCATACCTCT	-0.0310325	-0.0321502	-0.0266901
Barcode_238	AACCGCTACTGACTGTCTTT	-0.0123812	-0.000468142	0.037229
Barcode_239	AGCACCCTGGTCATGTTTCT	-0.0205819	-0.0172705	0.0325483
Barcode_240	AACCTACCGTGCGGAGAGTT	-0.014195	-0.00635763	0.0533126
Barcode_241	AGCCCGATGGACTAGATGCT	-0.0306445	0.0161483	-0.025364
Barcode_242	AACCTCAGTTGGGCGAAGCT	-0.0213829	0.015274	0.0729529
Barcode_243	AGCGACGGCTTGTCAGATTT	-0.0159738	-0.0408297	-0.0374954
Barcode_244	AACCTCTAGTTAGGAGCGGT	0.0235387	-0.0259253	0.0652721
Barcode_245	AGGACCGCTGTACGTTTCTT	0.0140897	0.00791094	0
Barcode_246	AGGAGTTTAGCTCATTGGCT	-0.0139501	-0.00983913	0.0893439
Barcode_247	AACGCTAGTTCAGGGTATCT	-0.0052487	-0.0089146	3.07063e-05
Barcode_248	AGGGTCCTACGAGTACCTCT	-0.00443503	-0.0465212	0.0225955
Barcode_249	AGGGTGCCTCTCCTCATGTT	0.00304725	-0.00969058	-0.00265678
Barcode_250	AGGTTACTTCAGCCCATGCT	-0.0132969	-0.0116043	0.0362215
Barcode_251	AGTAATAACGGATCGGTGCT	0.0149134	-0.0187643	0.0341897
Barcode_252	AGTCAGGTTATGGCACATCT	-0.0171508	0.00854295	0.082433
Barcode_253	AGTGACGCCTTCGCACATTT	-0.0337661	-0.0525873	0.00392412
Barcode_254	AGTGATTTCCCGCCATATCT	0.0328464	-0.0415417	0
Barcode_255	AGTTTCATCACCGGATCGCT	0.00213866	0.00119151	0.00864772
Barcode_256	ATACAAACACGATTCGCGCT	0.0181674	0.00647866	0.0835221
Barcode_257	ATAGGCGTTCCAGTCCGTCT	-0.0432184	-0.0107705	0
Barcode_258	ATAGGGCCTTGCACGCATCT	-0.0182848	-0.0254595	-0.0253046
Barcode_259	AAGACTTCTCCAGTTTCGCT	-0.00779574	0.00339443	0.031127
Barcode_260	ATCATCGGGCCAGTTCGTTG	-0.0220161	-0.0128444	-0.0918189
Barcode_261	CGCCTAAGACCGGATAAAGC	-0.00299288	-0.0832317	0
Barcode_262	TGATCCCACACATATAGAGC	0.0162276	-0.0131262	0
Barcode_263	ATATGATGAGCACCCGCGTC	-0.0112105	-0.0050525	-0.0303049
Barcode_264	AATTTGTGCGAAGCCGCTCC	0.0393403	0.00884623	0.0244372
Barcode_265	AAATGGGCTTCAAGATGTCC	0.0100122	-0.0311231	0.00777654
Barcode_266	AGATGTAGACCACCGTGTCC	-0.00643167	-0.0108057	-0.0839111
Barcode_267	ATGAGGCGTCGAACTCTTCC	-0.0306028	-0.0319962	-3.90787e-05
Barcode_268	ACCCAGTAGTGAACAGGAGC	-0.00182495	0.0214858	-0.0350713
Barcode_269	AATTTCCGCGAAGCGTGAGC	-0.0355063	-0.017875	0.00284267
Barcode_270	ATAGTGACGGAACTGTTAGC	0.0312148	-0.0242824	-0.0176746
Barcode_271	AATTTCAGGGAATGGCACGC	0.0132446	0.0415854	-0.00463438
Barcode_272	CGAGAGATGGTACACTATTG	0.0197808	0.00362448	0.0113154
Barcode_273	ACATAACTTTCCAGAAGCGC	0.00868761	-0.00544978	0.00746288
Barcode_274	AAGTAGACTGAACTCCGCGC	0.0184827	0.00135369	0.0828667
Barcode_275	AATACTCTGGGAACAGGCGC	0.0781715	0.0585763	-0.209963
Barcode_276	ATAAGTCGTAGGAATGTCGC	-0.00435051	-0.00832703	0.00308379
Barcode_277	AACGTATCGGAAGCATAGGC	-0.00516939	0.0118424	-0.0728601
Barcode_278	ATATGACCTGAACCGACGGC	0.0102065	-0.0250929	0.07022
Barcode_279	AAATGCTCTTCAACTACGGC	0.0135988	0.0422619	-0.0396311
Barcode_280	ATACTCACTGAAGGTCCGGC	-0.0582826	0.0026017	0.125525
Barcode_281	ACTAATCTTGAATTGGCGGC	0.0115727	0.0245509	-0.0340348
Barcode_282	AAGATACCGTAACATGCGGC	0.00993812	0.00433565	0.0285479
Barcode_283	ATATCCTTGGAAGCCTGGGC	-0.0046698	0.00976116	0.0103464
Barcode_284	ACACTTCCTGAACATTGGGC	0.0162074	0.012058	0.0275404
Barcode_285	AAGACGACGTAAGCCCATGC	0.00103292	-0.0257881	0.00528725
Barcode_286	ATAGTCCGGGAACTGTATGC	0.0249834	0.0358057	-0.0375332
Barcode_287	AAGCGGACTGAACTTTCTGC	-0.012828	-0.0135332	-0.0502925
Barcode_288	ACAGTTTAGGAAGCTCGTGC	-0.00615666	0.0389457	0
Barcode_289	AACTAGCGGGAAGCTCTTGC	0.0254335	0.0287066	0.0227141
Barcode_290	ATCGAGCACGTAACCGTTGC	0.00670831	0.00413875	0.00373201
Barcode_291	AGAACGAAGCGGGCTCAATC	-0.022019	-0.0441265	0.0268347
Barcode_292	ATATCGAAGGGTGGTCAATC	-0.0238324	0.0202912	0
Barcode_293	ACACGACCAGGGATGGAATC	-0.000608612	0.0227029	0.114954
Barcode_294	AAATCGAAGGCACGTTCATC	-0.0115637	-0.0192749	-0.0416581
Barcode_295	ACCACTCACTAAGGAGGATC	-0.0258943	0.006867	-0.0460261
Barcode_296	ACGAGTACGATAACTGGATC	-0.0365509	0.0139397	-0.0495814
Barcode_297	AAGCAGTGGGAAGTCTTATC	0.0157591	0.00355584	0.0958038
Barcode_298	AGGTACTGCACACTTAACTC	0.00444998	-0.00446466	-0.00194458
Barcode_299	AATGCTCGGGAAGGCTACTC	-0.0133615	0.0135857	0.0793227
Barcode_300	ATATGGGAGCCACCCTCTAG	-0.0247971	-0.0238845	0.0913185
Barcode_301	AAGTGCGCCTAATCGCGTAG	-0.000207558	0.0183101	0.0318738
Barcode_302	AATGTCGCGTAATGGCTTAG	0.000652277	0.0530087	0
Barcode_303	ATTGATGACCGACCGACACG	-0.00674356	0.0209353	0.0258292
Barcode_304	ATAGCTCATTAACCGGCACG	0.00284286	-0.0960422	-0.0622801
Barcode_305	ACCACTTCGCTTGAATGACG	-0.0168785	0.0753279	-0.097574
Barcode_306	AATTCGCACGCAGGTTGACG	0.0304859	0.0130526	0.072739
Barcode_307	ATGTCAGAGACGGTACTACG	0.0111095	0.0156651	0.0127821
Barcode_308	AGGCAGATACGATTAGTACG	0.025599	-0.0162318	-0.0925629
Barcode_309	ATCGAGATCCGAGTACACCG	-0.00564825	0.0010832	0.0744543
Barcode_310	ATAGATGACTACCGCGTCCG	-0.00164299	-0.00349838	0.0317654
Barcode_311	AAGCTCCTGTAACTCTAGCG	0.0395207	-0.0631094	0.0833964
Barcode_312	ACAGTATGGACAGTTCCGCG	-0.000290063	-0.0367497	0.0103271
Barcode_313	AATCGACTGTAAGTATCGCG	-0.00459803	-0.00744194	-0.0190379
Barcode_314	AAGAGTGTCTAAGTCTCGCG	-0.0306517	-0.0126986	0.0510413
Barcode_315	AATTCTCTGTAAGCGCGGCG	-0.00716792	-0.00378012	0.0110601
Barcode_316	AATTCGCTCTAAGCTGGGCG	0.0508113	0.0428387	0.0953642
Barcode_317	ATTTACTCCAGAGGCGTGCG	0.0153749	0.0286888	0.0778927
Barcode_318	AGATCGACGAGATTTCTAGG	-0.0482905	-0.0203401	-0.0486455
Barcode_319	AGGATCACCTTCCATTCTTG	0.0163022	0.0621858	0.0601747
Barcode_320	ATAGTTCCCGCAGCTCGTTG	-0.0191198	-0.0214345	-0.0374141
Barcode_321	ATGCTACGGCCACTAGGTTG	0.0237239	0.0319643	-0.0119298
Barcode_322	TATACGGTCATCATGGTCTG	-0.0163609	0.0129051	0.0395611
Barcode_323	AGCCTAGAGGTCTGTGAAAT	0.0159483	0.0221745	-0.0300851
Barcode_324	AACATACGAGGCGGTGCAAT	0.011718	0.0156498	-0.0361788
Barcode_325	ATTGTGAGGCACCGCCGAAT	0.00316883	0.016017	0.0881952
Barcode_326	ATTGCTAGACGCCCGCGAAT	-0.00136531	0.0298436	-0.000417008
Barcode_327	ATTGCTAGACGCCCGCGAAT	-0.00136531	0.0298436	-0.000417008
Barcode_328	AGCTACAGGTTCGCTAACAT	-0.0179465	0.00613681	-0.0118763
Barcode_329	AAGGAGCACTGGTTACACAT	0.0127266	0.0647202	0
Barcode_330	ACTTCTGCCACGGGTGACAT	-0.00714433	-0.0203528	0.0773103
Barcode_331	ATAGATTCGGCCACCGGCAT	0.00218404	-0.00213502	-0.0689375
Barcode_332	GCAAACGGGTTGTAATTCTG	0.0013863	-0.00195128	-0.0336193
Barcode_333	AATTGTGCCTCACCGGCGAT	0.01846	0.00312757	-0.0183782
Barcode_334	ACTCTGAGCGGATACCGGAT	0.0354135	0.0427755	-0.00949926
Barcode_335	AGAGCCTCCTCATTTCGTAT	0.0369278	0.0306479	0
Barcode_336	AATGCACGGGCACCCTGTAT	-0.00156117	0.0231216	0.0229326
Barcode_337	ACGCTCGTATCACTGGTTAT	0.00669718	0.0507753	-0.0257023
Barcode_338	ATTGTGCATCCGGGACCACT	0.0409943	0.0344601	-0.0690922
Barcode_339	AGTGCCATCGTATTCCACGT	0.0015848	-0.0223571	-0.0257298
Barcode_340	ATATCTATCTGGAGGGACGT	-0.0505676	-0.0189047	0.0827267
Barcode_341	ATACTTGGGTGCAGCTACGT	0.00314798	-0.00816261	-0.0150614
Barcode_342	ATGGTGTCTCTCACGTCCGT	0.00830072	0.0234402	0
Barcode_343	AAGCTAGGGTCATTTGCTGT	0.0108735	0.00814382	0.0636219
Barcode_344	ATCGTAGTGTCACGGCTTGT	0.00823607	-0.00297144	0.0401734
Barcode_345	ACACCTGAGTAGGCGCGATT	-0.0268545	0.0244835	-0.0205444
Barcode_346	ATGCACGACTTCTGAGCAAT	0.0159642	0.03387	0.0251025
Barcode_347	CGAGATAAGGTGCGATCACT	-0.019438	-0.0111908	-0.022207
Barcode_348	GACTGTCTCTCATGCCTGGT	-0.0149268	0.0125412	-0.0236247
Barcode_349	GCCGCGAATACAAGATGTCA	0.0230724	0.0157243	0.0110504
Barcode_350	CCAGCTACTAAAGGATGTCA	-0.00775199	0.0455488	-0.00771413
Barcode_351	CAGATGAGGCAAGTGCATTA	-0.0343124	-0.0315825	-0.00951117
Barcode_352	CCAGTCTTCAAACGTGTTCA	-0.0148138	-0.0292389	-0.0337178
Barcode_353	CCCAGGAGTAAATCGCTAGA	0.022921	-0.0501904	0.0560756
Barcode_354	CCGAGACTTAAATGGATCGA	-0.0219627	0.0238759	0.0456614
Barcode_355	GGTTCTACACACCATAATGC	-0.0219608	0.0246962	0
Barcode_356	CATAGGTGTAAATTCGCGGA	-0.0223804	-0.0103119	-0.0354769
Barcode_357	CCACTGTGTAAAGACTCGGA	-0.000784267	-0.00418684	-0.103372
Barcode_358	CCATACACTACAAGTTCGGA	-0.0116848	0.00690741	-0.0425152
Barcode_359	CCCAGTTGTAAAGAGTGTGA	0.010905	0.0273039	0.0595479
Barcode_360	CCCACATAACGAACTGTTGA	0.0110311	0.07684	0
Barcode_361	CCGTGTCCAGAACTAGAATA	-0.0322675	0.0542487	0
Barcode_362	CCAGTACGCCCAATGGAATA	-0.0457495	-0.0166851	0
Barcode_363	CCTGCGAAGGAATTGGAATA	-0.013809	0.0143257	0.117561
Barcode_364	CCTTTCGAGCAACCTTGATA	-0.0144646	-0.000698629	0.0225676
Barcode_365	CCGCGACCTCAATAAGTATA	0.049976	0.0269279	-0.0358998
Barcode_366	CCGGAAGCGCAAGTAGTATA	-0.0146391	-0.0193905	-0.0535319
Barcode_367	CGGCGAAGGAACCATGTATA	-0.0137345	0.0243557	0.0229994
Barcode_368	CCGGCGGATGAAGAATTATA	-0.058059	-0.0402114	0
Barcode_369	CACTCGACGCAAGGTTTATA	-0.046031	-0.00204637	0
Barcode_370	CGAATTAACCGCAACTGCTA	-0.014957	-0.0452843	0
Barcode_371	CAAGGACCCGCAAGTGTCTA	0.0152472	-0.0377174	-0.027449
Barcode_372	CAACTAGCCGCAAGGGAGTA	-0.0138618	0.0114534	-0.0359391
Barcode_373	CACGAATCGGAATTGACGTA	-0.0247419	-0.0364631	-0.0296174
Barcode_374	AATAGTGTGCAACTCTGCCC	0.0220537	0.0102867	-0.0198373
Barcode_375	GATGACATGGAATGAATCCC	-0.00684185	-0.0109182	-0.0418347
Barcode_376	AATGCCCTGGAAGTGATTGC	-0.00346309	0.0188544	0.00113277
Barcode_377	CATCGTATGGAAGGTATTGC	-0.00638443	-0.0498213	0.0756837
Barcode_378	GATTAGCTCACATACCTTGC	0.020763	0.0299455	0.00630467
Barcode_379	CAGTCATCGTAACCTGATAG	0.0311794	-0.00803347	0.00895484
Barcode_380	AATAGGCGCTAAGCTGATAG	0.00845358	-0.00563304	-0.0346346
Barcode_381	CAGTGGATCTAACGTGATAG	0.00106334	0.00140246	-0.0170312
Barcode_382	GATTCATCTACATGCTGAGG	0.0169599	-0.00102053	0.0648779
Barcode_383	AGCACCTGACGCATCATAGG	0.00118938	0.00776209	0.0364934
Barcode_384	CATTCAGTGAGCCAGATAGG	-0.00272627	-0.00926811	-0.0269814
Barcode_385	GCTCGCTAGATTGAGAGAAT	0.00858518	-0.0015594	-0.0729104
Barcode_386	TTGGCGCATCGCTAGTCACT	-0.0281008	-0.0220802	-0.0500479
Barcode_387	ATCGCTCAGTATCGGAGACT	0.00559573	-0.0210744	0
Barcode_388	ATCGCTCAGTATCGGAGACT	0.00559573	-0.0210744	0
Barcode_389	ATCGCTCAGTATCGGAGACT	0.00559573	-0.0210744	0
Barcode_390	TCTACGCTGCGATGATTGGT	0.000302022	0.0227579	0.0863754
Barcode_391	TGGGCAGACACAACGCTACA	0.0138181	0.0227767	0.0476677
Barcode_392	GGCTACACGAAATCGCTACA	0.00713317	0.00378379	0.0950475
Barcode_393	GCCTATGTCACAATCTGTCA	-0.0161882	0.0358172	0.0801105
Barcode_394	GATAACCAACCAGTCTGTCA	-0.111448	-0.0684783	-0.0773711
Barcode_395	CATTAGCCAACATGCTGTGA	0.0101681	-0.0119503	-0.0530244
Barcode_396	CAGCGAGCAACACTCTGTGA	0.0418227	0.0078468	0.0424452
Barcode_397	CCAGTGATCCAATTCTGTGA	-0.0258475	0.0114022	0.0595188
Barcode_398	TCCATCAGAAGACAGTGTGA	-0.00656363	0.00381262	0.0166432
Barcode_399	CGCATCAGTGCAATGGATTA	0.00281843	-0.00511793	-0.00228038
Barcode_400	CAGAGCTGTGCAATGATCCC	0.00710396	-0.0252454	-0.0106333
Barcode_401	AAATGATGCTCAAGACTCCC	0.0349687	0.0515144	0.00638196
Barcode_402	CGCTCATATTGAATGCCATC	-0.0108279	-2.16115e-05	-0.0503721
Barcode_403	GCCCATAGAGGATAAGCATC	-0.00135289	-0.0372712	0.0397261
Barcode_404	ACCACGATTGGAAGGGCATC	0.0195094	-0.0247891	-0.0224626
Barcode_405	CATGGTAGATAACTGGCATC	-0.00827206	-3.98865e-05	0.0348314
Barcode_406	AGGAGTACAGCCACTGCATC	0.00466374	-0.00854043	-0.0423318
Barcode_407	ACTCGACGATAACGTGCATC	-0.0166179	-0.000486105	0.0108972
Barcode_408	CCTACAGAGCGATAATCATC	-0.00951266	-0.0182461	0.0011777
Barcode_409	ACCCAGCATATAAGGTCATC	-0.0246662	-0.0103694	0.049858
Barcode_410	GGCAGCAGAGTTAATTCATC	-0.0136031	-0.0457491	-0.02395
Barcode_411	TATATGCACGGCGACCAGTG	-0.0242649	0.0528609	-0.0892486
Barcode_412	CCCAAGAAGTGTTAGCAAGC	0.0267714	0.00179298	-0.0155838
Barcode_413	CCCGTGAATATAAGTGAAGC	-0.000991568	-0.0418424	-0.0602815
Barcode_414	CCAGTTAAGATAATCGGAGC	-0.0334477	-0.016421	0
Barcode_415	CAGGTCTAGGAATCTTTAGC	0.000124952	0.0541665	-0.01968
Barcode_416	CAGATCAGGGAACTTAACGC	0.00808423	0.0119613	0.0650218
Barcode_417	CTGAACAGTTAATTCCACGC	0.0385831	0.00788314	-0.0271335
Barcode_418	CCCATACATTGTTAGAAGGC	0.0042751	0.00995367	-0.0735914
Barcode_419	CCATATTTGCGAAGGTCGGC	-0.00324529	-0.0120903	0.0911919
Barcode_420	CGGATATGTACTAATTGGGC	-0.0011386	0.00750264	-0.00774992
Barcode_421	CACCACAGGAGGGTAAATGC	-0.00429111	0.0237245	0.124731
Barcode_422	AATGGAGCGTCCTCACGACT	-0.0190517	-0.0205684	0.0806124
Barcode_423	AATGGAGCGTCCTCACGACT	-0.0190517	-0.0205684	0.0806124
Barcode_424	CCCGCTAATCTTGTAGAATC	0.0497161	0.002144	0.118138
Barcode_425	CCGGGAGCTTAATATACATC	0.0137562	-0.033737	-0.0509607
Barcode_426	CATCTAAGCTAAGGGAGTTC	0.00383869	0.0107867	0.135441
Barcode_427	CCTCTGATATAATCGGGTTC	0.0111248	0.0426332	0
Barcode_428	CGCGTACACTTACTATCAAG	0.0594651	-0.00492456	-0.0915634
Barcode_429	CGACTCTAATAGCCGATAAG	0.00978242	-0.0176811	0.0280122
Barcode_430	CGCGTAAGAGTATAGTACAG	0.00418562	-0.0172699	-0.046238
Barcode_431	CGCGTAAGAGTATAGTACAG	0.00418562	-0.0172699	-0.046238
Barcode_432	CTACGCTAATACCTAGTCAG	0.0101468	-0.00880278	-0.0491283
Barcode_433	CCCGCATTATTATACACGAG	-0.00499245	0.0342126	0.0168656
Barcode_434	CATATTGTATAAGGCCCGAG	0.076487	0.0709741	0.16384
Barcode_435	CCCGTTAGACTATCTGCTAT	-0.0312334	0.0219201	0
Barcode_436	CCTGATCTAGGAGTAGGTAT	0.0109609	-0.0170636	-0.0130656
Barcode_437	CGACCTGCTAGATTATTCCT	0.0201532	0.0277034	0.017524
Barcode_438	CTATCACGGGTCAGGAGTCT	-0.00434238	0.0391696	0.0963321
Barcode_439	CCTGTAGATTGACGTGTAGT	0.0182726	-0.011292	0.00100821
Barcode_440	GCTCCCTTTGAAGAAACACA	-0.0519535	-0.0520704	0.0159219
Barcode_441	GGCTTTACGAAACTCACACA	-0.0540924	-0.0556381	-0.0620663
Barcode_442	GGGCACACCCAATTTAGACA	-0.00251231	0.00356832	-0.0601261
Barcode_443	GCCCAAGTACAATTTCGACA	-0.0262104	-0.0225607	0.0406074
Barcode_444	GTGCGAACCAACGTACTACA	-0.0225803	-0.0072434	-0.0578353
Barcode_445	GTTCGCCACCAAGGAAATCA	0.0514288	0.0208642	0.027313
Barcode_446	GGGATCACTAAACTACCTCA	-0.00650468	0.00509456	-0.0363781
Barcode_447	GCTTAGACCAAAGGAGTTCA	0.0190093	0.0576016	0.0792778
Barcode_448	GCCGGAATCCAAGATACCGA	-0.0276465	0.0174686	-0.00942064
Barcode_449	GATAGCTCTAAACTTCCCGA	0.029687	-0.0616649	0.123703
Barcode_450	GGGCACAGAGTAACATACCC	0.028269	-0.0410224	-0.0218866
Barcode_451	GGGTTACACACCTATATGCC	-0.00805787	-0.0128373	0.0263333
Barcode_452	GACTCAAAGGAATAGTTCGC	-0.00244103	-0.00890331	0
Barcode_453	GATATTTCCGAATCCCTTGC	0.0382765	-0.0105747	0.0600262
Barcode_454	GACCACCGATAAGGCTAATC	-0.0039111	0.0120383	-0.0433758
Barcode_455	GGACACTCTTAATTCCGATC	-0.008375	-0.00952608	0
Barcode_456	GCCGTGAACTTAACTCGATC	-0.00541819	-0.0185409	0.0693723
Barcode_457	GAGCATACTTTAACACCGTC	2.73212e-05	0.00536155	0.0542939
Barcode_458	GATAAGCCCTAAGGCAGGTC	0.0148523	-0.00872035	0.0583812
Barcode_459	GAACAACCAAGACGTGTGTC	0.0192541	0.00438881	0.000344678
Barcode_460	GTCCGAACGACATGGGATTC	0	0.0365483	0
Barcode_461	GGATTCAGCTAACTTCCTTC	0.00745952	-0.00902084	0
Barcode_462	GCGCGTGTAATATAAGGTTC	0.00221152	-0.0283788	0.0644572
Barcode_463	GGACCCGATACACGATGTTC	0.0213205	-0.0130768	0.0670502
Barcode_464	GCGGTCGATACATTTCTAAG	0.0330419	-0.0146392	0.0541528
Barcode_465	GGCTACTCGTCATATTACCT	0.000650941	0.0246527	0.0242262
Barcode_466	GAGAGTATGCGTTCCACCCT	-0.0140119	-0.00924655	-0.0449542
Barcode_467	GGATGTTTCCTCAGCTCCGT	0.0194321	-0.0200493	-0.0222767
Barcode_468	GCGCGTATAGTGCCTTAATT	-0.00124633	0.00390216	0.105605
Barcode_469	GTATTCCGACTGCGGCACTT	-0.0207304	0.0133635	-0.0209108
Barcode_470	GTACTGGACTCCTAGCTCTT	-0.00570315	-0.0322008	-0.0240768
Barcode_471	GACTATGGCGTGTCACCGTT	0.0228205	-0.0634435	-0.00821415
Barcode_472	GTACTCCGGTTCAGCATGTT	-0.0184035	0.0125173	0.00575389
Barcode_473	GGATCGCTTAGAGCCTATTT	-0.107301	0.0571508	-0.0177834
Barcode_474	TGTGGAACCAAAGCGCCCAA	0.0379662	-0.00559099	0
Barcode_475	TCCGCTTAAACAATCGGCAA	0.0231476	0.0572857	0
Barcode_476	TACAGGCGATTAAGCGTCCG	-0.0532391	0.00856069	-0.037727
Barcode_477	TACAGGCGATTAAGCGTCCG	-0.0532391	0.00856069	-0.037727
Barcode_478	TAGATAGTCCTACACTTCCG	-0.0477164	0.0357649	0.0164121
Barcode_479	TTACATCGGACCGTACTGCG	-0.0275401	-0.0193687	0.071285
Barcode_480	TTGTACCCACTAGACGTGCG	-0.00720927	0.0229294	-0.028696
Barcode_481	TTACTGCGTACCAGGAGTCG	0.0223271	0.0509506	-0.0611984
Barcode_482	TATTCATAGGGACCGCGTCG	-0.00925374	0.0244335	-0.0463624
Barcode_483	TATGACTTCCCATTCGGTCG	0.00975937	0.0130624	0.115288
Barcode_484	TTAGTCTCACGATACCCAGG	-0.00973197	0.0540645	0
Barcode_485	TGTATGTACCGACTCCCAGG	0.0212225	-0.00927431	0
Barcode_486	TTTCACTAGACCGGAGCAGG	-0.0287216	0.0471022	0.00855136
Barcode_487	TTAATACGGATGCCCAGAGG	0.00882835	0.0157032	0.0481417
Barcode_488	TTGTCATCCACCACGGTAGG	0.0504417	0.0488485	-0.0218601
Barcode_489	TTATAGAGGCTCCCACTCGG	0.00162841	0.0143764	0.0799702
Barcode_490	TATCGTACTCCATGACCGGG	-0.00786644	0.021196	-0.0138748
Barcode_491	TTACGCTTCACACTCGTGGG	0.0172981	0.00751192	-0.00874796
Barcode_492	TACCGGATTACAGCTCGTGG	-0.0323536	0.000855078	-0.0915857
Barcode_493	TTATTCCGCCTAGCAGGTGG	-0.00134854	-0.000740246	-0.00410212
Barcode_494	TATTACCTGGCACACGGTGG	-0.0165756	0.023249	0.0989092
Barcode_495	TAATACCCGATCACTGGTGG	-0.0061502	0.0172425	-0.0295833
Barcode_496	TTACGTCCGAGCAGACTTGG	0.0122319	0.00802498	0.0224638
Barcode_497	TCCATTTGGTGTAAGGACTG	0.00254948	-0.0130911	0.00136194
Barcode_498	TACCTTAGTCCACTGGGCTG	0.0107073	0.0124972	-0.0419682
Barcode_499	TTACTTCGGCCAGTCGAGTG	-0.0300278	-0.021643	0.075554
Barcode_500	TACCGATTTACAGGTGCGTG	0.0654165	0.017072	0.109885
Barcode_501	TTCCACTTGAGTCCAGGGTG	-0.0313802	0.0429718	-0.0160089
Barcode_502	TTCTACCTGAGACCTGGGTG	-0.00531059	0.0225952	0.0118574
Barcode_503	TAGTACGTGCCACCCTTGTG	-0.0478659	-0.00968368	-0.000705474
Barcode_504	TAGTTACGACGCGCCACTTG	-0.0221482	0.00468164	0.0359871
Barcode_505	TCTAGCCTACGAGGGACTTG	0.00423943	0.0106244	0.00932335
Barcode_506	TGGTAGCTCCGTCAACCTTG	-0.0114249	0.0115445	0.0818867
Barcode_507	TGTTCGATCACCGGCCTTTG	-0.00458157	-0.0212438	-0.00758809
Barcode_508	TATTGGGAGCCAGGTTTCAT	0.0712162	0.0098681	0
Barcode_509	TTCCATGCCGGACGTAGGAT	-0.0205311	-0.0149374	-0.0108762
Barcode_510	TATTGTCGTCCAGGCCGGAT	0.0194504	-0.0485946	-0.0248528
Barcode_511	TTAGCGGCGAGACCTCCTAT	0.041536	0.035976	0.0536165
Barcode_512	TTTCGGATACGAGTGGCTAT	0.0147515	0.0399947	-0.0203805
Barcode_513	AGACCCGACGCATTGTTACG	-0.0031387	-0.0306961	-0.00282306
Barcode_514	AAGTTAATGGCACCGCACCG	-0.0101592	-0.00184536	0.0583958
Barcode_515	AATGATAGGTAATCGGACCG	0.0114171	0.0444441	0.0753143
Barcode_516	ATTTAGCGACGAGGATACCG	0.0070635	0.0131907	0.0279086
Barcode_517	ATTATAGTCCGACAGGCCCG	0.0293144	-0.00561917	-0.0277277
Barcode_518	ATTTAGCCGTAATGCCGCCG	0.0106485	-0.00405236	-0.0414608
Barcode_519	ATATTCCGCGTAATCTTCCG	0.0068794	-0.00445753	0.00342061
Barcode_520	AAGTACGTGTAATCCTCGCG	0.0267465	-0.0113817	0.0315106
Barcode_521	AATCCTTGGTAAGAGTCGCG	-0.0124365	-0.0118645	-0.0360292
Barcode_522	AATACTCCTTAACTGCGGCG	-0.0226802	-0.0104474	0.0367011
Barcode_523	AACTTAGGCTTAATGGTGCG	0.0183203	0.00262092	0.0329186
Barcode_524	AATAGCTGGTTAAGCCGTCG	-0.0126546	0.00814287	-0.000287489
Barcode_525	ATCGTTTGAAGACTTGGTCG	-0.00690735	-0.0101889	-0.0138601
Barcode_526	ACAGTAACTCCAGGTATTCG	-0.0741136	0.0296369	-0.0356032
Barcode_527	ATTACGAGGTACGCGCTTCG	-0.0179869	0.0193342	0.0089021
Barcode_528	ATACTCACCGGACGTACAGG	-0.00487551	-0.00592502	-0.00632946
Barcode_529	ATACTTGTACCAGGGCCAGG	0.00242723	0.02542	0.0723438
Barcode_530	AAGGTATCATCCGACACCGG	0.0197491	0.0224782	-0.00387367
Barcode_531	AATTCGCCATCAGGTTCCGG	-0.0273709	-0.000342117	0.0564778
Barcode_532	ATACTGTTACCACGGTGCGG	0.000826375	0.0152003	-0.0242126
Barcode_533	ATTCCTACGCCAGTTGTGGG	-0.0138846	0.000966775	0.150221
Barcode_534	ATGCACCGTCCCTAATTGGG	-0.00845541	-0.0022192	0.0941597
Barcode_535	ACAGCCGTTTAAGTAGATGG	-0.0155844	-0.00379191	-0.0439816
Barcode_536	AATTACCCGGCAGGCATTGG	-0.00557077	-0.0098723	0.0140079
Barcode_537	ATTCTACTGGACCGCGTTGG	-0.010431	0.0157468	-0.00919376
Barcode_538	ACTACGGTTACAGGAGTATG	0.000160813	0.00542554	0.0905676
Barcode_539	AACCTACGGGCATGTTCGTG	-0.00867222	-0.011603	0.0220941
Barcode_540	AATACTACGTCACGGAGGTG	0.012573	0.00022298	0.108524
Barcode_541	ATATTGAGAGTTACCCGGTG	-0.0120263	-0.0114029	0.0628022
Barcode_542	AGGAGTCGTCCACCTCTTTG	0.000837945	0.0227695	0
Barcode_543	ACTATTGTTCGAGAGTCGGT	0.0334631	0.0222271	0.0870317
Barcode_544	AAATTCCGCTGCGTCAGGGT	0.00949136	-0.00731853	0.0972501
Barcode_545	AACGAGTTGTGACACTTGGT	0.0256267	-0.0105317	0.00145601
Barcode_546	AGGGCCTTCCTCACTTATGT	0.0037421	0.069654	0
Barcode_547	ATTTCTTCAGGCCCGCGTGT	0.0103727	0.0528832	-0.00252129
Barcode_548	AAAGCCACCTTCCAGATTGT	-0.00192756	-0.0170101	0.0681272
Barcode_549	ATCCTAGCGCCCGAGTTTGT	0.00640228	-0.0167204	0.0833037
Barcode_550	AGCGACGAGTTCCGATAATT	-0.0161509	-0.00550697	0.0413977
Barcode_551	ATCGTCGAGGTCGGCTAATT	-0.00106626	0.00262243	-0.0298023
Barcode_552	ATTGGGCCGCTACGCCTATT	0.00542683	0.0179563	0.0597703
Barcode_553	ATTGGGCCGCTACGCCTATT	0.00542683	0.0179563	0.0597703
Barcode_554	ACACGGTCCCGATGGCTATT	0.0166284	-0.0308257	-0.00508955
Barcode_555	ATTAGCGTCTCGACTACCTT	-0.0179441	0.0055681	0.064993
Barcode_556	ATTACGCGGCGAGTAGCCTT	0.0199405	0.0301218	0.00685117
Barcode_557	ATTACGCGGCGAGTAGCCTT	0.0199405	0.0301218	0.00685117
Barcode_558	AACTGAGTCGTACCGAGCTT	0.00822906	-0.0135458	0.143457
Barcode_559	ACCGACGGCTTAGCGATCTT	-0.0765412	-0.0547637	0.0553784
Barcode_560	AGGGCTCGTCGATTCGTCTT	-0.0232982	0.060766	0.0654746
Barcode_561	AGATCGTCAGGTCCACCGTT	-0.00716018	-0.0503608	0.0592442
Barcode_562	ACATTGACCTCATCTGGACT	0.00888868	0.00532695	-0.0916413
Barcode_563	ACATTGACCTCATCTGGACT	0.00888868	0.00532695	-0.0916413
Barcode_564	ACCTATTTGATGAGGCGGTT	0.0581204	-0.00125352	0.0261239
Barcode_565	AGACCTTACTGTCATCGGTT	0.0090123	-0.0196203	-0.0635438
Barcode_566	ACCCTGATTGTAGAGTGGTT	0.0480463	0.0239679	-0.0285833
Barcode_567	AACTGCTTCGGAGTAGTGTT	-0.0144617	0.0709861	0.0965017
Barcode_568	AATTACTGTGACGCAGAGTG	-0.00210875	-0.0706339	-0.0517035
Barcode_569	AATTACTGTGACGCAGAGTG	-0.00210875	-0.0706339	-0.0517035
Barcode_570	AGCCCGGTCTCATCGTTGTT	-0.0103077	-0.0462206	0.105185
Barcode_571	ATGCGTTCAGGCGGACCTTT	0.0218667	0.0207353	0
Barcode_572	AAGATGGCAGGACTCCCTTT	0	0.0368785	0
Barcode_573	AGCCGGTGATCGAGTTCTTT	-0.0131788	-0.0137015	-0.0227885
Barcode_574	CCAACGAGCGGGAATAGATC	0.0157606	0.0114836	0.0317887
Barcode_575	CCGGTTGCCAAAGCGAGAAA	-0.0184654	-0.0421592	-0.0125356
Barcode_576	CCGGGCAGAAACCTAGTCAA	0.00414748	-0.0148104	0.0854384
Barcode_577	TGAGAGCGGACCATACGATC	-0.0044544	0.00129307	-0.044025
Barcode_578	CGCGTCAGTATAATAGGATC	0.00129353	-0.00478174	-0.0323478
Barcode_579	GCAGATAGCACAATCGGCCA	0.00838596	-0.0044167	0.000330832
Barcode_580	TCGCCCACTACAATGAGAGA	0.00219439	0.000468904	-0.0119808
Barcode_581	ATATGCTCGGAACGTGTCGC	-0.00448713	0.00688463	0.0257725
Barcode_582	TGCAACTGGCTTCAATTCGC	0.00266783	0.00870913	0
Barcode_583	CCACTGGATACAGATTCATC	0.00719925	0.000671843	0.0498671
Barcode_584	GCGCTCGATATAACTTCATC	-0.0193679	-0.0129724	0.0628426
Barcode_585	CTTCAGAGTAGACTAGATGG	0.0102392	0.00230423	0.00263484
Barcode_586	ACTGATAGACGATTCGATGG	-0.0257396	0.00969071	0.0857108
Barcode_587	ATCATTGTCGCAGGGTGCAT	-0.0210902	-0.0394502	0.184202
Barcode_588	ATCACTGTAGTCACGTAGCT	0.0033714	-0.0361736	-0.0433858
Barcode_589	CCAGTCACAAGATAGTGCCA	0.000177392	0.0115462	0.0192375
Barcode_590	CTGAAGGAGCAATTTCGAGA	8.3897e-05	0.0849362	0
Barcode_591	CACACGCACGAATTTGCATA	-0.0285986	-0.0151994	0
Barcode_592	GGCACTGAGCAACCATCATA	-0.0144977	0.00332854	0.0761356
Barcode_593	GGCATAGCGCAACACTCATA	-0.0202612	-0.0192197	-0.0541419
Barcode_594	ATTGCATCCACATGGTTCGC	0.033667	0.0139241	0.0130249
Barcode_595	GCGCATCACTAAGTTTCATC	0.0163481	-0.0117865	-0.0932849
Barcode_596	GACGGCACCCGATTATCTTG	0.00859576	0.00392047	0.0828075
Barcode_597	CATGATATTGAAGCCGTCTC	-0.0102072	-0.0179169	0.0152324
Barcode_598	CTCTCATGGGTTGAATATGG	-0.0273924	0.0109445	-0.00988866
Barcode_599	ATTGATACAGGCCGATATGG	0.0379972	0.00470142	0.0783678
Barcode_600	GACCTATGCTTACATCTCTG	0.00953158	-0.0221447	0.00549002
Barcode_601	GCTGTAAAGACAATGTGCCA	-0.00434016	0.00536035	0.0864937
Barcode_602	AAGTCAACAGCGGTGCGAAT	-0.0253343	-0.0100629	0.0253465
Barcode_603	AAGTCAACAGCGGTGCGAAT	-0.0253343	-0.0100629	0.0253465
Barcode_604	ATATGAGCGGAACCCATGCC	-0.0214339	-0.00729703	0.0251324
Barcode_605	CAGACGTAACCAGTGATGCC	-0.0271172	-0.0291943	0.0286903
Barcode_606	CAGACGTAACCAGTGATGCC	-0.0271172	-0.0291943	0.0286903
Barcode_607	GATATACAGCCACAGCAGGC	-0.0159615	0.0178307	0.0333608
Barcode_608	CGAGCTTACCAACTACTTGA	-0.000161716	-0.0266474	-0.0116872
Barcode_609	CGAGCTTACCAACTACTTGA	-0.000161716	-0.0266474	-0.0116872
Barcode_610	AGCATGTGGCATAACCTTTC	-0.0270427	0.0235736	0
Barcode_611	CGCGATCTGATAAGTGTTTC	0.0207087	-0.00993781	0.0134658
Barcode_612	CATATACTATCACGCAGACG	0.0102611	-0.00200734	0.0233306
Barcode_613	GAGTTCCCACCAGATGGATC	0.00618902	-0.0187908	-0.0232085
Barcode_614	CACGATTGTGTAAGAGTCTG	0.00913564	0.00305029	0.0831297
Barcode_615	TATTCATGGCGCACCGTCTG	-0.0199266	0.00254577	-0.00655269
Barcode_616	AGTATGCTACGATGCCCGCT	-0.0227884	0.00645602	0.0106902
Barcode_617	CCATGCGGCAAATGAATCCA	0.0234658	-0.012532	0.0059835
Barcode_618	GCTCCAGAGACATATTGAGA	0.0232692	-0.00492512	-0.0512404
Barcode_619	TGCCGCCGAACAGCAATAGA	-0.0114315	-0.00401294	0.0208181
Barcode_620	CCGCGATACCAATTCATAGA	-0.00766029	0.0380285	0
Barcode_621	CCTAGCACGCAATTCAGATA	-0.0234447	-0.019491	-0.0481459
Barcode_622	CCATGCGAGCAACTGAGATA	-0.00894818	0.0139616	0.0636858
Barcode_623	TGCAGTAAGCTCAATCACAC	0.0204232	-0.00803359	-0.093853
Barcode_624	CATCTATGCGAACTTATGCC	0.00512563	0.00398994	0.0266669
Barcode_625	ATAATCAGCGGGAATCAGGC	-0.00189881	-0.0199305	0.0568496
Barcode_626	TGATCGCTAACAGCTCAGGC	-0.0199655	0.0143263	-0.0613239
Barcode_627	GCACTAACTTCACAGAGATC	-3.23151e-05	-0.00110483	-0.0478274
Barcode_628	CCGCCATAGTAATAGAGATC	0.00285143	-0.00608242	0.0695484
Barcode_629	CCTTGAGCATAATCGAGATC	0.0449596	0.0321217	0.0770223
Barcode_630	ATGTTCGGAAGAGCTGTCTC	0.00570986	-0.00140633	0.0352151
Barcode_631	ACATGAGCCATAAGTGTCTC	0.00259682	-0.0249982	-0.0368943
Barcode_632	ATATGGACACGCGCCTCAAG	-0.0292561	-0.0252721	-0.0338996
Barcode_633	CATTAGTGACCAGCGAGACG	0.0356773	0.020695	0.0486966
Barcode_634	CTATACGCAGGCATGAGACG	-0.0137159	-0.00802217	0.081957
Barcode_635	TATAGTCACGCAGCACGACG	-0.0211789	-0.0621309	0.00145306
Barcode_636	AACTACGATGCAGAGACTGG	0.0200119	0.0126844	0.0406777
Barcode_637	ATGATGACCGCACTGACTGG	-0.000438262	-0.00558672	0.0247955
Barcode_638	ATCTGTAGCGCAGTCGTCTG	0.029074	0.0834584	0
Barcode_639	TGCATGGCCTTACAGGTCTG	0.00361226	-0.00630681	-0.027103
Barcode_640	GGCTGAATCACAAGCATCCA	-0.000792822	-0.0151749	0.0451788
Barcode_641	TCGCGGCAGCAAGAACTAGA	0.0188625	0.025872	0.0128808
Barcode_642	CCGCGCAGTCAATATAGATA	-0.0107729	-0.00463977	-0.0328848
Barcode_643	AATATGATGCACGCGCTGCC	0.0858891	0.050728	0.0288277
Barcode_644	TCAGTGACTTCAATGCTGCC	0.00498614	0.0458796	-0.029284
Barcode_645	AATGCTAACGCACCAGAGGC	0.0167633	-0.00489892	0.0331072
Barcode_646	GCACTCACTACAGATAGATC	-0.0277929	-0.00753873	0.0278578
Barcode_647	GAGCTGAGTGAATCTTTCTC	-0.0223021	-0.00576773	-0.00803443
Barcode_648	CTAGATGACATGCTCTCAAG	-0.0103081	-0.0153577	-0.00604239
Barcode_649	ATCCAGCCAGAGTGGTCAAG	-0.0390234	-0.0161176	0.0983419
Barcode_650	ATGAGCTGTCTAACGCGACG	-0.0854029	0.0168548	0
Barcode_651	ATATGCGGCTACATCCCTGG	0.00711174	-0.0211714	0.0781456
Barcode_652	ATGAGATTCGCCCATCCTGG	-0.0129199	-0.0133274	0
Barcode_653	TTTCACGCTGCCAGTGTCTG	-0.021273	0.00646008	0.13582
Barcode_654	ATAACCGAGGTGAAGTGATC	0.0182815	-0.00513913	0.0214245
Barcode_655	TACTGCGAGATACGTGTCTG	-0.0206117	-0.0120586	-0.0364592
Barcode_656	TTCATGTCGGCAGTTGCGCT	-0.0214254	-0.0155529	-0.0120917
Barcode_657	GCTATTAGTGCATCATCGCT	-0.0217016	-0.0391959	0
Barcode_658	ATACGGTCTCGCAGATCGCT	0.000784793	0.0410337	0
Barcode_659	ATCTGTGCGCCAGTATCGCT	0.00184811	-0.0125695	0.036954
Barcode_660	CCTCAGGACAAAGTGATCCA	-0.0121204	-0.0272072	-0.0386192
Barcode_661	CCTCAGGACAAAGTGATCCA	-0.0121204	-0.0272072	-0.0386192
Barcode_662	GGGCGATCCAAACATATCCA	0.0134197	-0.0258981	-0.00893684
Barcode_663	CCACTTGTGAAAGCTGTAGA	-0.0101756	-0.0374691	0.0176096
Barcode_664	CGCCCAATGCAATTTGTAGA	6.87298e-05	-0.014158	-0.0223278
Barcode_665	GCCGCTAGTACAAGATTAGA	-0.0156608	0.00351924	-0.0159867
Barcode_666	GCCATCTAGCAACAGCGATA	-0.00868175	-0.00131748	-0.0396641
Barcode_667	TCACAGGAGCAAGCGCGATA	-0.00964837	0.0290071	0.0583095
Barcode_668	AGATGATCCACAGCATTGCC	-0.0408093	0.0563166	0
Barcode_669	ACCAGTGATATGAATGAGGC	-0.0279025	0.0148733	0
Barcode_670	AAGTCACTGGAATGCCGATC	-0.0158149	0.0658914	0
Barcode_671	AAGCACATTGTCCTCAAGTC	-0.028285	-0.00506473	0.0335825
Barcode_672	CTGATAAGGCTCGTGAAGTC	-0.00500923	-0.0278512	-0.0442807
Barcode_673	GACACCTACTTAATACGCAG	0.000528964	-0.0267306	0.0548677
Barcode_674	AGAGATCACTGACACCGCAG	0.00604217	0.00588045	0.0146789
Barcode_675	CTACACTTCTATAAGGGCAG	0.0159061	-0.0975315	0
Barcode_676	ACAGACTCCCTAAGATGCAG	-0.0419548	-0.0162859	0.0653575
Barcode_677	ACGACCGTCTAACTATGCAG	0.00128203	-0.0260658	-0.103858
Barcode_678	TAGACGATGCGCCATGTCAG	-0.0051682	-0.00863411	0.0824963
Barcode_679	ACCAGTATGTGGAAGTTCAG	-0.00600776	0.0120707	0
Barcode_680	CCTAACCGGAGATATTTCAG	0.0260189	-0.0019605	0
Barcode_681	AGCTAAGCCCGACGTTTCAG	0.0135506	0.0116812	0.111936
Barcode_682	TTCTTACACACCCAGGAGAG	-0.0180932	-0.0198787	0.066529
Barcode_683	CCGACCGTATAAGTTCTATC	-0.0176749	0.0155596	-0.0553719
Barcode_684	GATCGTACTCACCATGTATC	0.0187859	0.00468661	0.0260454
Barcode_685	GCGGGCTATACATCATTATC	-0.0158666	-0.0103554	-0.0658966
Barcode_686	CTTCAAAGATAAGTGGACCC	0.00758397	-0.010168	0.04891
Barcode_687	CCGGCTCTATAATAAGTTCC	0.00224106	-0.00725183	0.0670071
Barcode_688	CCATTATTGGAAGGTTAGGC	-0.0219376	0.0228116	0.0660521
Barcode_689	CATGTTAGGGAACTTTAGGC	-0.00107875	0.0291111	0.00492246
Barcode_690	CCGATGTAACTCCTACTAAG	0.00654439	-0.0175246	-0.0154766
Barcode_691	CCCACTACGGTAACTGATAG	-0.00835351	-0.0397666	0.055278
Barcode_692	CGCTTACTTACATACCGTAG	-0.00288759	-0.0112826	0.0753407
Barcode_693	CCCGATTCATTAAGTGGTAG	-0.0164001	-0.0153879	-0.0392835
Barcode_694	CGTAACATCCCATTTGGTAG	0.0142112	-0.000322759	-0.0270506
Barcode_695	CATCTCCGGTAAGGGATTAG	-0.0187858	0.0211831	-0.0471175
Barcode_696	CCTACCAGTTGTGAGAAACG	-0.0599773	-0.0167711	-0.0718648
Barcode_697	CCATCTTAGTAACGTGGACG	-0.00816507	-0.023931	0.0837191
Barcode_698	CCATAGGTTTAACGCTTGCG	-0.00538469	0.00990557	-0.00206692
Barcode_699	CCCTGAGTGTAAGGTTATCG	-0.0116799	-0.0160558	0.0109777
Barcode_700	CCGGCATTTACATTAGTTCG	-0.0244641	0.00625374	-0.00265204
Barcode_701	CCTCAGTTGTAAGGTATAGG	-0.0144791	0.0230923	0.0537411
Barcode_702	CCTTCTTAGAGATGGTTAGG	0.00404545	0.054085	-0.0451381
Barcode_703	CACCTGGAGTTAATGTTAGG	0.0120286	0.0056516	0.0072824
Barcode_704	CGCAGTATCTTTAAGTTCGG	-0.05389	0.00563089	-0.0776619
Barcode_705	CCTTACGGTTAATGAGATGG	0.010072	0.0281007	-0.039485
Barcode_706	GCTTCCTAGAAAGGGACTAA	-0.016194	0.0665722	0.0532068
Barcode_707	GGTGTACCTCCAACTTACTA	0.0152574	-0.0238231	-0.00132562
Barcode_708	GGTTTATCCCAATCGACCTA	0.00838027	-0.0218791	0
Barcode_709	GAACTACCTCCAAGGGTCTA	0.00436244	-0.00397247	0.0418404
Barcode_710	GCGGAACACTTCTTAAACAC	-0.0241811	-0.0582861	0.0783073
Barcode_711	GGTAACGAAGAATCCGCCAC	-0.0730165	-0.0894995	0
Barcode_712	GAAGAGTTATCAACCGGGAC	0.019016	-0.0179645	0.0358902
Barcode_713	GGAGGATACTAACCTACACC	0.0203015	0.0470657	0
Barcode_714	GGAAGGTGTATCAACTTACC	-0.0775565	-0.0360652	0.041159
Barcode_715	GAAGGCTGACGAAGTTTACC	0.000486361	-0.0228895	0.00509429
Barcode_716	GTAATACACTTCAAGGACCC	-0.0093311	-0.0329812	-0.030421
Barcode_717	GGGACATTCCTAATAACGCC	0.0828096	0.0299841	0
Barcode_718	GGGATATAACTAAGGCTTCC	-0.00174867	-0.028171	0.00515902
Barcode_719	GGAGTACACTAACCCTAAGC	-0.00149176	0.0159671	-0.023739
Barcode_720	GGGTTCCATACCATTAACTC	-0.0261465	-0.0439282	0
Barcode_721	GGGTTGCACCTAACTTACTC	-0.0135412	-0.00648921	-0.0614125
Barcode_722	GGTTAAGTGACATTACCGTC	0.00496237	0.0227047	0.0361015
Barcode_723	GGGTCATATTAACTCCCTTC	-0.0567277	-0.000776499	0.0724134
Barcode_724	GAATAGGCGGTAACTCTTAG	0.0159566	-0.021425	-0.0438713
Barcode_725	TACTGGACGGCACGGTTTAT	-0.0099974	0.0242107	0.0564472
Barcode_726	TAGTACGTCCGGCAGTTCCT	-0.0136462	-0.000881683	-0.00152234
Barcode_727	TATAGGTCCCGATACGCCGT	-0.00306281	0.035762	-0.0453739
Barcode_728	CCTAGTAGAGGCTGTTGAAT	0.00473427	0.001661	0.0771626
Barcode_729	CCTAGTAGAGGCTGTTGAAT	0.00473427	0.001661	0.0771626
Barcode_730	TTACCCTGCGGACTAGGTGT	-0.00172684	0.00571074	0.0759355
Barcode_731	TCGTACTAGGTATCGGAGTT	0.00406129	0.0289512	0.0830861
Barcode_732	CGTCATCCAACATTATCGGA	-0.0291454	-0.017432	-0.0715567
Barcode_733	CGTCATCCAACATTATCGGA	-0.0291454	-0.017432	-0.0715567
Barcode_734	TCTCTAAGAAGACATCGGGA	-0.00696779	0.00487131	0
Barcode_735	CACCTCAACAGATATTGGGA	0.0534271	-0.0523915	0.0278536
Barcode_736	GTATCGTAAACATGCGTGGA	0.0130021	-0.0233206	-0.0596664
Barcode_737	GCCTAACGAAGATATGTGGA	0.00133806	-0.0168246	0.00840163
Barcode_738	TGCAGAACAGCAAGTTTGGA	-0.0706266	-0.0135389	0.0587152
Barcode_739	CCCGCCCTAATGTTAAATGA	-0.0357482	-0.0112026	0.0998291
Barcode_740	GGACATCATACCAAGCCTGA	0.0336044	0.0413922	0.00799897
Barcode_741	CCACGGAGAACATATCCTGA	-0.00215143	-0.00739264	-0.0126187
Barcode_742	CTGACATCAAGAAGTCCTGA	0.0162276	0.0169865	0.0100152
Barcode_743	AAGCGTTGACAAGCTAGTGA	-0.0170847	0.0064989	0.0724527
Barcode_744	TCATCAACAGCAACTCGTGA	0.0160156	-0.0107648	0.0404707
Barcode_745	AAGACCTTACCAATCGGTGA	0.00389518	0.00734623	0.143305
Barcode_746	CCCGAAACAAGACGTGGTGA	0.000499804	0.00503174	0.0743424
Barcode_747	CCTACAGCAACGCGAATTGA	0.0224079	-0.0111603	-0.0958554
Barcode_748	CCAGGAAGGCCAAGCATTGA	0.00415034	-0.0364042	0.0683487
Barcode_749	GCCGCCACATAATTCATTGA	-0.00749215	-0.0150971	-0.0647802
Barcode_750	GCTAAGGCAACACTGATTGA	0.0160946	-0.00440934	-0.056614
Barcode_751	GAATTATGCCCAACCCTTGA	0.00863338	-0.0270898	-0.0118536
Barcode_752	AGACCGCTACAACTGCTTGA	-0.00609691	-9.38373e-05	-0.0493872
Barcode_753	CGGCCACTAAGATATGTTGA	-0.00646843	-0.0292017	0.0305722
Barcode_754	GTAGTAGACCCATGACACTC	-0.00498401	0.0283956	0.0942855
Barcode_755	GATTAGGAGCCACTACACTC	0.0109705	-0.0184947	-0.0335988
Barcode_756	CTAGACCAGGTAAGATACTC	-0.00114552	-0.00640869	-0.0459306
Barcode_757	TAGATCGAGACAGGGTACTC	-0.00999343	-0.00908344	0.119785
Barcode_758	TCAGGAGTGGAATGCACCTC	0.0113114	0.0354708	-0.0117263
Barcode_759	TAAGCCTCGATAAGGACCTC	0.0757527	0.0325787	-0.0273674
Barcode_760	ATGGCGATTGAACGAGCCTC	0.0116553	-8.09097e-05	0.00485799
Barcode_761	ATGGCGATTGAACGAGCCTC	0.0116553	-8.09097e-05	0.00485799
Barcode_762	AGCATGTCTCTAACTGGACG	-0.0859057	-0.0896206	0.0081187
Barcode_763	GGATTATCTACCACCTGACG	-0.0401998	0.00178689	0.0603435
Barcode_764	AGGTAATCTCTCCGAATACG	0.0408633	0.00125894	-0.020033
Barcode_765	GCCCGCTTTAGTAATATACG	0.0092262	0.026715	0.0559897
Barcode_766	GAATACGAGGTCACAGTACG	-0.0346116	-0.0223906	0.0339165
Barcode_767	CCAATGGCAGGTAATGTACG	-0.029746	-0.0193139	-0.0340222
Barcode_768	TGGCAGAGCAAATCCCGCAA	-0.00189713	0.000373107	0.00314743
Barcode_769	GATGCACTGCGTTCCATGTT	-0.0197264	-0.0127539	-0.0181053
Barcode_770	GAGGTCTGTCCATCTCTGCT	0.00381358	0.0542519	0
Barcode_771	CTCAGGATAGTCATGGAGAT	-0.0141222	-0.00221201	0.0203319
Barcode_772	TGATGTAGGACAGCCACCAG	0.00567796	-0.0224304	0
Barcode_773	ATGAGATCACTTCACACCAG	-0.0538743	-0.103543	-0.057082
Barcode_774	TCTCGAATGAGTGGCAAAGC	0.0232436	-0.06972	-0.0883579
Barcode_775	GCAGTACGCATAATGGTATC	0.0234714	-0.0249996	0.0606172
Barcode_776	TTATGTACCATCATGCCCAG	-0.0384459	0.00359583	0.0994961
Barcode_777	CAGCGTATAGCAGATCAGCG	0.0130208	-0.0651923	-0.00989085
Barcode_778	CGCTATCAGTAGTGGTAATG	0.00283637	-0.00697296	0.0219686
Barcode_779	ATAGTTCGCGCACTCTCGTG	-0.005065	-0.0550514	-0.00347481
Barcode_780	TCTATTATGAGAGCGTCGTG	0.0242581	0.0520403	-0.0645544
Barcode_781	CCTTCTTGAGGATGTGAGAT	0.0169426	0.0428608	0.0143588
Barcode_782	CGACGACTGCTCACGATTAT	0.0385725	-0.00592827	-0.0131838
Barcode_783	CACTGACGCTCACTGATTAT	-0.0400945	-0.0392447	0.0165462
Barcode_784	TATCTGCGGCTCACTGTCGT	-0.00831089	0.0071918	0.0793158
Barcode_785	CCGCAGTGGAAAGATCGACA	0.00733745	-0.0120922	0.0285193
Barcode_786	ACATGGTTGAAAGCGCGTCA	-0.0313426	0.0236432	0.110809
Barcode_787	ATCATGCGCCAAGCCGTGTA	-0.00980516	-0.0118741	0.0360361
Barcode_788	CATGCTCAGACAGTATGTGC	-0.00208262	0.0485501	0
Barcode_789	CCATATCGTGAACGCTGTGC	-0.0217713	-0.00227415	0.0681194
Barcode_790	TATACGATGACAGAGTGTGC	-0.0189221	-0.0068901	0.0358331
Barcode_791	GCGCGTGCATCATTCCTTAT	-0.00474121	-0.0220815	0.0215327
Barcode_792	CATACATGATGAGCTGAGGT	0.0231058	0.0065499	0.0921689
Barcode_793	GCCCGCATGAAATGAGGACA	-0.00186268	-0.00563294	-0.0599094
Barcode_794	GCCCATGTAACAAGCGGACA	-0.0451294	-0.0410947	0
Barcode_795	GGACCAGCAACAGATCGTCA	0	-0.00468607	0
Barcode_796	AATGCGTGACAATGACGTGA	0.00080803	-0.0137289	-0.0120287
Barcode_797	CACAGCCTGCAATTCTTGTA	0.00689129	0.000923088	0.0348123
Barcode_798	CAGACAGAGACAGGTGTACC	0.0314395	0.0147375	-0.0119296
Barcode_799	ATATTGCTCGAAGTGCCCGC	-0.0211259	0.0216133	0.0666359
Barcode_800	GCATTAGTAACATGGTGTGC	-0.00924604	0.0490142	-0.0362022
Barcode_801	CCTATGATGGAATCTTGTGC	0.0121906	0.029467	0.073621
Barcode_802	GGACTGACACTCTCACATAG	0.0372165	0.000901499	0.0746355
Barcode_803	TATCTCGACGCAGTGTCAGG	-0.0202893	-0.0116099	0.0354921
Barcode_804	TATGTCGCAGCCACTTCAGG	-0.0392252	0.0104654	0.0572653
Barcode_805	TTCTGACGACGAGCGTACTG	0.0128704	0.0194172	-0.0279167
Barcode_806	TTTCACGGGCGATATGCCTG	-0.00772481	0.017654	0.0787275
Barcode_807	TATCGGTTACCATGCGGCTG	0.0117438	-0.0173945	-0.0346547
Barcode_808	TACGTGTACGCAGTCTAGTG	-1.52323e-05	-0.0180096	-0.0112116
Barcode_809	TTCATTCTGGCAGGGCCTTG	0.00894363	0.0571509	-0.0627437
Barcode_810	TAGCTTAGGCCAGTTGCTTG	-0.0082357	-0.013129	0.0202387
Barcode_811	TAGCGTCACCGACTGTCTTG	-0.04205	-0.000631433	-0.0141006
Barcode_812	TTTCACTGGAGCGAGCTTTG	-0.00794715	-0.0102364	0.0726155
Barcode_813	TCTGACGCTCCAGTCGTTTG	-0.0160015	0.0743836	-0.0637913
Barcode_814	TGGAGGCACCGTCTCACAAT	-0.00588916	0.0482207	-0.0387115
Barcode_815	CACTGACCTATGACTTGTCT	-0.0159142	-0.0128101	0.012682
Barcode_816	CCTGCGCGGCAAGAACATAA	-0.00478699	-0.0266489	0.0866759
Barcode_817	CCTGGCTCGAAATCACATAA	-0.0257647	0.000698576	0.0148066
Barcode_818	CGCCATGCTTAATACTTACG	-0.00522817	-0.0126778	0.00611072
Barcode_819	CATCATGTGAAATCCGTGCA	-0.00593511	-0.00337196	0.0202772
Barcode_820	AAGAGCCTCACAAGCGTGCA	-0.0124876	-0.0254369	0.00323756
Barcode_821	CCGATAGACGAACGCATGAC	-0.0100375	-0.00505107	0.00668626
Barcode_822	TCAGTCGTAGCAGTTCGATG	-0.0163972	-0.0186178	-0.009092
Barcode_823	AGAGATCCTCGGCCACATTG	-0.00512206	-0.00640738	-0.0292611
Barcode_824	CCGGTGCATGTCATATTGAT	-0.017305	-0.0276742	-0.00672181
Barcode_825	GCTGACCTCAAAGCGCATAA	0.0368925	0.0269279	0.111852
Barcode_826	CCGTGTGCGAAATCAGATAA	0.00567991	0.0242113	0
Barcode_827	CCGCCAAACAAATGTGTGCA	0.0128265	-0.00717028	0.0101258
Barcode_828	GCTACACACACAGAGTTGGA	0.00721373	0.0366085	-0.0374733
Barcode_829	CCTCCAGATGAATAACTGAC	-0.00824763	-0.0140623	-0.0154021
Barcode_830	ATGCAAAGAGACGGCCTGAC	0.000303739	0.00945092	-0.0240603
Barcode_831	GAGCTGAACTAATAGCGAGC	0.0111242	0.0542519	0
Barcode_832	GCACCGAGTAGATAGCATCG	-0.0162049	0.00550688	0.0872272
Barcode_833	TAGAGCCTCAGCATTCATCG	0.0126653	0.0285557	0.0614664
Barcode_834	ATGTGATCGCCACTCGGATG	0.00833087	0.0644662	-0.0214874
Barcode_835	ATGTGATCGCCACTCGGATG	0.00833087	0.0644662	-0.0214874
Barcode_836	ATCATTCTGGGACATGGATG	-0.0285498	-0.000590482	-0.0070261
Barcode_837	ATCGCGCTCGCATGTCATTG	-0.00876181	-0.00853788	0.0900595
Barcode_838	CATGGATGACGAGTCCGCAT	-0.0350408	-0.0152557	0
Barcode_839	AGAAGAGACTTGTAGCGCAT	0.0221002	0.0470174	0
Barcode_840	GCCATAGTGAAACATCGCCA	0.018842	0.0166353	0.102708
Barcode_841	ACATCTGCGAAATGCGGCCA	-0.0526709	0.0376858	0.0859543
Barcode_842	TGCTGACACCAAGGACCAGA	-0.0117273	-0.00722814	0.102584
Barcode_843	ATACTTGTGCAACGTGCGCC	0.0146498	0.0360281	0
Barcode_844	GATGATAGACCATACCTCGC	-0.01271	-0.00365027	0.117263
Barcode_845	AAGCTACCTGAATGAGCATC	-0.00291193	0.00849037	0.0569268
Barcode_846	GCATCTGCATAACTAGCATC	-0.0311691	-0.00332075	-0.0284543
Barcode_847	GATGCTGACACATGATGCTC	-0.00386448	0.00896342	0.0379343
Barcode_848	GCGCAGAGTATAATATGCTC	-0.0079772	-0.0340627	0.0284862
Barcode_849	CCATCGCGTGAATTATGCTC	-0.050933	-0.0345137	0
Barcode_850	TCACTGACATGACTGTAACG	0.0250443	0.0310084	0.0187267
Barcode_851	AATTTCGCCGCATGGTGCTG	-0.0271529	-0.00879374	0.0232731
Barcode_852	TACGATTGCAGAGATTGCTG	0.00338656	-0.00313122	0.117722
Barcode_853	CAGCGGTTGCTCACTGTTGT	-0.0435619	-0.0634786	0.0721968
Barcode_854	GCTCATAACCAAGTGCCAGA	-0.0355325	0.0539206	0
Barcode_855	TGGCACCACCAATGAGCAGA	0.00943191	0.0210378	0.148984
Barcode_856	TGGTATCACACACCGACATA	0.0265878	0.044281	0.0337177
Barcode_857	GCAATGCAAGCTGTGCCAAC	-0.0218182	-0.0423592	0.0783063
Barcode_858	ATCATGTCTCAAGGTCGGCC	-0.00440457	0.04193	-0.0103395
Barcode_859	AATCAGCCAGGGAAGGCATC	-0.0173208	0.000438791	0.0315669
Barcode_860	GCCCAGGTAGTACAGTTACG	0.0391182	0.0039541	0.0327813
Barcode_861	CATCGAGAGGCAGATTTACG	-0.000161987	-0.0286152	0.0758774
Barcode_862	TTATGAGACCGCTGCAACCG	-0.0187181	0.0560514	0.066337
Barcode_863	TAAGAGAGGTTACGACACCG	-0.0604667	0.026109	0
Barcode_864	TGATAGTAGCTCCAGCACCG	-0.00940073	0.00714694	-0.0251388
Barcode_865	AGTAACACCGTATAGCACCG	0.0378916	-0.00851253	0.0078324
Barcode_866	TGCACATGGAAAGCCAGCCA	-0.00745967	0.0263725	0.022718
Barcode_867	ATATGGAGTCCCGCCAGCAT	0.00822481	0.0449898	-0.0476808
Barcode_868	CAGCAGTGCAAAGGTCTGAA	-0.0112335	0.0156275	-0.0353711
Barcode_869	ATCTGAGTACGATGGCTGAT	-0.022905	-0.000475299	-0.111556
Barcode_870	TTATGGCGCTCACCGCTGAT	0.0274786	0.0353476	-0.0217244
Barcode_871	ATCATCGACCGAGGCTTGTG	0.0212703	-0.0152294	0.0580547
Barcode_872	TGATATGTGACACGCTTGTG	-0.029069	0.0808212	0
Barcode_873	TATGGCAGCCTCAGCTTGTG	-0.0194666	0.00013101	0.00346041
Barcode_874	ATGCTGACGCAGATCCGATG	0.00266443	-0.00224641	0.0626548
Barcode_875	GAGCACTCAGTACCAGTCAG	-0.00747312	-0.00794186	-0.0712392
Barcode_876	CGATGTCAGATAAGGTATGC	0.0160935	0.00351257	-0.0464099
Barcode_877	GCTGAATGACCATGAAGAGC	0.00360209	0.048657	-0.071755
Barcode_878	TTGACACATCTCCGAAGAGC	-0.0267694	-0.00564719	-0.0235382
Barcode_879	TGTCACAGCACTAACAGGAC	0.00982601	0.00150794	0.00466356
Barcode_880	CTATCAAGGCAAGCGATCTA	0.0514802	0.0240577	0
Barcode_881	CCTTGCACAGAAGAGATGGA	0.026565	-0.039283	0.0490228
Barcode_882	CATGAGGGCAAAGTCCTGAA	0.00831652	-0.050774	-0.0299308
Barcode_883	TATGGCGTCTCAGCGTCTCT	-0.0247907	0.0225472	0.0504581
Barcode_884	CCTCACTGGAGATGATTGTG	-0.0292327	-0.0318433	0.0554476
Barcode_885	ATATGCGTCCCATCAGTGCG	0.00866826	0.0167453	-0.0160987
Barcode_886	GCGCATCTATCTAATCTCAG	-0.0124383	-0.00276313	-0.0421303
Barcode_887	GAGGCTTGAACAGTATATGC	-0.0161034	0.0194294	0
Barcode_888	AGGCACACGGCACTATATGC	0.0142788	-0.00271555	0.0376033
Barcode_889	GAGACCACATCTAATTCAGC	-0.0124431	-0.0143967	0.0817468
Barcode_890	TGATTGGCACCACTGTCAGC	0.00988373	0.0807417	0
Barcode_891	CACATTATAGAACGCTCGAC	0.00782521	-0.0169612	-0.0162751
Barcode_892	CATGAGTGAGAATGATCGAC	0.000223163	-0.00644121	0.0499791
Barcode_893	CCACACCTGAGAATTTGCTA	0.0299578	-0.0594425	0
Barcode_894	ATACGCGGCCAATGCTGCTA	-0.0287634	-0.0220576	-0.0178527
Barcode_895	ATACGCGGCCAATGCTGCTA	-0.0287634	-0.0220576	-0.0178527
Barcode_896	AATCGCTGACAATTCTGGGA	0.0128261	0.00815091	-0.0461576
Barcode_897	AGTATTGCTCCAGACGCCTG	-0.0250763	-0.00435849	0.116093
Barcode_898	CCATGTAGGAAATCTTGGCA	0.0099788	0.0208689	0.0190478
Barcode_899	ACTATGCTGAAAGTGTGGCA	-0.00120416	-0.00762898	0.0148617
Barcode_900	ACTATGCTGAAAGTGTGGCA	-0.00120416	-0.00762898	0.0148617
Barcode_901	CTCTGCGCGAGAAACAGGAA	-0.0172006	0.00433807	-0.0139983
Barcode_902	CATAGTGCCAAATGCGCGAA	0.00813679	0.0191364	0
Barcode_903	GAGTCTCGTGCATCTGCTCT	0.0194909	0.0157715	0.0510475
Barcode_904	TCAGGTGAGTCATTGGCTCT	-0.0185994	0.00979934	-0.0185153
Barcode_905	ACTACTACGTGCGGCATGAT	0.0010773	0.0102719	0.0396106
Barcode_906	CCCACTGATCTTGACATGAT	-0.00956552	0.0568584	0.128027
Barcode_907	CCCACTGATCTTGACATGAT	-0.00956552	0.0568584	0.128027
Barcode_908	CAGCTCTATCCATTAGTGTG	0.0183381	0.00672116	0.0813104
Barcode_909	AAGCTCTCATCAGGAGTGTG	0.0058704	-0.023521	0.0555556
Barcode_910	CAAGATCGTCGTACAGTGTG	-0.0172037	-0.0159396	0.0239723
Barcode_911	ACAGTTTGGTAAGGCTCCTG	-0.00460968	-0.0121556	0.0595618
Barcode_912	ACAGTTTGGTAAGGCTCCTG	-0.00460968	-0.0121556	0.0595618
Barcode_913	TATCTGAGCCCAGTGTGCAG	0.00639878	0.0253318	0.00977704
Barcode_914	CAGACTAGAGAATCGCCGAC	0.0253996	-0.0104939	-0.0158271
Barcode_915	CAGCATGTATCAAGTACGAC	-0.0233812	-0.0185094	-0.0383622
Barcode_916	CCATGCTGAGAATATACGAC	-0.0117742	0.0239537	-0.0176276
Barcode_917	AAGACGTGCCAACTATGCTA	0.0177649	0.0099291	0.010436
Barcode_918	CACGATGTCCAATCATGCTA	0.0414587	0.00997151	0
Barcode_919	TCTTCACAGCAAGCAAGGGA	0.00332469	0.0194596	-0.0422663
Barcode_920	GCTCACACGCAAGAATCGGA	0.00961449	-0.00993905	0.00268169
Barcode_921	CGCATGGACAAACACTGGCA	0.00143723	-0.00320079	-0.00273763
Barcode_922	ATATCGCGTTGCAGGGCTCT	-0.00565416	-0.00309526	-0.0117916
Barcode_923	TATCTTGTGGCAGCGGCTCT	-0.00864329	0.00720127	-0.0674332
Barcode_924	CTATCTACTGGCAGGAGCTG	-0.00361594	-0.00667035	0.038777
Barcode_925	CTATCTACTGGCAGGAGCTG	-0.00361594	-0.00667035	0.038777
Barcode_926	ATTGTCACGGCCACTCTGTG	-0.103242	-0.0217973	0.0306059
Barcode_927	AGAGCGCAGTCAGATTCATG	-0.00546115	-0.0203889	-0.0510306
Barcode_928	CATTATGCACGATGGATGCG	0.00177424	-0.0130374	0.0502848
Barcode_929	TATGTATGCCCAGCCATGCG	-0.0091961	-0.00406984	0.0154609
Barcode_930	ACATGCCAGTAATGGTGCAG	-0.036767	-0.00720818	-0.0154187
Barcode_931	CCTGCTCGACAACTAGAAGA	-0.0335968	0.0403691	0.0618575
Barcode_932	TTATGAGCACGACAGACGCC	-0.00318775	0.0081716	-0.0207172
Barcode_933	AGCAGACTCGAATGTTGCGC	0.0347961	-0.0125225	0.0402818
Barcode_934	CATCAGAGTCCATGTCAGGG	-0.0211611	0.00810253	0.0441017
Barcode_935	ATACCTTCGGCAGGATGCTG	0.00221704	-0.00634766	-0.0416045
Barcode_936	CTCAGCGAGTCTCAGAGCAT	-0.047083	0.0123374	0
Barcode_937	GATATTGATCTCACCTGCCT	-0.000370379	0.0144217	0.107066
Barcode_938	ATATGGTCTGCACGCTGCCT	-0.0113756	0	0
Barcode_939	AGCATTGTCTCAGTCCGTGT	-0.0312804	0.0406659	0.0864424
Barcode_940	CCTCTACAGCAAGTGGAATA	-0.0181428	0.0226441	-0.0589107
Barcode_941	GATTGTATCCCATCTGACCG	-0.00299469	0.0197349	0
Barcode_942	GCACTTATTCGTAATCAGCG	0.0529923	0.012271	0
Barcode_943	GATACTGTCACACCGTTGCG	0.0367669	-0.0106121	0.0247653
Barcode_944	GAGTTATCAGCACCTCCAGG	0.000105726	-0.00913799	0
Barcode_945	GCCTAGTAGATACGATCAGG	0.00619367	0.0664175	-0.0149655
Barcode_946	GATCGTGACAGACTTTATGG	-0.0234473	-0.00881342	0
Barcode_947	GATCCTAGTCCATAGCCTGG	0.0388855	0.0256611	0
Barcode_948	GCGTGACAGTTTGTTCAATG	0.0161272	-0.0223747	0
Barcode_949	GACTAGGACCGATTGCACTG	0.0255335	-0.0192547	0
Barcode_950	GACTCTACGATACGTCGCTG	-0.033362	0.0249128	-0.00769228
Barcode_951	GAGTATCTTATCCACCTCTG	-0.00739917	0.0388263	0
Barcode_952	GATTCTCCTACAGGCTCGTG	-0.037465	0.0129835	0.0899469
Barcode_953	GCGCAAATAAAGATGTCGTG	-0.00384994	0.00213634	0.0181746
Barcode_954	GCTACTTCCAGACCTATGTG	-0.0192005	0.0102376	0.0267313
Barcode_955	GCAGTCGATAGACCCGATTG	-0.0183023	-0.0302465	0
Barcode_956	GCAGTCGTTACATCTCCTTG	0.0465916	-0.036042	0
Barcode_957	GACTAGCGTCCATCTCGTTG	0.0206073	0.0207569	-0.0165766
Barcode_958	GGCAGGCAGTTCATTCAAAT	-0.0111782	-0.043814	0.0103427
Barcode_959	GCGGCGGATATGCTATAAAT	-0.00868883	-0.00424185	-0.0525918
Barcode_960	GAGTGATAGCCCTCCACAAT	0.0698601	-0.00819463	0
Barcode_961	GGCCTGAGAGTCATTTGAAT	0.0196215	0.0343726	-0.0200709
Barcode_962	GTCGATCTCAGGGTGATAAT	-0.0148819	-0.0232584	-0.0139189
Barcode_963	GTCACGGACTTCTATCACAT	0.0375378	-0.0206248	0
Barcode_964	GAGATGTGGACCTCACCCAT	-0.0522171	0.0234134	0
Barcode_965	GACTACCGAGTGCTAGGCAT	-0.0966899	0.00116412	-0.0861685
Barcode_966	GCCGATAACACATAGCCGTA	-0.0376123	-0.00634964	-0.0618648
Barcode_967	CCACCTGCAACATTTGGGTA	-0.0331963	-0.0236937	0.0199207
Barcode_968	CCCGCTAAGAGATATTGGTA	0.0538306	0.0373221	0
Barcode_969	GGCCATAACATGCAAGTGTA	0.00842518	-0.0178664	-0.0434173
Barcode_970	CTATTCAGGGCAATGGTGTA	0.0665027	0.0167012	0
Barcode_971	CTAGCAAAGACAGGGTTGTA	-0.0138876	-0.00234435	0.0844089
Barcode_972	TACGAACACCGTCGCAATTA	-0.0189527	-0.0384388	0.0111328
Barcode_973	GCCCGGACACAGAATTATTA	0.00152931	-0.0146253	0.0395165
Barcode_974	CCTATCAGACGATTGGACCG	-0.0188683	0.0212175	0
Barcode_975	CCTATCAGACGATTGGACCG	-0.0188683	0.0212175	0
Barcode_976	CATGGATCAACAGCCGCTTA	0.0158473	0.00321728	-0.000601
Barcode_977	TAACAGGCCCGCAAGGCTTA	-0.00306197	-0.0327404	0.0557205
Barcode_978	AGACACGACACACTGGCTTA	0.0171802	-0.0237444	0.0619273
Barcode_979	GGTGACTCAACATTGGGTTA	-0.0289933	-0.00572942	-0.0564704
Barcode_980	ATTGACTGACGCCATGACCG	0.0136053	0.0535211	0
Barcode_981	CTGCAACCCACATGGTGTTA	0.026117	0.0223972	-0.0200839
Barcode_982	AGAGGAACCCACGGCCTTTA	-0.0244665	-0.00657481	-0.0227471
Barcode_983	CACGAGAACCACGATCTTTA	0.0257547	-0.0038832	-0.0342657
Barcode_984	CCGACACAGAGAAGTCTTTA	0.0115083	0.00742991	-0.05255
Barcode_985	GGCACACATTATTCGCAAAC	-0.0393511	-0.0134741	-0.0137105
Barcode_986	TGGCCGAGATATGTAGAAAC	0.00518076	-0.0344338	0.0337965
Barcode_987	GTATTCAACACCGGCGAAAC	-0.0200408	0.0530998	-0.0845274
Barcode_988	CCGGGCACATATACTTAAAC	-0.0048288	0.0129627	-0.00786894
Barcode_989	GCCTAAGACAGGTGGACAAC	0.00176881	-0.00971275	0.0670729
Barcode_990	GGCTAAGAACTTCGTACAAC	-0.00946937	0.0622383	0
Barcode_991	TTGCCATACACAGGAACGAC	0.0109826	0.0419261	-0.0371865
Barcode_992	CATGGTATTACAGGTAGCTG	-0.0127004	0.0341718	0.0940783
Barcode_993	TGGCGAGTAATACAGACGAC	9.01634e-05	0.00891684	0.00554334
Barcode_994	TCACCAGGGATAGAAGCGAC	0.0457632	-0.0256559	0
Barcode_995	TAGGTAGAACGATATGCGAC	-0.0129209	0.0459323	0.00040774
Barcode_996	AGGACACGACGAATCTCGAC	0.00110827	-0.00877247	0.00630157
Barcode_997	CGTAACATAGGCTCAAGGAC	0.0631231	0.0523742	0.139501
Barcode_998	TATGGCACCACACGAAGGAC	0.0139104	-0.00134699	-0.0225819
Barcode_999	GCGACCACTCGAATAAGGAC	-0.0353993	0.0160246	0.0623856
Barcode_1000	TGGAATACCCACGAACGGAC	0.0185499	-0.017532	-0.024038
Barcode_1001	GCACGAGTTAGAACACGGAC	0.0183825	0.00357716	0.00971597
Barcode_1002	CTACAGTTGAGAACAGGGAC	0.00933916	0.0119863	0.043084
Barcode_1003	CAGATTCCATAACACGGGAC	-0.0354342	-0.00742394	0.0545437
Barcode_1004	TACGAAGCACCATGTGGGAC	-0.0215458	-4.14367e-05	0.0556984
Barcode_1005	GCCACTTGAACATAATGGAC	0.0257806	0.0197349	0
Barcode_1006	TATAACGGAACAGTCTGGAC	0.0116921	0.0129457	-0.0886983
Barcode_1007	GAGTGCATAACATTCTGGAC	0.0892577	0.00334095	0.135291
Barcode_1008	AGAGCTTCAACATTGCTGAC	-0.0109224	0.0334821	-0.0368123
Barcode_1009	CCGATGAAGACAGTAGTGAC	0.00923754	0.0232028	0.0669874
Barcode_1010	TGCGCCATGAGCACAAATAC	-0.0366167	0.0171271	0.0636041
Barcode_1011	CTGGATCACTGAGTTTACCT	0.0247635	-0.0220022	0
Barcode_1012	CTGGATCACTGAGTTTACCT	0.0247635	-0.0220022	0
Barcode_1013	TAACGAAGGGCTGGCAATAC	-0.0273383	0.0074985	0.00256849
Barcode_1014	TAACGAAGGGCTGGCAATAC	-0.0273383	0.0074985	0.00256849
Barcode_1015	GGCCCGAGTACGAATAATAC	-0.000584399	-0.0541335	0.108374
Barcode_1016	GCCTGATCTGCAATCTATAC	-0.0303863	0.0253262	-0.102037
Barcode_1017	GGGCTACCTCTCAATTATAC	-0.00849454	-0.00344798	-0.0351145
Barcode_1018	GGCCACATAGCAGGAACTAC	-0.0185893	0.0464099	-0.105746
Barcode_1019	TGGCACAGACTGAACACTAC	-0.00142722	-0.0809122	0.0714852
Barcode_1020	GAGAGCCATTCAATCACTAC	-0.0172232	-0.0400528	0.0650159
Barcode_1021	GCTCGACATTAACAGACTAC	0.00246807	0.00395521	-0.0436653
Barcode_1022	GGCTAACCTTCAATGACTAC	0.0591091	0.0191137	0
Barcode_1023	TGAAGAGGCACCGAACCTAC	0.0199494	0.00417305	0.153201
Barcode_1024	GGCATTGCATAATTCCCTAC	-0.00132372	-0.010814	-0.00908417
Barcode_1025	GGCTTCTCAACATTTGCTAC	-0.0179198	-0.0185944	0.0588126
Barcode_1026	TGGCAATCGTCCGCAAGTAC	0.000851117	0.0322415	0
Barcode_1027	AGGGAACTCGAACCCAGTAC	-0.00189188	-0.00430283	0.0064027
Barcode_1028	GGAGCACTCACACATAGTAC	-0.0185815	0.00263714	0.0181924
Barcode_1029	GTGCATATAAGACACCGTAC	-0.0642096	-0.0344104	-0.00860421
Barcode_1030	CACACTGACGAATCATGTAC	-0.00482226	-0.0130242	0.136657
Barcode_1031	GAGGGCTGCACCTATCTCAT	0.0225931	0.000429165	-0.051142
Barcode_1032	GAGGGCTGCACCTATCTCAT	0.0225931	0.000429165	-0.051142
Barcode_1033	AGACTAAGACCATTGTACCC	0.000731531	-0.0198495	-0.00314446
Barcode_1034	GGGAAATATAAATCTGGCCC	0.00391969	0.000363755	0.0519255
Barcode_1035	TAGACACGGTACGAATGCCC	0.00230521	-0.0266433	0
Barcode_1036	AGACGTATAACATGCTGCCC	-0.00584417	-0.02358	-0.0578452
Barcode_1037	GAGTAATCACCAGTGTGCCC	0.00265033	-0.0100782	0.000667145
Barcode_1038	GGTTAATTTACCCGAATCCC	0.0224289	-0.017506	0.0815019
Barcode_1039	AGAGACGTTTGGCAACTCCC	-0.0492281	-0.013579	0.0652983
Barcode_1040	TAGAGGCAGACATAGGTCCC	0.00911911	-0.00471419	0.0405297
Barcode_1041	GAATTACCAGGAACCGAGCC	0.00494562	-0.0230347	-0.00839635
Barcode_1042	TATGGAACGACATCCGAGCC	0.0171351	0.0166061	0.0563843
Barcode_1043	AGACATAGCCGAATGGAGCC	0.00925103	-0.0335118	-0.00775229
Barcode_1044	GCCCAAATAAGACGTGAGCC	-0.00802124	0.0299682	-0.0402094
Barcode_1045	CGTAGATGTCAATACTAGCC	0.0151179	-0.0134984	-0.0096682
Barcode_1046	TCGACGAAACAAGTCTAGCC	-0.0182637	0.0105657	-0.0339102
Barcode_1047	ATTGAACGGCCAGCTTAGCC	0.0054257	-0.00268469	-0.0516283
Barcode_1048	TATAAAGATTGGGCAACGCC	0.0117229	0.00765358	-0.00205016
Barcode_1049	TATGATGAGACACCGACGCC	0.0278182	0.0303557	0
Barcode_1050	TTGAGGAGACCACTTACGCC	0.0121966	0.00373755	-0.0646667
Barcode_1051	TCATCGGGAACATTTGCGCC	0.0252743	0.0128262	0.0199488
Barcode_1052	GCCTATGTTAGAATATCGCC	0.0122277	0.00454416	0.0428062
Barcode_1053	TATAGACGGACACAGTCGCC	-0.000670776	0.042099	0.00767961
Barcode_1054	AACACTAGAGGAACTTCGCC	-0.00789848	0.0313195	0.0408637
Barcode_1055	TATAGCAGACGACGTTCGCC	-0.000610617	-0.0135093	-0.0452899
Barcode_1056	TAAGAATCGTTAGCAAGGCC	-0.0345295	-0.00052172	-0.021316
Barcode_1057	CATGAATCACGAGGAAGGCC	0.00639612	-0.00572973	0.0128677
Barcode_1058	CACTCTATGCAATTAAGGCC	-0.0254674	0.0354961	-0.102521
Barcode_1059	ATATGCTGAACACCGAGGCC	-0.00482758	0.0373069	0
Barcode_1060	ATATGCTGAACACCGAGGCC	-0.00482758	0.0373069	0
Barcode_1061	AGAGACCTCCGAATTAGGCC	0.0345723	0.0364321	0.0125403
Barcode_1062	ACTGAATAGACATGACGGCC	-0.00127599	0.0122233	0.0692044
Barcode_1063	GGACCCTTAATAATCATGCC	-0.00523394	-0.0285273	0.0633453
Barcode_1064	ATGTACGGAACCTCGATGCC	-0.0296655	-0.00133341	0.0379032
Barcode_1065	GAGTCTTCACCAGTTGACCG	-0.00112874	-0.0238291	-0.0735692
Barcode_1066	ACTAAGCTGTCGGAATACCG	0.00675973	-0.0136204	0
Barcode_1067	CTATGACGGAGCAGATACCG	-0.0224638	0.0173757	0.0445661
Barcode_1068	CAATGCACTGTAATCTACCG	0.0380915	-0.00947264	0
Barcode_1069	GGATTGATCTCCAGAACCCG	0.0133223	-0.0124727	0.104878
Barcode_1070	TGGAGCATTCTCTGAACCCG	-0.00191692	0.00710466	0.00870444
Barcode_1071	TTGTAAGGCTCGCTAACCCG	0.0265078	0.0188877	-0.00103188
Barcode_1072	ATGAGCATCCTGGTAACCCG	0.022712	0.0107937	0.0426008
Barcode_1073	ATTGAGTAGCCATCGACCCG	0.0112236	-0.0322953	0.0600841
Barcode_1074	CATAGTCTTGAATCTACCCG	0.019999	-0.00260715	0.0285252
Barcode_1075	GAGTGTCTACCATTTACCCG	-0.00694932	-0.0160423	-0.0318941
Barcode_1076	ACCTGAGCAGTATAGACGCG	-0.00996284	0.00659759	-0.0288881
Barcode_1077	CTACTAGAGAGAGATACGCG	0.0149098	0.0212091	-0.0132208
Barcode_1078	GATAGCTTACCATCTACGCG	-0.0518411	-0.00251866	-0.0297954
Barcode_1079	ATGCAAACAGCAGGTACGCG	-0.0210259	-0.00381832	-0.0133837
Barcode_1080	AACCAGAGTTTCTAACCGCG	-0.0267994	-0.00276169	-0.0659462
Barcode_1081	AGCCACTATTGTAAGCCGCG	0.0319079	0.0335571	0
Barcode_1082	ACTATTCAGCCATGAGCGCG	-0.0131336	0.00778973	0.0652972
Barcode_1083	CCCTATATGTGTAAGGCGCG	0.011331	-0.0666269	0
Barcode_1084	CCCTATATGTGTAAGGCGCG	0.011331	-0.0666269	0
Barcode_1085	CATAAGCGTTGTGAATCGCG	-0.017802	0.00421458	0.00508797
Barcode_1086	ACAACGGGTTCTAACTCGCG	0.00404455	-0.00768096	0.0645412
Barcode_1087	GATCCACAAATAATCTCGCG	-0.00585421	-0.0105307	-0.038749
Barcode_1088	ATGTGCATCGACACTTCGCG	0.0294835	0.0582609	0
Barcode_1089	ACAGCTCACCGAGTATAGTG	0.00951617	-0.0177927	0.0335812
Barcode_1090	TGATCCTCGACATGGACTCG	0.0381618	0.0178683	-0.0208458
Barcode_1091	ATGATCCACCTCACTTGATG	-0.0154481	-0.00269408	0.00607424
Barcode_1092	AGCCGCAGTTTCGAGCATAT	-0.0172917	0.0170145	-0.00868726
Barcode_1093	AGCTCGACTTCATCGCATAT	-0.0388339	-0.00744655	0.0390163
Barcode_1094	AGATCCCGCGTCAGGCATAT	-0.0218582	8.62328e-05	-0.0768652
Barcode_1095	TCCTCGACGCGATGGCATAT	-0.00624428	-0.018127	-0.00385089
Barcode_1096	TGAGCCGCTTGCACTAGAGT	-0.0115559	0.0283491	-0.0547967
Barcode_1097	GCTCGGCATAAATCTCAACA	0.0647962	-0.0434133	0
Barcode_1098	GCGCCTCTGCAAGAAGAACA	-0.0195076	-0.00484014	-0.00288347
Barcode_1099	CGCGCTAAGACAATTCATCA	0.00490881	-0.00304613	0.0332031
Barcode_1100	CCGAGTAGCCAAGAGCATGA	-0.0224547	-0.0280119	0.0718601
Barcode_1101	ATCACATAGAGAGACGCTGC	-0.016708	0.0149998	0.0570045
Barcode_1102	TATGAGCAGCCAGTACCGAG	-0.0651516	0.0459483	0
Barcode_1103	AATCGCTGCTAAGAGCCGAG	0.0231437	0.0276142	0.0136689
Barcode_1104	ATTGTAGCGCCATAGCCTCG	-0.0181383	-0.000695969	-0.0315284
Barcode_1105	GATGTGACTCCATGTCCTCG	0.0638524	0.0113134	0
Barcode_1106	TATGTACTCGCAGCAGCTCG	-0.0115892	0.0222678	-0.0029976
Barcode_1107	CCATCATCGGTAATAGCTCG	0.000495558	-0.0224526	-0.000147912
Barcode_1108	CACTGCGTGTTAAGGATATG	-0.023313	0.0371334	-0.0133633
Barcode_1109	CTCGGATAGTGCATGATATG	0.00464254	0.00173081	0.0492085
Barcode_1110	GTCGCATCGTGCTCAACTTG	0.0243873	-0.0200225	0.0580253
Barcode_1111	GTCAGCCCTAGATGCACTTG	-0.00958271	0.00439834	0.0232089
Barcode_1112	ATTGACTGCCGCCATCGAGT	-0.00506532	-0.019285	0.00907601
Barcode_1113	GCTGCGGCTAAACCAGAACA	-0.0230471	0.0454601	0.0410221
Barcode_1114	GCCGCGTAGACAATAGATCA	0.0251533	-0.00887036	0.0809886
Barcode_1115	CAGGACGTGAAAGCCGATCA	0.00542514	-0.00343415	0.0542173
Barcode_1116	CGCCTGAGCTACAAAGATGA	0.00575231	-0.00636177	0.00226766
Barcode_1117	GCACATATCCGCAATCAGTA	0.00378365	0.0200239	-0.0139661
Barcode_1118	AGAGTGCCGCAACCTCAGTA	-0.0184711	-0.0354569	-0.0192809
Barcode_1119	GGCAGACACGTCAAGCATAC	-0.0113744	-0.0060416	0.0601519
Barcode_1120	AATCTGCATGAAGGTTGAGC	-0.0092573	0.0354642	-0.0117653
Barcode_1121	GCCATCGGTGTCATGTACTT	-0.0280032	-0.049242	0.0693484
Barcode_1122	GCGAGGATGCGATTTATCTT	-0.0150339	-0.00861814	0.0427722
Barcode_1123	GATCATAGGCTCCGAGTCTT	0.0145969	0.00667432	-0.0926232
Barcode_1124	GAGTCGTCTCTCACTGCGTT	0.003602	-0.000503399	-0.0468731
Barcode_1125	TGTGTGTCAACAACCACCAA	0.0165607	-0.00837999	0.0222003
Barcode_1126	TGTCGAAGCAAACGCGCCAA	0.00952635	-0.0165045	0.0267991
Barcode_1127	TTGCGCCGAACAAGATCCAA	-0.0117711	0.0974783	0
Barcode_1128	TGCGCGGTCAAACCAAGCAA	0.0561025	0.0220261	0
Barcode_1129	TGGCCTCGAACAAGACGCAA	-0.0136937	0.0562632	0
Barcode_1130	TCTGGACGCAAAGGACGCAA	0.0111426	0.0878526	0.0753349
Barcode_1131	TGAGAGTCCAAACGCCGCAA	0.00525124	-0.00456892	-0.0573283
Barcode_1132	TGCTCCCGGCAAGAGAAACA	0.0452961	0.0162544	0.0489713
Barcode_1133	TGCCTCCGAATAAATCGACA	-0.0138171	-0.00209752	0.0256783
Barcode_1134	TCCCGAGGCACAAGGATACA	0.00465304	0.00949597	0
Barcode_1135	TGCACCACGAAAGCGGTACA	0.0250609	-0.0054077	0.0533517
Barcode_1136	TGATCGACGAAAGGCCACCA	-0.00332277	-0.000391523	-0.0375434
Barcode_1137	TGCAAGACGAAAGTCGCCCA	0.0195782	0.0016538	0.0297555
Barcode_1138	TGTGGAGCCCAACAAAGCCA	0.0300889	0.0281584	0.000271286
Barcode_1139	TCGCGCTATAAACGAATCCA	-0.0376539	-0.0417411	0.0125653
Barcode_1140	TGGGCCACTCCAAATAAGCA	0.00304962	-0.00323506	0.0227852
Barcode_1141	TCCCTTCAGATAAAGAGGCA	0.0138929	0.0668958	0.0927875
Barcode_1142	TGGACGAGGACAACCACTCA	0.00349674	-0.0241313	0.0234546
Barcode_1143	TCCCAGGAGATAAAGCCTCA	-0.0207152	0.0248252	0.0767788
Barcode_1144	TAAGTCTTCACAAGCCGTCA	-0.0156961	0.0413871	-0.00103393
Barcode_1145	TAGAGCAAGACACCCGGTCA	0.0355258	0.0025601	-0.0296477
Barcode_1146	TCGGCCCACAGGCATAAAGA	0.00161966	-0.00818468	0.0724737
Barcode_1147	TTCACCGAGACAAGGCGAGA	0.0171314	-0.00329359	-0.0292381
Barcode_1148	TCGTCCAGAGAACAGACCGA	0.0198972	0.0208016	-0.0473972
Barcode_1149	TTCAGAGAGACCAAGGCCGA	0.0137605	0.0163617	-0.0186999
Barcode_1150	TCAGCTTTCACAAGGGCCGA	-0.000688715	0.0877032	-0.0492286
Barcode_1151	TGGGACTCAACCAACATCGA	-0.000960323	-0.0163637	0.0263779
Barcode_1152	TCCATACCGATAAAGCTCGA	0.0169367	0.042541	0
Barcode_1153	TAGCGATAAACATGGGTCGA	0.0417531	0.0353142	0.0614851
Barcode_1154	TGCCACATAACAGACCGGGA	-0.0442844	-0.0394165	-0.0174268
Barcode_1155	TGCCACATAACAGACCGGGA	-0.0442844	-0.0394165	-0.0174268
Barcode_1156	TAGTACGGGTCAGTCTCTGT	0.0143736	0.0113702	0
Barcode_1157	TTACCACTGCCGAGGTGTGT	0.0130326	-0.0316778	0.0522511
Barcode_1158	TACTTCGCGGGATAGATTGT	0	0.0469468	0
Barcode_1159	TAGGCTATCCTCCACGTATT	0.0271755	-0.0192921	-0.0501418
Barcode_1160	TATGAGCCGGTACGTGTATT	0.000759431	-0.0225243	-0.0220881
Barcode_1161	TATGAGTTCGCCGACGCCTT	-0.0108871	0.0239036	0.0114574
Barcode_1162	TAGATCGTTCGACGCCTCTT	0.0146662	0.0249979	0.00412415
Barcode_1163	TATTGCGCGGGACCTCTGTT	0.0231747	-0.00569139	-0.0454902
Barcode_1164	AATATGCGGAAACCGGGTCA	0.0361755	-0.0646866	0.0120435
Barcode_1165	ACACATCGTAAACGGGCCGA	0.00343697	0.0143682	-0.0480925
Barcode_1166	AACACTGGTAAACGGTGCGA	0.0088361	-0.0152566	0.00159768
Barcode_1167	ACATCGGGTAAACGCCTCGA	0.0126319	-0.0207894	0.0764903
Barcode_1168	AACTACTGTAAAGCGGCGGA	-0.0126724	0.0189583	0.00830713
Barcode_1169	ACAGCTCTTAAACGGTGGGA	0.0125704	-0.000603214	-0.00133507
Barcode_1170	ACCTGTTCTAAACCAGTGGA	0.0213043	0.00296691	0.00915013
Barcode_1171	AGAACGTAGCCCAAGGTTGA	0.00305972	-0.0212826	0.0505399
Barcode_1172	AGAGTCGCCCAACCGTTATA	0.0421564	-0.0058881	0
Barcode_1173	ATCCAAGGAGGGCCAACCTA	-0.00389151	0.0182583	-0.0228017
Barcode_1174	CATGCTCACTAATCTGACAG	-0.00309403	0.00282017	0.08938
Barcode_1175	AATTCGGGCCAAGGTCGCTA	0.0183437	0.0171522	0.00664571
Barcode_1176	AATTCGGGCCAAGGTCGCTA	0.0183437	0.0171522	0.00664571
Barcode_1177	AAATACGCCTCAACTGGGAC	-0.000607358	0.0244197	-0.0916731
Barcode_1178	AACTGAACATACCCGGTGAC	0.0191165	0.0244085	-0.0460379
Barcode_1179	AGAGCCTTAGAACCCATTAC	0.0123662	0.00163172	0
Barcode_1180	AACGCCACGTCGAGATTCAT	-0.00665223	0.00133702	-0.00258432
Barcode_1181	AACGCCACGTCGAGATTCAT	-0.00665223	0.00133702	-0.00258432
Barcode_1182	AATCTCTTAGAACGGGCACC	0.00266348	-0.00337008	-0.012443
Barcode_1183	ATAGATAGCGAACCCGGACC	-0.0144977	0.0115278	0.0859103
Barcode_1184	ATAGGATAGGAACCGCACCC	0.0145136	5.64675e-06	0
Barcode_1185	AGACGTAGCGAACTAGACCC	-0.0276978	-0.00138646	0.0393231
Barcode_1186	AAATGTGTACGAAGCTACCC	0.0133406	0.0562625	0.14932
Barcode_1187	AATAGAGGTCAACCGAGCCC	0.0369864	0.0372331	-0.0191253
Barcode_1188	AATAGGCCGTCAAGTTGCCC	0.000144955	-0.0158487	-0.0461057
Barcode_1189	ATACGACTTCAAGGGACGCC	0.0376089	-0.00439362	1.2444e-05
Barcode_1190	GGATCGTGAACATCGCTTCC	0.0174542	-0.00387382	0.035397
Barcode_1191	ACGAGACCATAAGTTCTTCC	0.0359883	0.0374212	0.0284807
Barcode_1192	TCCAGAGAGAGCTTCATAAG	-0.0184125	-0.00726608	0.0417108
Barcode_1193	CGGCGCTAATACTAATTTCC	-0.0340557	-0.0322024	-0.0754117
Barcode_1194	CGAACTGAAGGCATATTTCC	0.0235302	-0.0117498	0.0121935
Barcode_1195	CCGATGTATGAACAGTTTCC	-0.0164787	-0.00313218	0.0182567
Barcode_1196	GAGTAGATCACAGAGTTTCC	0.00135101	0.0013505	0.0193158
Barcode_1197	GGAGTCCATCCATAGCAGTC	0.00324521	-0.0152287	0.101485
Barcode_1198	CTTACACAGAGGGCTAAAGC	0.0078423	0.0178311	0.0127273
Barcode_1199	GCCGAGACAGTTAGTAAAGC	0.0577258	0.0684177	-0.0571983
Barcode_1200	ATCCATAAGGTCGGGCAAGC	-0.00566953	0.00780819	0.0180672
Barcode_1201	GCCCTGAATTTAATGCAAGC	-0.0424684	0.0374832	0.0451722
Barcode_1202	CAAATGAAGTGCGGTCAAGC	-0.0043117	-0.0296404	0.118749
Barcode_1203	AGGAGGAACTTATGTCAAGC	-0.0188802	-0.0125072	0
Barcode_1204	GCTAATAACTCTCACGAAGC	0.0252182	0.0977653	0.0512755
Barcode_1205	CTTGACAGAGGACATGAAGC	0.00481683	0.05496	-0.0064108
Barcode_1206	GCGTTACACAGATCATAAGC	-0.0211606	0.00746125	-0.0170053
Barcode_1207	GGATGACCACCAGACTAAGC	0.00958076	-0.0177005	0.105829
Barcode_1208	CCATCGAGATAACGCTAAGC	0.00801309	-0.0191001	-0.043761
Barcode_1209	TTGAGATTCACCAGACCAGC	0.00691545	0.0202636	-0.0431212
Barcode_1210	AGTGTTACCACATCGGCAGC	-0.0336782	0.00536305	0.0306084
Barcode_1211	CTGGCATAACTCATAAGAGC	-0.0235405	-0.0107518	-0.0532849
Barcode_1212	TTTACCACCATAGACAGAGC	-0.00490891	0.0218878	0.0723578
Barcode_1213	ACCATCAGCAGATAGACGGC	0.00799465	0.0485306	0
Barcode_1214	TATACACGGGAAGCACGAGC	-0.0264106	0.0201027	0.0395246
Barcode_1215	GAAGCACTTTCAAGCCGAGC	0.0101745	-0.0245695	0.0405339
Barcode_1216	TGTCACGACCACAAAGGAGC	-0.0200645	-0.0286551	-0.0151756
Barcode_1217	AGCCACCAGCTAATTGGAGC	-0.00105816	-0.0292745	-0.0600856
Barcode_1218	TCAATCTAGCGGAAGTGAGC	-0.012789	0.0279688	0
Barcode_1219	ACACCAGATCCATATTGAGC	-0.0150869	-0.0242946	0.0110476
Barcode_1220	TACGCGAACCCATTGGTAGC	0.0280925	-0.016892	0.0743243
Barcode_1221	GCCCTTTATTCAACTGTAGC	0.0416062	0.042541	0
Barcode_1222	GGGTACATACGCATATTAGC	-0.00410432	0.00721348	0.0675236
Barcode_1223	TTACAGCAGCGCAGCTTAGC	0.0156967	-0.00505792	0.00476141
Barcode_1224	TGGATAATACCCTTCAACGC	-0.00430077	0.00675979	0.00128121
Barcode_1225	ATAACCATTTCGCAGAACGC	0.00515237	-0.0173711	0.0314241
Barcode_1226	ATACATCTAACATCGACGGC	-0.0101375	0.0161203	-0.0309555
Barcode_1227	CCACATTGTTCAAGGACGGC	0.00684052	0.00257199	0.126649
Barcode_1228	TAGTATATCCCATAACCGGC	-0.00082429	0.0216859	0.0254266
Barcode_1229	AAGCCAAACGAACTTGCGGC	0.00736942	-0.00183261	0.150674
Barcode_1230	ACATAACTGGTTTCAAGGGC	0.0184857	-0.000544633	-0.0207256
Barcode_1231	TGACACTAGCCACATAGGGC	0.0191696	0.0062071	0.0623175
Barcode_1232	GCTCGTATTCAAGATCATCC	0.0103659	0.0678619	0
Barcode_1233	AGAGCACTTTAACCACGGGC	0.00237656	0.0149333	-0.0436196
Barcode_1234	TTATAGCACCCATGACGGGC	0.0399946	0.0290012	-0.000670095
Barcode_1235	CAGATCAGAGAAGGTGCCAC	0.0194183	0.0010673	0.063873
Barcode_1236	ATTATACCGCCGGAATGGGC	0.0420101	0.00617467	0.0818384
Barcode_1237	TACACACGCTAAGCATGGGC	0.0101539	0.0216651	-0.0257497
Barcode_1238	CCATTTAATACACTCTGGGC	0.00886255	0.0542519	0
Barcode_1239	CTCCATAACCGATATTGGGC	-0.00707255	0.000196739	-0.0156718
Barcode_1240	AACTAATGGCGGTCAATGGC	-0.00338834	-0.0152394	-0.0266422
Barcode_1241	CGCATGACGCAATATGGATA	-0.00659873	-0.0157251	0.0237426
Barcode_1242	AACCATTAAGCAGACGTGGC	0.00528271	0.0114278	0.00527518
Barcode_1243	ATACAGTAGACAGATGTGGC	0.0393786	0.0200696	0.0757287
Barcode_1244	TACCTAACGACATTTGTGGC	-0.0112035	0.0214592	0.0375223
Barcode_1245	AGAGCAGCACCACTATTGGC	-0.00705017	0.0101107	0.0463061
Barcode_1246	ACCATAGTGATGAAGTTGGC	0.0134537	-0.00143108	-0.0222798
Barcode_1247	ACCATAGTGATGAAGTTGGC	0.0134537	-0.00143108	-0.0222798
Barcode_1248	TTGACTAACCGCACGTTGGC	-0.00271109	0.0136049	0.0122471
Barcode_1249	TTGAGGACTCGCCACAATGC	0.0122723	-0.00424024	0.0231319
Barcode_1250	CGGGAAGATTTATGCAATGC	0.0211135	-0.0612917	0.108809
Barcode_1251	ATGTAACACGCCCGGAATGC	-0.00820655	0.0167823	-0.028448
Barcode_1252	ATAGATGCCTCCATGCTCAT	-0.0580215	-0.0442042	-0.0711906
Barcode_1253	TGAACCATTCTCAGACATGC	0.0401872	0.0192271	0.0814769
Barcode_1254	CAACCGAGTCTAATACATGC	0.0131039	-0.000186357	0.0142698
Barcode_1255	AGTACACTTGAACTCCATGC	0.0164214	0.00557686	0.0363164
Barcode_1256	AACAGACTTTGTAACAGGCG	-0.0133812	-0.00479578	0.0588235
Barcode_1257	ATACCCTGGGAAGCAGATGC	-0.0068383	0.0196704	0.0967717
Barcode_1258	CAACATAGATGCCGGAAGTG	-0.00591763	0.00963792	-0.004337
Barcode_1259	GACCACTTCTGTCAATATGC	-0.00846744	0.0179172	0.0230639
Barcode_1260	AGAGCCATTACACTAACTGC	-0.0180221	-0.0425791	0.0130622
Barcode_1261	GGAGACTATCCACAGACTGC	0.00284492	0.00959487	0.0254246
Barcode_1262	AGGAACAGACCATCTACTGC	0.0104683	0.00283553	-0.0963875
Barcode_1263	ATAGATACGACTAACCCTGC	-0.00025319	0.00518777	-0.0412903
Barcode_1264	TTTCATGCAGCCCGATCTGG	-0.0121164	-0.00747535	-0.00693195
Barcode_1265	GCCATTTCTTCAATAGCTGC	-0.00850346	0.0196873	-0.0239366
Barcode_1266	ATATACGGACCACAGGCTGC	-0.0054068	0.0234188	-0.0366492
Barcode_1267	TACGAAACTAAATCGGCTGC	0.0237937	0.0481221	0.0609787
Barcode_1268	ATAGCGGACCACATTGCTGC	-0.0163484	-0.0120484	-0.011741
Barcode_1269	GAGGTCACGACATCATCTGC	-0.0536476	-0.0106559	-0.0484853
Barcode_1270	TACGGTAGTCGATACTCTGT	-0.0022659	-0.0213267	0.0844311
Barcode_1271	TATTTATCGGGACCCAGGCG	0.0185899	0.0123711	0.0317503
Barcode_1272	GTTATGCACCTCATCAGGCG	0.00532636	0.0128949	0
Barcode_1273	TTATCCGGTAGCCATAGGCG	-0.00394758	0.0304301	0.0205924
Barcode_1274	CAGTTATTACCAGATAGGCG	0.0079608	-0.00458325	-0.0096143
Barcode_1275	TAATAGCGGCTTAACCGGCG	-0.00971198	-0.0554723	0.0497231
Barcode_1276	ATATCTATCCCAGTCGGGCG	0.00491052	-0.0187319	-0.0258733
Barcode_1277	TACCTATTGACCAGTGGGCG	-0.0132345	-0.0291895	-0.00935349
Barcode_1278	ACTTACAGGCCATTTGGGCG	0.0341228	-0.0220325	0.0900873
Barcode_1279	TTGGATTCCTCACACTGGCG	0.0190787	-0.0233174	-0.0544875
Barcode_1280	TTTAGGCAGCTCACCATGCG	-0.00408751	0.0110793	0
Barcode_1281	AACGACCTGTGACACGATAT	-0.00156353	0.0304493	0.0657407
Barcode_1282	ACACTCGTACCATTGATGCG	-0.00614475	-0.00913273	-0.0653332
Barcode_1283	CCTAGAGACGTAGATATGCG	0.0305729	-0.014457	0.0280126
Barcode_1284	TATATGTGGACCAGTATGCG	-0.0279725	0.0102479	0.142083
Barcode_1285	GCATCAGTTTAATGAGTGCG	0.0185878	0.0182578	0.096794
Barcode_1286	ATGATGCCTTGCACTCGGCT	-0.0401826	0.00416915	0.0858909
Barcode_1287	ACTTGTTAGACATTGGTGCG	-0.0363445	-0.00919127	0
Barcode_1288	ACTTGTTAGACATTGGTGCG	-0.0363445	-0.00919127	0
Barcode_1289	TACGAATAAACAGGTGTGCG	0.031526	0.0318144	0.0357591
Barcode_1290	ATACAGACTGCGACACTACG	0.00876091	0.00263269	0.0127081
Barcode_1291	GATGATATGGCATTCCAGTG	-0.00375996	0.0336184	0.0415328
Barcode_1292	ATAGCTCAGGAATCTCATCC	-0.0674696	-0.088599	0.0683752
Barcode_1293	ATAGCTCAGGAATCTCATCC	-0.0674696	-0.088599	0.0683752
Barcode_1294	CATACTCTTGAAGCGATGTC	-0.0913214	0.062759	0
Barcode_1295	TAGAGACGACTCACATACGC	0.00923484	0.0212171	-0.00833286
Barcode_1296	ATAGCGAGCTTGAACACCGC	0.0309457	0.00199642	-0.00902228
Barcode_1297	TATGCGACCCGAGTGCTCAT	-0.00407957	0.00509773	-0.012919
Barcode_1298	CATTAGTCATAAGGAGGTGC	0.0733646	-0.0509024	0
Barcode_1299	CGCGAGCATATCAGGTTCTG	0.0603296	-0.0139115	0
Barcode_1300	ATAACCACCGGGAAGTGTGC	0.0788146	-0.0510132	0
Barcode_1301	GCCCTATGATCTAATTGTGC	0.00755488	0.0271913	-0.0504905
Barcode_1302	ATAGCCGACAGCGCCATAAG	0.00521401	-0.0168059	0.0439872
Barcode_1303	TATTGAGCGCCAGCTTTGCC	-0.00699837	-0.0043009	0.0332025
Barcode_1304	CGCCATAGAGAAGTGACCAC	0.0421574	0.0295631	0.00465766
Barcode_1305	TGACACGGATGCAAGACCAC	0.0164792	0.0787293	0.0334455
Barcode_1306	TCTGCTCAGGAAGAAGGATA	-0.00963332	0.0145026	0
Barcode_1307	AAGATGCGCCAACCTCGATA	-0.0104377	0.00358575	-0.0208916
Barcode_1308	AAGATGCGCCAACCTCGATA	-0.0104377	0.00358575	-0.0208916
Barcode_1309	GCCAGACGGACAATGTTAGA	-0.0148687	-0.0267132	0.0788357
Barcode_1310	GGTACAAGCAACGATCTCCA	0.0235757	0.000647792	-0.0452553
Barcode_1311	GTTGCACATAAACAGCTCCA	0.0199909	-0.00207019	0.0161943
Barcode_1312	CCTGCTGCCAAAGGATCAAA	-0.0497172	0.0423409	0.0139508
Barcode_1313	CGCGACTAGCTTATCAGGCT	-0.0077551	-0.014263	-0.00350839
Barcode_1314	AGTATCTCACTACGGCTCAT	0.00501031	0.00822169	-0.025092
Barcode_1315	CCAGCGGATATGAGATTCTG	-0.00259566	-0.000944083	0.0535463
Barcode_1316	GAGATACGAGGATCATTCTG	-0.0104639	0.00726219	0.0833842
Barcode_1317	ATGTTATCCGCCACTGCTGG	0.0439142	0.0166803	-0.0209856
Barcode_1318	GCTGGCCGCAAATCAGGAAA	-0.00615204	-0.0190809	0
Barcode_1319	GCACTCAGAGAAGTATCCAC	-0.0197983	-0.0199975	0.109235
Barcode_1320	CTATGTGATGAATCGGGATC	-0.00910704	-0.0168374	-0.0134072
Barcode_1321	GCGCATAGTATATCAGTCTG	-0.0157839	0.00304593	0.0879626
Barcode_1322	ATATCTCACATGCCCGGAAG	-0.0162377	-0.0118867	-0.0343836
Barcode_1323	ATGTCGCACACCCGATGAAG	0.00783708	-0.0400312	-0.0547145
Barcode_1324	TAGTACGCAGCATCTGGACG	-0.0104223	-0.00224318	-0.025704
Barcode_1325	ACACGATACTCAGCATGACG	-0.026816	-0.0209587	0.0115358
Barcode_1326	CACTGTGAGTAATGATGACG	0.0274509	0.0575831	-0.0426361
Barcode_1327	TGACTATGCAGATACGCTGG	-0.00273159	-0.00637786	0.0284522
Barcode_1328	TTGATCTCATCCACATTGCG	-0.0648933	-0.00638423	-0.0149153
Barcode_1329	ATGGTCACCTCATTCAGCGG	-0.018555	0.0068564	0.10059
Barcode_1330	TTATTCCATCGCAGGAGCGG	-0.0058421	-0.0268495	0.037668
Barcode_1331	ACCATCTTATGACAGGGCGG	0.0182133	0.0182657	-0.0619505
Barcode_1332	AAGACATCAGGATCATGCGG	-0.0149465	-0.0152233	0.0412717
Barcode_1333	ATCGCAGTGAGCATCATCGG	0.0171096	-0.00657984	0.075668
Barcode_1334	ACACTAGACTCATTGATCGG	-0.00287287	0.0249891	-0.0543971
Barcode_1335	AGGAGCTTGTCTAATATCGG	-0.0168913	0.00749926	0.112469
Barcode_1336	CACTTGTAGCCAGGTATCGG	0.0228203	-0.00222871	0.030631
Barcode_1337	TCAGGATGAGCCATTATCGG	0.0148367	0.00782935	0.0373418
Barcode_1338	ATTGGTCACCTAGCACTCGG	-0.00521264	0.0150628	-0.00423212
Barcode_1339	TACTACTCACGATGACTCGG	0.00385276	0.0175499	0.0472224
Barcode_1340	GGGCATCATTTACACCTCGG	-0.0330104	-0.0220906	-0.0727224
Barcode_1341	CTATATGAGTACGGCCTCGG	-0.000229978	0.00443947	-0.00133678
Barcode_1342	GCACCTCACATCATTGTAAG	-0.0343916	0.0170309	0.00499415
Barcode_1343	ATTATAGATGCAGAGGACCG	0.0134506	-0.00169963	-0.00536913
Barcode_1344	CATTGCATTACATTGACCCG	-0.000444005	-0.0358346	-0.00831364
Barcode_1345	AATGATGTTGAATGTGCCCG	-0.0204561	-0.0241947	0.0411298
Barcode_1346	ATATCGAGTGCGACATCCCG	-0.0275413	-0.0105659	-0.0529382
Barcode_1347	TATCACGTCGCATGTAGTGG	0.00409883	0.0161934	0.00559956
Barcode_1348	ATCAGTTGTCTAATGCGTGG	-0.0342877	-0.00716157	0.00486383
Barcode_1349	GCACCTTCATCATGTCAGTG	-0.024437	-0.00177984	-0.0560456
Barcode_1350	TATCACCCGCGATCAGAGTG	0.0130755	0.0542519	0
Barcode_1351	CAACTGATAGGAGGTGTCAT	0.0249614	0.00736295	0.070232
Barcode_1352	TCCGATCTTGCATGGTGGCT	-0.0110814	0.00799325	0.0225156
Barcode_1353	AGATAATGGAGATGCGCCTT	-0.00194788	-0.00878922	-0.0353041
Barcode_1354	AGCTGACCTCTATATGCCTT	-0.00212105	-0.00854845	0.0238553
Barcode_1355	CCTGCGTGCAAATCTAACAA	-0.0320605	0.00850959	0.0182523
Barcode_1356	GTCGCCTTCATAACAAAGCA	-0.0260178	-0.0383903	-0.0554502
Barcode_1357	TGGCACTGCACAAGCAAGCA	0.00429968	0.0309939	0
Barcode_1358	AGATGCTTCACAATTCCCGA	-0.00903379	-0.0104867	-0.0820726
Barcode_1359	CGCGCCATACGCTAAATATA	0.0355643	0.0127991	-0.00767362
Barcode_1360	ATGACTGAAGCACATGGCGC	0.0224567	0.0305458	0
Barcode_1361	TAGCTGGCGCAACCTGCTTA	-0.0172808	-0.0400123	0.115632
Barcode_1362	CCCTGAAGTCTTGCCAATTA	-0.0124723	-0.0182362	0.0823296
Barcode_1363	AGAGCTGAGTCATGGTTCAT	0.00337755	0.0330938	0.0156272
Barcode_1364	AGAGCTGAGTCATGGTTCAT	0.00337755	0.0330938	0.0156272
Barcode_1365	CCATCTGATTCAATATCGGC	-0.0249455	0.00411196	-0.0476351
Barcode_1366	CAGACTATGGAATTATCGGC	-0.0123653	-0.00152801	0.0751774
Barcode_1367	AGACAGGGACCACAGTGATC	0.0243717	0.00721676	0
Barcode_1368	AATCGCTGTGAAGGATAGTC	-0.0460579	0.021416	0.00330371
Barcode_1369	ATCATCAGAGCAGGGCACAG	-0.0225248	0.0270239	-0.0231227
Barcode_1370	CTCAGTACAGCGGATCACAG	-0.00666738	-0.0224861	0.0275521
Barcode_1371	ATAGCCATCGCTGTAAGCCG	-0.0111775	0.00812745	-0.0430581
Barcode_1372	TTCATCTCGCCATCGGAGTG	0.0162754	0.0258529	0.044118
Barcode_1373	GAGCGACTTGCATGTGTCAT	-0.0586364	-0.0406738	0.0588648
Barcode_1374	GAGCGACTTGCATGTGTCAT	-0.0586364	-0.0406738	0.0588648
Barcode_1375	GCACGCTGACTATACTTCAT	0.0643736	-0.0106223	0
Barcode_1376	CGGACATGATAATTTGGGAC	0.00404707	-0.0333904	0.0425255
Barcode_1377	CGGACATGATAATTTGGGAC	0.00404707	-0.0333904	0.0425255
Barcode_1378	GTGCAGGCCAAATGCCACAA	0.0130015	-0.0127555	-0.0356824
Barcode_1379	GGGCGTCCAACAATGCACAA	-0.0136662	0.00362225	0.0164551
Barcode_1380	GTCTAGCCCAAATTGCACAA	0.0293059	0.0237447	0
Barcode_1381	GCATCCTGCACAATGAAGCA	-0.0348839	-0.00920923	0.0156917
Barcode_1382	GCGATCAGAACAGATGCCGA	0.00361623	-0.0143103	-0.049052
Barcode_1383	GCATGTCCTAAAGCTGCCGA	0.00627388	0.0344141	-0.0455751
Barcode_1384	CAGACAGGTTAATAAGTGCC	0.00390418	-0.0151471	-0.0387191
Barcode_1385	CAGACAGGTTAATAAGTGCC	0.00390418	-0.0151471	-0.0387191
Barcode_1386	GCGCCACAGCACTTAATATA	-0.00077525	-0.0119408	0.0325625
Barcode_1387	GATGAATGCGAACCCAGCAC	-0.033622	-0.00329993	0.00865175
Barcode_1388	AGATAGTCTGAACACGCTCC	-0.0357286	-0.0112336	0.0138617
Barcode_1389	AGATAGTCTGAACACGCTCC	-0.0357286	-0.0112336	0.0138617
Barcode_1390	TAACGAGTCCGGCATTTCAT	0.0270763	0.0360754	0.0608672
Barcode_1391	TAACGAGTCCGGCATTTCAT	0.0270763	0.0360754	0.0608672
Barcode_1392	GCACGCTAGTAATCCATATC	0.0134791	-0.0255803	0.11622
Barcode_1393	ACAGCGTCTGAACCTATATC	-0.026289	-0.0629334	0.000262548
Barcode_1394	ACACGGATCACATCGTAGTC	-0.00791108	0.0103727	-0.00245227
Barcode_1395	ATAGATACCGCAGCTCACAG	-0.0116971	-0.0285158	-0.0310732
Barcode_1396	AGAGCTACAGTCAGTCACAG	0	0	0
Barcode_1397	CAGCTATGAGCACTCTGTGG	-0.0148368	-0.0374521	-0.0279397
Barcode_1398	CATTGTAGATCAGTCTGTGG	-0.0264049	-0.00911325	0.04853
Barcode_1399	CCGATACGTGCATATTGTGG	-0.0116149	-0.00188666	0.0141446
Barcode_1400	ATTTCACTCACCTGCATTGG	-0.00465444	0.0678924	0
Barcode_1401	CCGAGTTATTGACATGAGTG	0.00256245	-0.00248165	0.0842494
Barcode_1402	CCATGTGTTTAAGCTGAGTG	-0.0123475	-0.0290665	0.0144824
Barcode_1403	GCCTAGCTGGCATTCTTCAT	-0.019107	0.0147027	-0.0373267
Barcode_1404	CGATACTCATCAATGCAGAC	0.0076183	0.00235159	-0.03512
Barcode_1405	CACAGCCGATAATTGCAGAC	-0.0179466	-0.0181999	0.0526369
Barcode_1406	CCATGTAACTCAAGTCAGAC	-0.0013677	-0.0193045	0.143657
Barcode_1407	TAGAGAGGATCACACCCAGC	0.0138958	0.00386148	0.119518
Barcode_1408	GAGTAGTACACATGCCCAGC	-0.0175856	0.00134642	0.0980169
Barcode_1409	GCGATTATGGAACTTCATGC	-0.0020126	-0.0149683	0.0304173
Barcode_1410	CCACAATACAGATTTCGCAG	0.0130359	0.0298422	0.0699984
Barcode_1411	TTACAGCCACGAGATCGCAG	0.0101569	0.0146481	-0.0565749
Barcode_1412	TATGATCCTCTCGACAGGCG	-0.0125993	-0.000945696	-0.0352909
Barcode_1413	ATGTGATTCCCACTCAGGCG	-0.00452023	0.0151745	0.015564
Barcode_1414	TATCCAGTGCCATAGAGGCG	0.0074775	0.0427793	-0.0297287
Barcode_1415	AAGTATCTCGCACCGGCATG	-0.0222257	-0.00158246	0.101199
Barcode_1416	ATCCCATAGGCACTGGCATG	0.0126723	-0.00277104	0.0614165
Barcode_1417	ACATTCAGATGGACTGCATG	0.0148902	0.00334046	0.0155235
Barcode_1418	CTTATTCGGAGAGCTATGTG	0.02475	0.0144185	0
Barcode_1419	ATTTGATGCCGCAGCCGGAT	-0.0843212	-0.0385373	0.0851694
Barcode_1420	CAATGCACGGTAGAGTATCT	-0.0328456	-0.0158222	-0.00557192
Barcode_1421	TGAGCTGTATCACGGTATCT	-0.000229799	0.0202413	0.039118
Barcode_1422	CATCTAGTGAAAGTCAGGCA	-0.0228771	-0.0265981	0.0567756
Barcode_1423	CCATGAGTCACAATGAGGCA	-0.0120099	-0.0170885	0.0307273
Barcode_1424	CCATGAGTCACAATGAGGCA	-0.0120099	-0.0170885	0.0307273
Barcode_1425	CCTTTGAAGCAAGCAGAGGA	0.0589366	0.0294052	0.127789
Barcode_1426	CCGTACATGCAATCAAGCTA	0.00104892	-0.0337923	-0.0816975
Barcode_1427	GCCAGATGTCAACACAGCTA	-0.00912117	0.0152298	-0.0207773
Barcode_1428	TGCACTCACGAAGACGAGAC	0.0332067	0.0275266	-0.0167769
Barcode_1429	TCGAGCATAGAACGCGAGAC	0.0133442	0.0147671	0.00873085
Barcode_1430	GCGATTGGAACACATGAGAC	0.00645334	0.00831744	-0.00311668
Barcode_1431	AATATGTAGCACACGCCAGC	0.0351342	-0.0152952	0.0406015
Barcode_1432	AGATTGCATGAACCGCCAGC	-0.0205202	0.0112225	-0.0117072
Barcode_1433	CGCACAGTGTTTCAAGATGC	0.0399568	0.0162875	-0.0190182
Barcode_1434	AATATAGCTGGCGAAGATGC	-0.000307884	0.051559	-0.00506238
Barcode_1435	CAGATCCATGAATCAGATGC	0.000154907	0.00703753	0.0889327
Barcode_1436	AGCACACTATGACCAGGCAG	0.0220782	-0.0041863	-0.0126429
Barcode_1437	ATGATACTAGCATCGAGGCG	0.0180789	0.0745474	-0.0522196
Barcode_1438	ATCATGGTTCTGAATAGGCG	-0.0289196	-0.00329961	-0.0223294
Barcode_1439	TATATTCTGCCACAGCGGCG	0.00440764	0.0582311	0.0577004
Barcode_1440	TCGCTAGATCGAGCTGCATG	-0.0334325	0.0556365	0.00561451
Barcode_1441	TATTGCGCTCCAGCTCGGAT	0.00853355	-0.00415095	0.116354
Barcode_1442	AGAGTCCTGCCATCTCGGAT	0.0140939	-0.0161872	0.00533843
Barcode_1443	AATCATGGCTCAGTAGGGAT	0.00554687	0.0201352	0.0376701
Barcode_1444	GCGCTATGACTATTCACTCT	-0.0361575	-0.030937	-0.0577538
Barcode_1445	GCCTGATGATTAGTGACTCT	0.0166006	0.0330206	0.0952733
Barcode_1446	TGTGAAGCACCAACACGGCA	0.062514	0.0462431	0.0624858
Barcode_1447	CCTGTAGACAAATGACGGCA	-0.0373133	-0.00193606	-0.0334872
Barcode_1448	GCACCTCACCAATGATAGGA	-0.00590077	-0.00300587	0.0110393
Barcode_1449	CATATACCGCAATGGAGCTA	0.00694873	0.0116823	0.0223184
Barcode_1450	CATAATGTCCAAGCACGCTA	-0.0230306	0.0103571	-0.0390148
Barcode_1451	ACAGTCCCTCTAAGTGATAG	0.00618591	0.0115228	0
Barcode_1452	CGCGGTATTAGGACATATAG	-0.0321884	0.0120559	-0.0353195
Barcode_1453	AAGGCATTCGCAGCTTATAG	0.0207845	-0.017198	0.00744704
Barcode_1454	TTGCACGAGCGAGACACTAG	0.023935	-0.019449	0.0365863
Barcode_1455	ATGCCACGAGGATGCACTAG	-0.0392395	0.0230305	0
Barcode_1456	ACGTACAGTTAAGCGACTAG	0.00315363	0.0145278	-0.0353355
Barcode_1457	GGTCACTATACACCTACTAG	0.016996	0.0241831	0.0699267
Barcode_1458	AAGTAGTTCTCACCACCTAG	0.0432207	0.00502301	-0.0347571
Barcode_1459	ATGACGAGCCCATGACCTAG	-0.0222925	-0.0763598	0.0113118
Barcode_1460	AACGGACGAGCAGTACCTAG	-0.00787671	0.00766131	-0.00704391
Barcode_1461	GGGTACTTCACCATTCCTAG	-0.0151547	-0.0142157	-0.0415179
Barcode_1462	CATCAGTCTGGATAAGCTAG	0.00341499	-0.0175021	-0.0387381
Barcode_1463	GCCACTTGGATAAGAGCTAG	-0.0175326	0.0387324	-0.0362982
Barcode_1464	CAGGTACACGCATTCGCTAG	0.00425559	-0.0405742	-0.0633988
Barcode_1465	CACAGTCATTAAGAGGCTAG	0.0435071	-0.0022893	0
Barcode_1466	CGTAAGTCTGGTGAATCTAG	-0.0172211	-0.0140814	0
Barcode_1467	GCACCCATCTTCATAAGTAG	-0.0223866	-0.0127509	0.0946851
Barcode_1468	GCCCATTTCTAATTCCGTAG	-0.0085364	0.00788059	-0.072671
Barcode_1469	AATCCGCGTCCAAGTGGCTA	0.00873308	-0.00378118	0.107999
Barcode_1470	ACTTGACCGAGTACGTCGTG	-0.010829	0.000262558	0.080376
Barcode_1471	AATAGTCGCCAAGCGTCCTA	0.00660137	0.00545253	0.0229827
Barcode_1472	AGATATTGCCAACCGGCCTA	0.00252787	0.0110725	0.0826848
Barcode_1473	AAGATTTGCCAACGCTCCTA	0.00286037	0.00794548	-0.0477725
Barcode_1474	AGTAGCAACCCACGTTCATA	-0.0146933	-0.00784552	0.0168543
Barcode_1475	AATCACGCCCAATACGTTGA	0.00411447	0.0190891	0
Barcode_1476	ACATAGTTACAAGCGGGTGA	0.00134345	-0.0194598	0.0377372
Barcode_1477	ACATAGTTACAAGCGGGTGA	0.00134345	-0.0194598	0.0377372
Barcode_1478	ATACCACGCCAAGAGGGTGA	0.0100784	0.0122325	0.0657899
Barcode_1479	AGATTCCTACAAGTCCCTGA	0.0188897	-0.0203016	-0.00638402
Barcode_1480	ATAGCGACCCAACCGGATGA	-0.00282825	0.0121674	0.0188438
Barcode_1481	ACAGAGCTACAAGGTTTGGA	0.0125027	0.0265025	0.0386037
Barcode_1482	ACATACGGTAAAGCTGTGGA	0.00955886	-0.0174172	0.106401
Barcode_1483	ACAGGAGTACAACTTCTGGA	-0.0179742	0.00305584	-0.0380094
Barcode_1484	ACATGCGTTAAATCCTCGGA	-0.0165048	-0.0313211	-0.0314003
Barcode_1485	AACTTGCGGACAATGCCGGA	0.0131288	-0.0265251	0.0729141
Barcode_1486	ACATGGTCTAAACGCTTCGA	0.0497441	0.0204129	0.181556
Barcode_1487	AGCGATCTTAAAGGACTCGA	-0.0332393	0.00117943	-6.14898e-05
Barcode_1488	AAGTCATCTAAAGCGTCCGA	-0.0131865	-0.0212985	-0.00118181
Barcode_1489	CCTTTATTACGATGGAGGTG	-0.0115572	0.0187078	0.0886325
Barcode_1490	ATTCGCTCACGACGTAGGTG	-0.0709435	0.0750402	0
Barcode_1491	TCCTAGCGCGTGCGATCTTT	-0.0176504	0.011583	0.0724425
Barcode_1492	TACTGGAGGCTGCTCGATTT	0.00598506	-0.0100805	0.0150964
Barcode_1493	TGAGCCTTCTCCATAGCGTT	0.0179137	-0.0188452	-0.103863
Barcode_1494	TACTGCTCGATAGGTGGATT	-0.0507192	0.0345078	-0.0170544
Barcode_1495	TCCTCTGAGTGGTGGCAATT	0.0255065	0.00866987	0.0917058
Barcode_1496	TATGCGCTCGGACTCCTTGT	0.00998702	-0.0123644	0.0866065
Barcode_1497	TATCTCGCGGGATCTAGTGT	0.0286728	0.000734095	-0.0552416
Barcode_1498	TCAGACGGTGTCCATACTGT	0.0228255	0.00804474	-0.0344646
Barcode_1499	TCTACGTGCGTCAGGTATGT	-0.00259811	0.0237832	0.0464197
Barcode_1500	TCAGGATGTCTCAGTACGGT	0.0221002	0.0366185	-0.118681
Barcode_1501	GAGACTCGCTGCATTGCCAT	0.00641139	0.0196799	0
Barcode_1502	TACGCGAGTGCATGTGCCAT	0.0609905	0.0143316	0.0480861
Barcode_1503	TATGAGTTGCACCGCGCCAT	0.0115692	0.00819605	-0.0142717
Barcode_1504	CAATCCAGGCTATATCGCTG	-0.0347167	-0.0191368	-0.0255262
Barcode_1505	TTGAGGTTCACATCGCGCTG	-0.0188354	0.0307764	0.0167885
Barcode_1506	CACAGCGATTTGAATGGTAG	-0.0389881	-0.0198248	0.0359054
Barcode_1507	CATCGAGCAGCATTGCGTAG	-0.00624081	0.00632153	0.046804
Barcode_1508	ATATGACCGCCCATGCGTAG	-0.0160976	-0.0096978	-0.045499
Barcode_1509	CAGATGAGTACAGAGGATTC	-0.0278306	0.052013	-0.0161712
Barcode_1510	AGTGGGATCTCCTCAAGCTC	0.0145435	-0.0115626	0.0469916
Barcode_1511	TAGATAGGCGCAGCTTCCTC	0.0222429	-0.00307517	0.0897278
Barcode_1512	GCACGGACATCATCATAATC	0.00612462	-0.033204	0.122035
Barcode_1513	CAATAGTGGGCAAGCAGTTA	0.0395907	0.0313413	0.161144
Barcode_1514	TAGCAGCACACACTGTCTTA	-0.0242825	-0.018222	-0.0528003
Barcode_1515	GCGCTGCCATAATCCAAATA	0.0121027	-0.0287673	0.0159092
Barcode_1516	AAGATGGCCCAATGTGTTGA	-0.0199215	0.0144382	0.0237301
Barcode_1517	GCTACACCAACATAGGTTCA	0.008802	0.0160719	0.111821
Barcode_1518	CATCTTGCGCGATAGGCTGT	-0.0243287	-0.000874649	0.0448654
Barcode_1519	ATACTAGGCTGTAGAGCTGT	-0.0244787	0.0252482	-0.062641
Barcode_1520	ATTGAGCGACTGACCGCCAT	-0.00670203	-0.0200139	0.0307612
Barcode_1521	ACCTAGATAGCTGTAGCCAT	0.00732478	-0.0134932	-0.0104103
Barcode_1522	ATTATGTGACGACCGCGCTG	-0.00387838	-0.0512237	0.059583
Barcode_1523	CGAAGCTCGTTTAATCGGTG	0.0188377	0.0329445	0
Barcode_1524	TTCTAAGCTGCATGTAGCGG	0.0291511	0.0424391	0
Barcode_1525	ATACTACGCGCAGATAGCGG	-0.00519153	0.000293291	0.0308635
Barcode_1526	CCTATGTGTAGACAGAGTAG	0.0217383	0.0177091	-0.0782335
Barcode_1527	GAGGTAAGCAGATGTCATTC	-0.00295213	-0.00510474	0.0416031
Barcode_1528	GACTGCCATAGACTGCATTC	0.00233003	-0.00108352	-0.0135147
Barcode_1529	GGCTGTAGCATAATATCCTC	0.000734008	-0.00422469	0.0630063
Barcode_1530	CGATCCACAGTAGCTGAATC	0.00393566	0.00991273	-0.00343976
Barcode_1531	CGACATATCTTAGAATGCGC	-0.0317673	-0.025989	-0.143147
Barcode_1532	CGGAATCTATTTCAATGCGC	0.00995509	-0.0223532	0.0807196
Barcode_1533	AGAATCTCTAGCAAGCCCTA	-0.0849985	-0.0975977	0
Barcode_1534	GCGCGAGGAAGACATACCTA	0.0374085	-0.0212448	0.0591792
Barcode_1535	CCTCTGTAGCAATAGAAGGA	0.0147441	0.00436505	-0.0482972
Barcode_1536	CCTGACTACCAATGCAAGGA	0.0207249	0.0233003	-0.00784586
Barcode_1537	GCGCTCATAATAAACTCGCA	0.0443441	0.00827733	0.0418237
Barcode_1538	CATGCTCGGTCAGAGGATCT	0.005404	0.0691833	0
Barcode_1539	GATGCGATACCCTGCGATCT	0.0200382	-0.00264986	0.0942737
Barcode_1540	ATAGAGCCGTGCCACTCGAT	-0.0685473	-0.00258735	-0.0765182
Barcode_1541	ATCCATGCTCCAGGTTGGTG	-0.000433362	-0.00258425	0.0717965
Barcode_1542	AATTCAGCGTGAGCAGCATG	0.0144255	0.000937006	-0.0163347
Barcode_1543	TCCAGGCATATCCAGAGCAG	-0.032061	-0.0252063	-0.0701983
Barcode_1544	TAAGCTGTGCGAATGCTGTC	0.0112013	0.00182861	0.0322736
Barcode_1545	GCATAGGATATAAGGCTGTC	-0.00399994	0.0219838	0.131794
Barcode_1546	AGGATACTTCACGCGCTGTC	0.0105964	0.0177242	0.0486017
Barcode_1547	TACGCAGCGACAGTAGACTC	-0.0198345	0.00885879	0.015261
Barcode_1548	AGCTCACAGTACAGAGACTC	0.00738631	0.0311067	0.0086694
Barcode_1549	CAGAGAGGTGAATCAGACTC	0.0188963	-0.0117571	0.0107436
Barcode_1550	AAAGGAGCCTCTCAACATGC	0.0109058	-0.00145808	0.0518985
Barcode_1551	CTGGAGACACGATAGACAGC	-0.0426261	0.0313969	0
Barcode_1552	GACACAGTAGTGCAATTCAC	0.0100868	-0.00447703	0
Barcode_1553	AGACTGACGCAAGGCACCTA	-0.00281908	-0.00114838	0.0152607
Barcode_1554	TGGCAGCTAATCAACACCTA	-0.00199322	0.0272426	0.0782648
Barcode_1555	GGAACATCTGCACAATCGCA	-0.0283607	-0.00564091	-0.0537429
Barcode_1556	CATAGATGGAAATCGGCGCA	-0.0525612	-0.0790581	0.0123251
Barcode_1557	CCTTTGATAGGATGTGCGAT	0.0211471	0.00919892	-0.037497
Barcode_1558	AGGCATTTGTCACACTGGTG	-0.0231347	-0.00857258	-0.0182274
Barcode_1559	CATTCATTGTGAGCATGGTG	-0.0120401	-0.000123445	-0.0145678
Barcode_1560	GAGGTGCATCTCACTCCATG	-0.00895469	-0.00790133	0.00189093
Barcode_1561	CCGCGTAGTTAATCATGTAG	-0.0161647	-0.00921914	-0.0595269
Barcode_1562	AACCACCCTCGATATTGTAG	-0.000438949	0.0221229	0.078174
Barcode_1563	CCTAGAGTCAGAGAGATTAG	-0.0089315	0.00402129	-0.0194927
Barcode_1564	AGCGTTTGAAGCACGATTAG	-0.00316259	-0.026283	0.0530926
Barcode_1565	ATGTACCCAGTCACACTTAG	-0.00394949	0.0173602	0.0976466
Barcode_1566	ACACGATGGTAAGATTTGCG	-0.0191321	-0.070837	-0.0970795
Barcode_1567	ACGATCACCGTACATCTTAG	-0.0108956	-0.0046953	0.0287005
Barcode_1568	CGACTAGGGACAGTTCTTAG	0.0173067	0.0248765	0.0402915
Barcode_1569	GCCAGGGCTATTAACTTTAG	-0.00973253	0.0060684	-0.0367829
Barcode_1570	ACGGATCGGACATTGTTTAG	-0.00841518	-0.0215838	0.0307714
Barcode_1571	CAACGACACCTTTGTAAACG	-0.00700885	0.00516807	0.0186595
Barcode_1572	GCAGTCACGTTCTCGAATCG	0.0164821	0.0207809	0.0091697
Barcode_1573	GCAGTCACGTTCTCGAATCG	0.0164821	0.0207809	0.0091697
Barcode_1574	GCACTCATTCTCAGTAATCG	-0.0199521	-0.00195157	-0.0527391
Barcode_1575	CACTCCAGGTTATGTAATCG	-0.004476	-0.0184982	-0.0108026
Barcode_1576	TTCGACAGCGGGATACATCG	-0.0295927	-0.00803669	0.0392436
Barcode_1577	ACGGCAGATTCATTACATCG	-0.00817022	0.0112066	0.0500008
Barcode_1578	GGTATGACTATCACCCATCG	-0.0175417	-0.0304625	-0.0399112
Barcode_1579	TTATTGGCAGACGCCCATCG	0.0884404	0.0159203	0.00843781
Barcode_1580	TTAGGGATACGCAGCCATCG	6.13521e-05	0.0284352	-0.00603855
Barcode_1581	ATTACCGAGGACGAGCATCG	0.000510588	0.0103921	0.012561
Barcode_1582	ATGTAGACGCCATCGCATCG	-0.0488378	-0.0137786	0.0483269
Barcode_1583	GCCTCTGTATCAATCTGTAC	0.0027188	-0.0437674	0.00833967
Barcode_1584	GAGACAGGAGCATATTGTAC	0.00936796	-0.0184346	0.0189787
Barcode_1585	AGCGAGCACACATTCATTAC	-0.0242348	-0.0428836	0.0178027
Barcode_1586	ATACTCTGCGAAGCGGTAGC	0.006955	0.0426621	-0.0337411
Barcode_1587	CACACTTGGCGAATGGTAGC	0.00860698	0.0101746	0.00618697
Barcode_1588	GACCAGATGCACCATGTAGC	0.0210369	-0.00542266	-0.0117886
Barcode_1589	AGATACACCTGCCGAAGTGC	-0.0152122	-0.00681025	-0.0283373
Barcode_1590	ATGAACAGTGCATGAAGTGC	0.0212427	0.0526173	0
Barcode_1591	ATATACGCACGCATTGGGAG	-0.00268492	0.0064906	-0.0264182
Barcode_1592	ATCATTCCAGCAGTTGGGAG	-0.0102633	-0.0236523	0.0529473
Barcode_1593	AGGCACTTTACCATCGTCGG	0.0353878	0.0334201	0.0446112
Barcode_1594	ACAGCTCTGCTAAGATGGAG	-0.00601705	-0.0172233	0.0694702
Barcode_1595	TTGATCTCAGCAGTCGGTCG	-0.0208072	0.00728149	0
Barcode_1596	CTAGTGTAATCAGGCTGTCG	-0.05925	0.0392573	0
Barcode_1597	GCAGCCTAGCTCAGATTATG	0.00514896	-0.00398809	0.0191481
Barcode_1598	CTGACGATTAGACTGAGTTG	-0.0017296	-0.00682667	-0.0325037
Barcode_1599	ATTGCCGCGTGCATGGCTAT	-0.0116908	-0.0268218	0.0618629
Barcode_1600	GAGCCTTGCACCTATGCTAT	0.00653045	0.0117185	-0.121984
Barcode_1601	ATTGCGACCGACGCTGCTAT	-0.0775915	-0.0758272	-0.0741032
Barcode_1602	ATCAGCCTGTCATGGTCCGT	0.00524249	0.00184563	-0.0617149
Barcode_1603	GGCCAACGTAAATCAGCTCA	-0.016284	-0.000506918	0.0750008
Barcode_1604	AATGACGTACAATCCGCTGA	0.0261128	0.024252	-0.0351909
Barcode_1605	ACTGCATGGCAAGCACGGTA	0.0029904	0.0288501	0.00326682
Barcode_1606	GACTGCATCTCAAGTGTTAC	0.00560129	0.0366074	-0.0217376
Barcode_1607	CATAGTACGGAAGATGTAGC	-0.0144775	-0.0131146	0.0288068
Barcode_1608	ACTACTGCATAAGGGAGTGC	-0.0197575	0.0672484	0.0631193
Barcode_1609	ATATCCGCAGCAGACTGGAG	-0.068778	-0.0133503	0.0718053
Barcode_1610	CTACATGCAGTACAGTGGAG	0.0550596	0.0113886	0.162399
Barcode_1611	CATAGATCGGCATATTGTCG	0.000454308	-0.00133791	0.0751788
Barcode_1612	ACGCAGTAGCGACGATTATG	0.000679537	-0.00736273	0.0563146
Barcode_1613	CTTCGAGCGAGAGTATTATG	0.011816	-0.0267092	0.0840376
Barcode_1614	CTATGCGCTAGACGTAGTTG	-0.015563	0.00954533	0
Barcode_1615	TATCATCTGGGACAGCGTTG	-0.000413774	0.0267253	0.111744
Barcode_1616	TCACTGCTGAGATTGAGCGT	-0.0345283	0.0499009	-0.0788898
Barcode_1617	CATATTCGATTAAGGGTCGG	-0.0180177	-0.0098681	-0.0201106
Barcode_1618	AGCCATGATTTCACATTCGG	0.015736	-0.0345653	-0.0819199
Barcode_1619	ACGCACTGACGATCATTCGG	0.00324309	-0.0340815	-0.0379074
Barcode_1620	ACCTTGACGAGATGATTCGG	-0.000245388	0.00513997	-0.0166208
Barcode_1621	ACTTTACATTGGGCTAAGGG	0.0835443	0.0507212	-0.0207842
Barcode_1622	AAGTACAGTTTAGACCAGGG	-0.0242122	-0.0207664	-0.0156243
Barcode_1623	AATTGCAGCTCATCCCAGGG	0	0	0
Barcode_1624	TCTACTCACGGATAGCAGGG	-0.0249263	0.01664	0.0515062
Barcode_1625	ATAGACTAGCGCACTCAGGG	0.00987141	-0.00941823	0.112654
Barcode_1626	ACCTTACAGTTTACAGAGGG	0.0166853	-0.01203	0.101191
Barcode_1627	ACATACTACTTAGGAGAGGG	-0.0839964	-0.0052039	-0.020274
Barcode_1628	CATACTATCTCATACGAGGG	0.00806498	0.0106557	-0.00318923
Barcode_1629	CTCATCAGCTCATAGGAGGG	-0.0231688	0.0440331	0.125323
Barcode_1630	CACTGTAGGTTAATCTAGGG	0.00427693	0.00486764	0.0739986
Barcode_1631	CATCAGCTAGGCCATTAGGG	0.00679468	0.00495579	-0.0439925
Barcode_1632	TTGCCTGCATCCAGTTAGGG	-0.00168046	0.0464709	-0.0082907
Barcode_1633	TATGCACTTCTCCGAACGGG	0.0216031	-0.0063369	0.00378052
Barcode_1634	AGACACCTATTTGTAACGGG	0.0169926	0.0224144	0.0634652
Barcode_1635	TTACATTCGGTTAAGACGGG	0.0889123	0.0333836	0
Barcode_1636	ATTATCATCCGCCAGACGGG	-0.0129986	0.0142867	0.0262791
Barcode_1637	CTCATAGTTGGTAATACGGG	0.00197474	-0.000391011	0.0437236
Barcode_1638	ACGATGCAGGGATGCCATAT	-0.0236823	-0.00296692	0.0718314
Barcode_1639	CGCTATCATGTCATCGAATG	-0.0236299	-0.0266354	0.0549976
Barcode_1640	ATGATCTCGCCAACGGGCTA	0.0287561	0.027175	0.0570367
Barcode_1641	TTCGACGCGAGACTCTAGTG	-0.0121695	-0.00251788	0.00143379
Barcode_1642	GCTACACTGAGCATAGAGCG	-0.000407687	0.0255319	0.0136705
Barcode_1643	GGCCTAAGAACAGACTCTCA	-0.00513505	0.0344768	-0.0533615
Barcode_1644	ACAGTGTACCAATGTGCTGA	-0.00692792	-0.00705465	0.0090759
Barcode_1645	CGCACGATTACAACATCTGA	-0.0125204	-0.0252063	0.00378646
Barcode_1646	TCGACAGCAAGACGATCTGA	-0.0277624	-0.0129068	-0.0804366
Barcode_1647	CCATCTGTCCAATAGTGGTA	0.00875107	0.0141234	0.066874
Barcode_1648	CTCTCAGGAGGAAGAATGTA	0.0158622	0.00965405	0.106532
Barcode_1649	ACAGCAGGGCAAGTCATGTA	0.00588324	0.0180616	-0.0183235
Barcode_1650	GAGAGATAGCCACATCACGC	-0.0177665	-0.03439	0.0087177
Barcode_1651	CATATCACTGAAGATCACGC	-0.0281136	0.0273736	0.0289085
Barcode_1652	TATAGATCGACAGACGGTGC	-0.000779886	-0.00886226	0.0866818
Barcode_1653	CGCATTGTGACAGATGTTCG	0.0172065	0.00874429	-0.0220787
Barcode_1654	ATCGACCCTGCATCGTGTTG	0.027661	-0.0244784	-0.00613408
Barcode_1655	ACGCTGCTTACAGTGTGTTG	0.0126849	-0.0400772	0
Barcode_1656	GTATGCTCATCATCCCGTAT	-0.0272758	0.0178102	0.0443143
Barcode_1657	TCACGTATGGCAGAGCGTAT	0.0262192	-0.0256716	-0.0266265
Barcode_1658	CACTGTGTAGCAGCCGGTAT	-0.0208428	-0.0651168	0
Barcode_1659	CACGATGGCCGATATTGCGT	0.00162831	-0.00784457	0.0470927
Barcode_1660	GCCGTAGTAACAAGCTCACA	-0.0381186	0.0216565	-0.00737501
Barcode_1661	CCTGCATAGAAAGCGTCACA	-0.0683117	0.0838566	0
Barcode_1662	CCGATTTGCACAATGTCTCA	0.0261848	0.0154679	-0.00322282
Barcode_1663	CCGCGTATAGAATTGTCTGA	-0.0167931	0.0211019	-0.0479506
Barcode_1664	GAACGCACTGCAAGTATGTA	-0.0126682	4.9936e-05	-0.0208989
Barcode_1665	CCCGTCATGGCAATTATGTA	0.0155248	-0.0384725	-0.0487829
Barcode_1666	TACTAGCTGACACAGGGTGC	-0.021804	0.0358529	0.0778339
Barcode_1667	ATCATTAGCAGAGCAGTGAG	-0.0187033	0.0244069	0.0562756
Barcode_1668	TCAGGAGACTGCACTACAGG	0.0175418	0.0450261	0.0419743
Barcode_1669	GAGTGCTATCCACGAGACTG	-0.00568713	0.0101736	0.00447887
Barcode_1670	TTATCGACTGCCAGCGACTG	0.00407998	-0.0182599	-0.0410825
Barcode_1671	GGTACACTGCACCGTCAGAT	0.0328287	0.0200639	-0.040479
Barcode_1672	GGTACACTGCACCGTCAGAT	0.0328287	0.0200639	-0.040479
Barcode_1673	AGATCCTCGCACACTATTTG	-0.0127143	0.020901	-0.0106186
Barcode_1674	TCACGCGATGCAGTCGGTAT	0.0687557	-0.00467056	0.0812138
Barcode_1675	AGACCTCTGCAATAGTGGCC	0.0325182	0.0467493	0
Barcode_1676	CCTAGAGGCTAATTTGCATC	-0.00281848	-0.0332893	0.0350301
Barcode_1677	TAGAGAGCTACCACATCATC	0.00200539	0.00541273	0.0791101
Barcode_1678	ACGCACAGGTTATGAATCTC	-0.0242161	0.0195186	0.0100525
Barcode_1679	GCGCGATACATATACATCTC	0.0170251	-0.06344	0.0607602
Barcode_1680	AGAGTGGACCCAGTCATCTC	-0.0525504	-0.0424899	0
Barcode_1681	AGGCATCTCACATACTGTTC	-0.0475047	0.0249314	0
Barcode_1682	TATCTGAGACGATTGCATGG	-0.00760472	-0.000906458	0
Barcode_1683	ATATCACACGTCACTCATGG	0.0321251	0.0204783	0
Barcode_1684	TACCTCAGTCGCAGAGATGG	0.0278384	0.00357534	-0.0387732
Barcode_1685	AGTCGAGTCATAGATGGCAT	-0.00620347	-0.0445804	0
Barcode_1686	TCTGAGGCAGTATATGGCAT	-0.017176	0.0512792	0.0182215
Barcode_1687	GGCATATACGCTACTGGCAT	-0.00702408	-0.0115652	0.0873717
Barcode_1688	ATCTATTGAGGCGGACAGCT	0.0236497	0.0899421	0.0355259
Barcode_1689	AGATGGCCGCTCCTCAGATT	-0.0135277	-0.0199261	0.0847481
Barcode_1690	CTTCATGTGTCAGGGCGATT	-0.0124347	0.0490194	0.0481426
Barcode_1691	ATGAGCCCGTGACTGCGATT	-0.016771	0.00959386	-0.0446355
Barcode_1692	GCATCAACCCAATGGTCAGA	-0.0206508	-0.0715351	0.0625995
Barcode_1693	CACTCAGACTAAGGATCATC	-0.0810038	0.0242633	0
Barcode_1694	CACGACTGTGAACTATCATC	0.00679729	-0.0278369	0.0987372
Barcode_1695	CCTTACGCTGAATGTATCTC	-0.0383209	-0.0614607	0.000340271
Barcode_1696	ACCGCATGTGGAATCTGTTC	0.0174478	0.0230534	0.107759
Barcode_1697	GCATGGTGCATAATGTGTTC	-0.00204399	-0.0201809	0.0727455
Barcode_1698	TAGAGCCTGCCCAGTATCTG	-0.0336784	-0.0100681	-0.000324525
Barcode_1699	CTTCATGGACGATGTGGCAT	-0.00601074	-0.00114879	-0.0375873
Barcode_1700	AGGTCGCTCATATCTCAGCT	-0.0389259	-0.0135066	0.0683762
Barcode_1701	TTATCACTGGCGAGAGAGCT	-0.00781314	0.0489373	0.0266242
Barcode_1702	CAAGCCTGGGTCACATGATT	-0.0190991	0.0187928	0.0102502
Barcode_1703	TTCTAGGAGCAAGAGGCATA	0.0118742	0.019167	0.0330858
Barcode_1704	CTGCGAGAAGACTGCATAAC	-0.00351151	-0.00819841	0.0676282
Barcode_1705	GAATCTGAACGAATGGTGAC	-0.0138244	0.0248245	-0.0640829
Barcode_1706	GACTACACCGAATCTGATAC	0.0125929	-0.0085741	0.0320122
Barcode_1707	GCACTAGACGAACTGACTAC	-0.0018321	-0.00169742	0.0420044
Barcode_1708	GCCAGTGAAGTCAATCTTAC	-0.0075446	0.0206938	-0.00234122
Barcode_1709	GAGCGTCACACATACGTTAC	-0.00433382	-0.00676767	-0.0318683
Barcode_1710	GGCGATCACAGACATTAACC	-0.0399548	-0.0130084	0.0681615
Barcode_1711	GGATCGACATAACTGACACC	0.0372956	-0.0117873	0
Barcode_1712	GAATAGCAGTCAACGGCACC	-0.0302413	-0.00974802	0.0522056
Barcode_1713	GATTTGCGAACAGCGATCCC	0.0286135	-0.00744898	-0.00402524
Barcode_1714	GAGACTCTATAACACGAGCC	0.0116856	-0.0137031	-0.00907755
Barcode_1715	GCCATTATTCAATTCAGGCC	-0.02983	-0.00845777	-0.0210153
Barcode_1716	GGAGTCTAACCAGCTATGCC	0.00457057	0.0127168	-0.0018407
Barcode_1717	GATCCAGCTTAATGAACTCC	0.0373537	0.0330641	0
Barcode_1718	GATTCTAACACAGGATCTCC	-0.0373192	-0.00184097	0.00765482
Barcode_1719	GACTCTATCGAACTATGTCC	-0.00123146	6.95966e-05	0.0270509
Barcode_1720	GCAACAAATGAATGGCTTCC	0.0204912	0.0966296	0.0661142
Barcode_1721	GGGCGTAATACATGATAAGC	-0.0171086	-0.00730404	0.0155276
Barcode_1722	GGCTTAACACTACATACAGC	-0.0346276	0.008776	0.0950243
Barcode_1723	GTAGATAATCCACCAGACGC	0.0346087	0.0169019	-0.00117791
Barcode_1724	GTGAGACATATAACCTCCGC	0.0148104	-0.00282971	0.0130178
Barcode_1725	GAGCTATTAACATTCCTCGC	0.0107718	0.00396927	0.0409654
Barcode_1726	GATTAGAGCCACCTAGTCGC	-0.0120621	-0.0169602	0
Barcode_1727	GATAGATTCCCAGCTTTCGC	0.0249899	0.0101424	0.148091
Barcode_1728	GCTACCAGACCATTTGAGGC	0.0159954	0.0489457	-0.0208262
Barcode_1729	GACACTCTCGAACTGTAGGC	0.00580772	0.00863707	0.0512387
Barcode_1730	GCCGACTATACATTACTTGC	0.0201818	-0.0042542	0.00268494
Barcode_1731	GCCATATACTAAGACCTTGC	-0.0121194	0.013	0.0142125
Barcode_1732	GACAGACTGATAACCCTTGC	-0.0176259	-0.000304464	0
Barcode_1733	GATAGTCACCCAGACGTTGC	-0.0226606	0.013294	-0.0132282
Barcode_1734	GGATCATACTCAATGCCTAC	0.011541	0.0258116	-0.0153833
Barcode_1735	ATATGCACCGAAGGCGCTAC	-0.0247537	0.016346	0.0422192
Barcode_1736	ACACCTGAGGAAGCGATAGC	0.0113245	0.00478308	-0.00630168
Barcode_1737	GCATCATAACGAGGATCTGC	-0.0484483	-0.0823904	-0.00407389
Barcode_1738	GACGATATGATAACCTCTGC	0.00384004	-0.000824477	0.0228651
Barcode_1739	AATCTAGCCTAATGTGCGAG	0.0268075	-0.0143706	0.0467371
Barcode_1740	AATCTAGCCTAATGTGCGAG	0.0268075	-0.0143706	0.0467371
Barcode_1741	ATAGCTGTCACACTTGCTCG	0.00799502	0.0195103	0.0453868
Barcode_1742	ATCGCATGTGCAGCATCTCG	0.0336796	0.0136216	-0.0103675
Barcode_1743	TAGTGTGCTACAGCCTCTCG	0.00863072	0.0129573	0.0104567
Barcode_1744	TATCTGGCTACAGGGCTATG	-0.00672577	0.0426773	0.0450905
Barcode_1745	AATCATCCGGCAGGTGCTTG	-0.0118869	-0.0144111	-0.0299561
Barcode_1746	CGCACGCTCTGCATTGATAT	-0.0161472	-0.0308552	0.0865209
Barcode_1747	ATTCTGAGCGGTGCCATAGT	-0.00507433	-0.00131851	0.0678712
Barcode_1748	AGCTGCACTGGATTCATAGT	0.00222763	0.0352687	0.10704
Barcode_1749	AAGCCTCTCTCAGTGCTAGT	0.00300256	0.0632891	0
Barcode_1750	GGCGACTAGAAATCTCCACA	0.0041587	-0.0116911	0.0601408
Barcode_1751	GCCTGACAGACAATCTATCA	0.0209724	0.0699448	-0.0607688
Barcode_1752	GCGGCCATCACATATTATCA	-0.0384421	-0.0231748	-0.0454693
Barcode_1753	GCTCAACTCCAACGATATGA	-0.0123347	-0.0668758	0
Barcode_1754	GCATGGAGTACAAGCTATGA	-0.00713987	-0.00883197	0.032259
Barcode_1755	CAAGCATCCGCAAGTTAGTA	-0.00199738	-0.0285656	0
Barcode_1756	AATGAGCCGCAAGCCACGTA	-0.00818251	-0.00416183	-0.0610413
Barcode_1757	CATGGATCGCAATTCACGTA	-0.0140819	0.0181514	0.042854
Barcode_1758	CAGGATAGCGAAGCATCTAC	0.00635862	-0.00278297	-0.0227308
Barcode_1759	CATATAACGCACGATCTAGC	0.0338501	0.000754737	0.0611005
Barcode_1760	AATGAGCTGGAAGCCTCTGC	0.00480044	-0.0326059	-0.0528763
Barcode_1761	TCACATTGGCGGAAGTCTGC	-0.00919109	-0.0117338	-0.031754
Barcode_1762	CATCTCAGAGTAGTAAGGAG	0.00310873	-0.052384	0.0682121
Barcode_1763	CAGTACAGCTCATATTCTCG	-0.0250522	-0.00899756	0.027096
Barcode_1764	TCATGGCGTTAATGGCTATG	-0.0281753	0.0234316	-0.010366
Barcode_1765	CGCTCACTATGATCGACTAT	-0.00965002	0.0183342	0.0970537
Barcode_1766	TCTCTGCACGGATGCGTAGT	-0.0341789	0.0168065	0.0134455
Barcode_1767	GCATCTCAGAAATCGGCACA	-0.0306124	-0.0397268	-0.0715029
Barcode_1768	GGCTCACTAACAAGGGCACA	-0.0148813	0.0236449	0.0113192
Barcode_1769	GGCATGACTAAAGCCACTCA	0.013225	-0.0118102	0
Barcode_1770	CCACTGCTACAAGTCTATGA	0.0570499	0.0315367	0.10316
Barcode_1771	TATAGTCCAGTCCAGGCACG	-0.0123115	0.00250804	-0.0105996
Barcode_1772	TATTTGCTACCAGGCGCACG	0.0176683	0.0532209	-0.0173223
Barcode_1773	TGACGTACACGAGCTACACG	0.0229661	-0.0338327	0.0251311
Barcode_1774	TAAGCATAGCGACCTACACG	0.00439763	0.00136981	-0.102417
Barcode_1775	TACACGCTCACAGGTACTAG	-0.037999	0.0199351	0.0613354
Barcode_1776	TACTGGATCGCATCGTAGTG	-0.00995202	0.0244778	0.0464059
Barcode_1777	TACTGGATCGCATCGTAGTG	-0.00995202	0.0244778	0.0464059
Barcode_1778	TACATGGCACTAAGGGTCAG	0.00588931	-0.0275811	-0.000723204
Barcode_1779	TTACCAGCCATCAGGCGAAG	-0.0139538	0.00458315	-0.0804189
Barcode_1780	TGTACCGACACGCTCAGAAG	-0.000957383	-0.0206077	0.0156247
Barcode_1781	TCTAGTATGACAGAGGGTTC	0.00169314	0.0645966	-0.020677
Barcode_1782	TACGACGTGAGACCATCTTC	0.0319872	0.00818938	0
Barcode_1783	TACAGACGGACCCAGATGTC	0.0122726	0.0016115	-0.0231422
Barcode_1784	TGACTTACGACAGCTCGGTC	0.00772487	-0.00155686	-0.057019
Barcode_1785	TAGTAATCGACAGTGAGGTC	0.0250914	0.0331788	-0.037736
Barcode_1786	TCATTCGGTGAAGTTGCGTC	0.00248792	-0.0059054	-0.0200795
Barcode_1787	TAAGAGTTCAGACCACCTGC	-0.0362417	-0.0208385	0.0295397
Barcode_1788	TATAGAAACGAAGCTCTGGC	0.00305494	-0.0210676	0.105943
Barcode_1789	TATGCGCTAACAGGGTTCGC	0.00798313	0.0281759	0.0209226
Barcode_1790	AGATGTAGAGCATATACCGG	0.00280518	0.000989665	-0.0551625
Barcode_1791	AATCTGGGTGAAGCATTGTC	-0.0280177	0.0379671	0.0334101
Barcode_1792	CATAGCGTGGAATCTACCTC	0.0174226	-0.0238092	0.0311433
Barcode_1793	AGATCGCGTCAACTGAAGCC	-0.0108856	-0.0139056	0.103181
Barcode_1794	GCCCACGAGCAATTTATTCA	-0.0210174	-0.020359	-0.0424665
Barcode_1795	GCGTGACTGAAACAGCACCA	0.00500147	0.0850029	0.0329235
Barcode_1796	CTCAGGGCCAGATTTGCATG	-0.00534794	-0.0100113	-0.01321
Barcode_1797	GATCGGCATCTAGCTTGACT	0.00635737	0.0125462	-0.060136
Barcode_1798	AGCATGGACTCAGCGTGACT	-0.0257668	-0.00221666	0.0502291
Barcode_1799	CGTCCATAGTCATATTCCTG	-0.017751	-0.0326988	0
Barcode_1800	GATCATGTGCTCTAAGACGG	0.00521926	0.0170363	-0.0252253
Barcode_1801	ATAGCTGAGTAATGGCCTAG	0.00502741	0.00625158	-0.0640581
Barcode_1802	AATAGAGCGGCAGACACCTC	0.0176193	0.0189587	0.00580656
Barcode_1803	TCATGTATGGAATGCGTTGC	0.0316527	0.0319189	-0.0203698
Barcode_1804	TCACACTGCGGAATTAGCGC	-0.0168035	0.0382272	0
Barcode_1805	AGAGCTTGTCAACCTAGCGC	0.000449983	-0.0125901	0.0799821
Barcode_1806	GCAAGAATACTGCTCAAGCC	0.000648552	0.080462	0
Barcode_1807	CATAGCGGAACATAGCCTTA	0.00815476	0.0299199	0.00202547
Barcode_1808	CACAGAGCGGCAAGGACTTA	0.00453313	-0.000632798	0.0161694
Barcode_1809	GAGGAGACTGTACTATCATG	0.00165064	0.00515984	0
Barcode_1810	ACGGCGACGAGATACTCATG	-0.0314644	0.0253209	-0.0389736
Barcode_1811	ACGGCGACGAGATACTCATG	-0.0314644	0.0253209	-0.0389736
Barcode_1812	CCATAGCACCAAGATTGTGA	-0.0146076	-0.0243068	0.0671049
Barcode_1813	GCTCAACAGAACTGCATTCA	0.0223466	0.0395125	0.032417
Barcode_1814	TTCCCAGACATGAAAGCGCA	0.0320095	-0.0235101	-0.0280879
Barcode_1815	ACTCGTATCGCATGTCGGTG	0.0130657	0.0301576	0.0211903
Barcode_1816	CATCTGATAGCATTGCGGTG	-0.00662207	0.0127339	0.0780591
Barcode_1817	ATTAGAGGCGCAGCACCATG	-0.0115611	0.0550464	-0.0869044
Barcode_1818	TAGACTGCGCTAACTGCCAG	0.00910809	-0.0155295	-0.0697639
Barcode_1819	CCGAGATGGTAATTCATGTC	-0.0191982	0.016633	0.0125365
Barcode_1820	GATGTCACCTAACTCATGTC	0.0174041	-0.00853275	-0.0664008
Barcode_1821	AGATACTAGACATGCCACTC	0	0.0224632	0
Barcode_1822	GCGCATAGACGAGCATAAGC	0.00692147	-0.0190835	0.0454551
Barcode_1823	CATGATCGAGAATGACTCAC	0.0119661	0.00668755	0.0495965
Barcode_1824	GGCATGACAACAGATCCGCA	0.0215914	-0.0247951	0.13649
Barcode_1825	GCGACAATCCAATTTACGCA	0.0491395	0.0294014	0
Barcode_1826	GCTCCGTTCAAACAGATCAA	-0.00254948	0.00244224	0
Barcode_1827	TTGCGCGGCAGAAAGATCAA	-0.00084694	0.00102523	0.0872146
Barcode_1828	ATCTGCTCGTCAGTGGTGCT	-0.0103553	0.0977624	-0.0551938
Barcode_1829	AATCTCTATGCAGTGAGGTG	-0.0209924	0.016605	0.0101189
Barcode_1830	CTCTAATCGGCAGTCAGGTG	0.0081233	-0.0054496	-0.0710259
Barcode_1831	GCACTCGACTCATTTACATG	0.00598431	-0.00715491	-0.0412189
Barcode_1832	TTATGACTCAGCAGCGAGCG	-0.0283292	-0.00912228	-0.122714
Barcode_1833	CATATAGGATAATGGGCCAG	-0.000255541	0.00868441	-0.0505039
Barcode_1834	TTGCTAGTCACACGACGACG	0.0148691	0.0442391	0
Barcode_1835	TAGTGGCTACCAGATCACCG	-0.0147607	0.00391553	-0.0172511
Barcode_1836	AATCATCAGTAAGGAGGGTC	-0.0219716	-0.012053	0
Barcode_1837	CTATACCAAACATACGGGTC	0.000189715	0.0104074	0.0839878
Barcode_1838	AGTTTATACCCACTCTGGTC	0.0208252	-0.00107463	-0.00196162
Barcode_1839	CCTAAGTCTACAGAGATGTC	-0.0113513	0.0130862	-0.000691475
Barcode_1840	GAGTAATCAGCATGGATGTC	0.00344146	0.00762627	0.0625003
Barcode_1841	GGAGCTATACCACTACTGTC	0.0257776	-0.0399268	-0.0142061
Barcode_1842	CGTACATCTGATAACCTGTC	0.0115592	0.0243815	-0.00640606
Barcode_1843	GGACTATCTTAACACCTGTC	-0.00880246	-0.00309862	0.046791
Barcode_1844	CGGTAACGTATAATCCTGTC	-0.0147265	0.0137443	-0.0434222
Barcode_1845	TAGCTGCTGGAATGCTTGTC	0.0260573	0.0498327	0.0308125
Barcode_1846	GCCCTAAGTCTGTTCAATTC	-0.0238028	-0.0188229	-0.023057
Barcode_1847	CCGACCAGAGTTAGTAATTC	-0.0201868	-0.0246711	0.0290376
Barcode_1848	GAGCCTAGTTAATCCCATTC	0	-0.00617317	0
Barcode_1849	GCCAAAGACAGATGCCATTC	-0.0127888	0.0473172	0
Barcode_1850	CCTTGAAGCTAAGTGCATTC	-0.013089	0.00907347	-0.0713959
Barcode_1851	AGTAGCCACCTAAGTCATTC	-0.00938489	0.00564139	0.107667
Barcode_1852	CACCGTCACTAAGTAGATTC	-0.0224726	0.0153985	0
Barcode_1853	CGAGTAAGTAGAGCTGATTC	0.00485489	-0.0265144	0.0369795
Barcode_1854	AGGTCCTCCACATTTGATTC	0.0357721	0.0030637	0.0689725
Barcode_1855	ACGACACCGAGAGCTTATTC	-0.0474636	0.0306479	0
Barcode_1856	GGAGGCAGTACACTACCTTC	-0.0134333	-0.00973406	-0.0600699
Barcode_1857	GGATATGTTCCACAGCCTTC	0.02481	0.0207072	-0.0120207
Barcode_1858	GGATCGCTATAATCTCCTTC	0.0469584	-0.00817239	-0.0300489
Barcode_1859	GGGTCTCACCTACGCTATAT	0.0143041	-0.0333765	-0.0014074
Barcode_1860	GGGTCTCACCTACGCTATAT	0.0143041	-0.0333765	-0.0014074
Barcode_1861	CATACACTAGGGACGGCAAG	0.0299798	0.0186254	0.045793
Barcode_1862	AAACCTACAGTGTGGGCAAG	0.0811137	0.0706313	0.0898963
Barcode_1863	GTAGCGACATTCCCTGCAAG	-0.0490093	-0.0326354	-0.0754657
Barcode_1864	ACGCCGACATTGCATTCAAG	0.0268657	-0.0171697	0.0029209
Barcode_1865	TATTCGACCATGCCCAGAAG	0.0260404	-0.0129988	0.00154896
Barcode_1866	AGGAACCCAGTTTGACGAAG	-0.0644418	-0.0454672	0.0386052
Barcode_1867	TTATGGACACCGCTCCGAAG	-0.0222708	0.00419774	-0.0830682
Barcode_1868	GCACGGTCAGTATATGAGAT	0.00956491	0.0309283	0.00354019
Barcode_1869	GCACGGTCAGTATATGAGAT	0.00956491	0.0309283	0.00354019
Barcode_1870	AATCTCGAAGACGCCGGAAG	0.0151399	0.0240663	0.00742412
Barcode_1871	AGCTAGACGTTCCTAATGTG	-0.104266	-0.0174799	0.0602777
Barcode_1872	TTTCTAACAGGCGTTGGAAG	-0.000481204	0.0244131	0.0943864
Barcode_1873	TACCAGTACATTGCCTGAAG	0.0237041	-0.00293049	-0.0261735
Barcode_1874	AGTACACCCGACCAGTGAAG	-0.0137451	0.0224003	0.0734048
Barcode_1875	GCGCATTAAGTCCATTGAAG	0.00374629	0.0119063	-0.019089
Barcode_1876	TACATACCACGACCTTGAAG	-0.0194534	-0.00566843	-0.0361492
Barcode_1877	CGCCAGACGTTAGTAATAAG	-0.0148684	-0.0045887	0.0925056
Barcode_1878	CACGCCTAATGATCCATAAG	0.00249887	-0.000169508	0.0438899
Barcode_1879	GCTAGGACCATTGAGATAAG	-0.0254203	0.0134648	0.0169085
Barcode_1880	GCGCTCACAGTTATACTAAG	0.0376997	0.0104269	0.118231
Barcode_1881	GGACAGCAGATCCACCTAAG	-0.00449403	0.0187191	-0.0341573
Barcode_1882	AAGCCAGCAGCATTCCTAAG	0.0290852	0.0306871	-0.0130238
Barcode_1883	CTGTCATAACGACGGCTAAG	-0.0243567	0.00281394	0.0355114
Barcode_1884	ATGTCGCACCAGCCAGTAAG	-0.0194549	0.0402794	0
