# Supplementary material for: High-Throughput Identification of Adaptive Mutations in Experimentally Evolved Yeast Populations
Source: PLoS Genet. 2016 Oct 11;12(10):e1006339. doi: 10.1371/journal.pgen.1006339 (PMC5065121; doi:10.1371/journal.pgen.1006339)
Supplement: S4 Table — Notes: 1) Mutations detected by whole-genome sequencing of populations and single clones from previous evolution experiments performed in batch and continuous cultures. 2) The reference base was not always reported in the original studies. 3) The number of mutations refers to the number of samples in which the gene was found to be mutated. 4) Class indicates the class of mutations. 5) The sample corresponds to the sample name in the original papers. 6) The population frequency was reported when known. 7) Found in clone: in cases where both population and single clones were sequenced, we indicated whether the mutation was detected in both sample types. 8) Background: name of the strain used in the studies. 9) The reference indicates the papers in which the mutations were published (see the references at the end of the publication for a more detailed listing). 10) Snpeff: http://snpeff.sourceforge.net/. 11) Detrimental/Beneficial: if the mutation affected a gene for which a fitness decrease (detrimental) or increase (beneficial) had been measured in the same conditions, we reported the fitness effect of the mutation. (XLSX) [file pgen.1006339.s010.xlsx]

## Sheet: Sheet1
Table S4: Identities, frequencies, and predicted effects of mutations discovered in experimental evolution studies
Notes:
Mutations detected by whole genome sequencing of populations and single clones from various samples of evolution experiments performed in batch and continuous cultures.
The reference base was not always reported in the original studies
#mutations: refers to the number of times the gene has been found mutated in this list
Class: indicates the class of mutation
Condition: indicates the conditions in which the experiment was performed
Samples: corresponds to the sample name from the original papers
Population frequency was reported when known
Found in clone: in the case where both population and single clone sequencing was performed, we reported whether the mutation was detected in both samples
Background: name of the strain used in the studies
Reference of the papers where the mutations were collected. See references at the end of the main text for a more detailed listing
Snpeff: http://snpeff.sourceforge.net/
Detrimental/Beneficial: if the mutation affects a gene for which a fitness decrease (detrimental) or increase (beneficial) has been measured in the same confitions, we reported here the impact of the fitness
Systematic name	Standard name	Chr	Position	Reference	Alternate	AA_change	#mutations	Class	Condition	Ploidy	Sample	Population frequency	Found in clone?	Background	Reference	Snpeff	Detrimental	Beneficial
YAL063C	FLO9	chrI	24622	G	A	T1116I	1	Non-synonymous	phosphate	diploid	P4	0.33	N	FY	This study	Moderate
YAL058W	CNE1	chrI	37466		A	M1I	3	START_LOST	YPD	haploid	BYB1-H10	0.02	NA	W303	Lang	High	ave-MM1N-P
YAL058W	CNE1	chrI	37938		T	D159Y	3	Non-synonymous	YPD	haploid	BYS1-D03	1	NA	W303	Lang	Moderate	ave-MM1N-P
YAL058W	CNE1	chrI	38868		A	D469N	3	Non-synonymous	YPD	haploid	BYS1-A09	1	NA	W303	Lang	Moderate	ave-MM1N-P
YAL056W	GPB2	chrI	39261	G	A	M1I	10	START_LOST	glucose	haploid	E1	0	NA	s288c	Kvitek	High		av-MM1N-G
YAL056W	GPB2	chrI	39261	G	A	M1I	10	START_LOST	glucose	haploid	E1	0	NA	s288c	Kvitek	High		av-MM1N-G
YAL056W	GPB2	chrI	39425	A	G	Y56C	10	Non-synonymous	glucose	haploid	E1	0.0206573	NA	s288c	Kvitek	Moderate		av-MM1N-G
YAL056W	GPB2	chrI	39485	C	G	S76*	10	STOP_GAINED	glucose	haploid	E3	0.0595419	NA	s288c	Kvitek	High		av-MM1N-G
YAL056W	GPB2	chrI	39602			Ty insertion	10	Frameshift	glucose	haploid	M5 Yellow	clone	Y	s288c	Kao	High		av-MM1N-G
YAL056W	GPB2	chrI	39834	G	A	W192*	10	STOP_GAINED	glucose	haploid	E1	0	NA	s288c	Kvitek	High		av-MM1N-G
YAL056W	GPB2	chrI	40175		Frameshift	F306t	10	Non-synonymous	YPD	haploid	BYB1-H10	0	NA	W303	Lang	Moderate		av-MM1N-G
YAL056W	GPB2	chrI	41423		A	T722K	10	Non-synonymous	YPD	haploid	BYS1-G01	0.42	NA	W303	Lang	Moderate		av-MM1N-G
YAL056W	GPB2	chrI	41491		C	G745R	10	Non-synonymous	YPD	haploid	BYS1-A09	0.99	NA	W303	Lang	Moderate		av-MM1N-G
YAL056W	GPB2	chrI	41571	G	A		10	Synonymous	Arginine	haploid	c1	0.56	Y	FY	Hong	Low		av-MM1N-G
YAL054C	ACS1	chrI	44075		A	F316F	1	Synonymous	YPD	haploid	BYS2-B09	0	NA	W303	Lang	Low
YAL053W	FLC2	chrI	47359		T	Q487H	1	Non-synonymous	YPD	haploid	BYB1-H06	0.5	NA	W303	Lang	Moderate	av-MM1N-G
YAL049C	AIM2	chrI	51930		G	I522I	1	Synonymous	YPD	haploid	BYS2-A11	0	NA	W303	Lang	Low
YAL043C	PTA1	chrI	59308		G	Q582P	1	Non-synonymous	YPD	haploid	BYS2-C06	0.56	NA	W303	Lang	Moderate	av-MM1N-S
YAL041W	CDC24	chrI	64422		T	S528L	1	Non-synonymous	YPD	haploid	RMS1-G02	0.03	NA	W303	Lang	Moderate
YAL038W	CDC19	chrI	71900		Frameshift	A39T	1	Non-synonymous	YPD	haploid	BYS1-G01	0	NA	W303	Lang	Moderate
YAL030W	SNC1	chrI	87368		A	R28K	1	Non-synonymous	YPD	haploid	BYS1-A07	0.99	NA	W303	Lang	Moderate	av-CEN-S
YAL026C	DRS2	chrI	97226		C	L824L	1	Synonymous	YPD	haploid	BYS2-A11	0	NA	W303	Lang	Low
YAL024C	LTE1	chrI	104905		C	E323G	1	Non-synonymous	YPD	haploid	RMB1-A02	0.12	NA	W303	Lang	Moderate
YAL023C	PMT2	chrI	108426		A	E42D	1	Non-synonymous	YPD	haploid	BYS1-G01	0.47	NA	W303	Lang	Moderate	av-MM1N-S
YAL021C	CCR4	chrI	111188	T	A	E274V	1	Non-synonymous	glucose	haploid	g1c1	clone	Y	FY	Gresham	Moderate	ave-MM1N-P
YAL001C	TFC3	chrI	148561	C	A	G877K	1	Non-synonymous	glucose	haploid	G2C2	clone	Y	FY	Gresham	Moderate
YAR019C	CDC15	chrI	173820	T	C	Y439C	1	Non-synonymous	glucose	haploid	E3	0.0962773	NA	s288c	Kvitek	Moderate	av-MM1N-S
YAR035W	YAT1	chrI	191184	A	G	Q331R	2	Non-synonymous	glucose	haploid	E3	0.0187668	NA	s288c	Kvitek	Moderate
YAR035W	YAT1	chrI	191635		T	Y481Y	2	Synonymous	YPD	haploid	BYS2-C01	1	NA	W303	Lang	Low
YBL101C	ECM21	chrII	25614		Frameshift	F896t	2	Non-synonymous	YPD	haploid	BYS2-A11	0.86	NA	W303	Lang	Moderate
YBL101C	ECM21	chrII	25656		A	N882Y	2	Non-synonymous	YPD	haploid	RMB2-F01	1	NA	W303	Lang	Moderate
YBL100W-A		chrII	30050	A	G	N39S	1	Non-synonymous	sulfate	haploid	Pop 5 clone 1	clone	Y	FY	Payen	Moderate
YBL098W	BNA4	chrII	40357	A	T	I405L	1	Non-synonymous	glucose	diploid	clone E1	clone	Y	CP1AB	wenger	Moderate
YBL085W	BOI1	chrII	65704		T	T610I	1	Non-synonymous	YPD	haploid	BYS1-E03	1	NA	W303	Lang	Moderate
YBR212W	NGR1	chrII	69740	G	A	V619I	1	Non-synonymous	glucose	diploid	clone E1	clone	Y	CP1AB	wenger	Moderate
YBL082C	ALG3	chrII	69975		T	L385M	1	Non-synonymous	YPD	haploid	BYS2-E03	0	NA	W303	Lang	Moderate
YBL079W	NUP170	chrII	77078	A	G	Q607R	1	Non-synonymous	Ammonium	haploid	c2	clone	Y	FY	Hong	Moderate
YBL076C	ILS1	chrII	82401		A	G621C	2	Non-synonymous	YPD	haploid	BYS2-D07	0.01	NA	W303	Lang	Moderate
YBL076C	ILS1	chrII	82491		T	V591I	2	Non-synonymous	YPD	haploid	BYS1-G01	0	NA	W303	Lang	Moderate
YBL075C	SSA3	chrII	84863		Frameshift	R529T	1	Non-synonymous	YPD	haploid	BYS2-C03	0.63	NA	W303	Lang	Moderate
YBL063W	KIP1	chrII	104100	C	T	Q739*	1	STOP_GAINED	sulfate	haploid	s612pop	NA	Y	FY	This study	High		av-CEN-G
YBL057C	PTH2	chrII	112884	A	G	I138M	1	Non-synonymous	glucose	haploid	g1c1	clone	Y	FY	Gresham	Moderate
YBL056W	PTC3	chrII	114902		A	D381N	1	Non-synonymous	YPD	haploid	BYS2-A11	1	NA	W303	Lang	Moderate
YBL047C	EDE1	chrII	130561		A	Q494*	1	STOP_GAINED	YPD	haploid	RMB2-F01	1	NA	W303	Lang	High
YBL032W	HEK2	chrII	160509		Frameshift	F109t	1	Non-synonymous	YPD	haploid	RMS1-H08	0	NA	W303	Lang	Moderate
YBL008W-A		chrII	209575		A	L56L	1	Synonymous	YPD	haploid	BYB1-H10	0.26	NA	W303	Lang	Low
YBR003W	COQ1	chrII	243763	A	T	K319*	1	STOP_GAINED	glucose	diploid	G7	0.53	Y	CENPK	This study	High	av-CEN-G
YBR008C	FLR1	chrII	253527		T	V228I	2	Non-synonymous	YPD	haploid	BYS2-E03	0.4	NA	W303	Lang	Moderate
YBR008C	FLR1	chrII	254095		G	K38N	2	Non-synonymous	YPD	haploid	RMB2-F01	0.08	NA	W303	Lang	Moderate
YBR020W	GAL1	chrII	279122		T	K34M	1	Non-synonymous	YPD	haploid	BYB2-F10	0.01	NA	W303	Lang	Moderate		av-CEN-G
YBR021W	FUR4	chrII	281888	C	A	T149K	2	Non-synonymous	Allantoin	haploid	c1	clone	Y	FY	Hong	Moderate
YBR021W	FUR4	chrII	281888	C	A	T149K	2	Non-synonymous	Allantoin	haploid	c3	clone	Y	FY	Hong	Moderate
YBR038W	CHS2	chrII	312187		G	L97V	1	Non-synonymous	YPD	haploid	BYS2-D07	0.11	NA	W303	Lang	Moderate
YBR041W	FAT1	chrII	319595		A	S443S	1	Synonymous	YPD	haploid	BYS1-A04	0.01	NA	W303	Lang	Low
YBR045C	GIP1	chrII	329423		A	S224L	1	Non-synonymous	YPD	haploid	BYS1-G01	0.32	NA	W303	Lang	Moderate		av-CEN-G
YBR049C	REB1	chrII	334557		G	E755Q	2	Non-synonymous	YPD	haploid	BYB1-H06	0.21	NA	W303	Lang	Moderate
YBR049C	REB1	chrII	336311	C	G	A170P	2	Non-synonymous	glucose	diploid	clone E1	clone	Y	CP1AB	wenger	Moderate
YBR059C	AKL1	chrII	358324		C	Q622R	1	Non-synonymous	YPD	haploid	RMS2-D09	0.02	NA	W303	Lang	Moderate
YBR078W	ECM33	chrII	394456		A	L334L	1	Synonymous	YPD	haploid	RMB2-D08	0.75	NA	W303	Lang	Low
YBR079C	RPG1	chrII	397325		G	E319Q	2	Non-synonymous	YPD	haploid	RMS1-E09	0	NA	W303	Lang	Moderate	av-MM1N-G
YBR079C	RPG1	chrII	397787		T	V165I	2	Non-synonymous	YPD	haploid	BYS2-C06	0.99	NA	W303	Lang	Moderate	av-MM1N-G
YBR080C	SEC18	chrII	399498		C	L465L	1	Synonymous	YPD	haploid	BYS1-G02	0	NA	W303	Lang	Low
YBR095C	RXT2	chrII	435110		C	I197M	1	Non-synonymous	YPD	haploid	BYS1-D08	1	NA	W303	Lang	Moderate	av-MM1N-S
YBR097W	VPS15	chrII	437678		G	N242K	1	Non-synonymous	YPD	haploid	BYB1-C05	0.98	NA	W303	Lang	Moderate
YBR114W	RAD16	chrII	467751		Frameshift	P168T	1	Non-synonymous	YPD	haploid	BYS2-C03	0.98	NA	W303	Lang	Moderate
YBR119W	MUD1	chrII	479809		Frameshift	F127t	1	Non-synonymous	YPD	haploid	BYS1-D08	0.75	NA	W303	Lang	Moderate	av-MM2N-S
YBR133C	HSL7	chrII	502207		Frameshift	F695t	2	Non-synonymous	YPD	haploid	BYS2-E01	1	NA	W303	Lang	Moderate
YBR133C	HSL7	chrII	503223	G	T	Y355*	2	STOP_GAINED	Proline	haploid	c2	0.98	Y	FY	Hong	High
YBR136W	MEC1	chrII	507748	A	T	Q694L	1	Non-synonymous	phosphate	haploid	P6	0.15	N	CENPK	This study	Moderate	av-MM1N-S
YBR139W		chrII	515750		C	E29Q	1	Non-synonymous	YPD	haploid	BYS1-G01	0.2	NA	W303	Lang	Moderate
YBR140C	IRA1	chrII	517531		A	E3034*	24	STOP_GAINED	YPD	haploid	RMS1-G02	0.97	NA	W303	Lang	High
YBR140C	IRA1	chrII	517717		Frameshift	F2972t	24	Non-synonymous	YPD	haploid	RMB2-F09	0.07	NA	W303	Lang	Moderate
YBR140C	IRA1	chrII	518464		Frameshift	F2723t	24	Non-synonymous	YPD	haploid	BYB1-C05	0.97	NA	W303	Lang	Moderate
YBR140C	IRA1	chrII	518464		Frameshift	F2723t	24	Non-synonymous	YPD	haploid	BYB2-E05	0.52	NA	W303	Lang	Moderate
YBR140C	IRA1	chrII	518464		Frameshift	F2723t	24	Non-synonymous	YPD	haploid	BYB2-F07	0.99	NA	W303	Lang	Moderate
YBR140C	IRA1	chrII	518464		Frameshift	F2723t	24	Non-synonymous	YPD	haploid	BYB2-F09	0.68	NA	W303	Lang	Moderate
YBR140C	IRA1	chrII	518565		T	W2689*	24	STOP_GAINED	YPD	haploid	BYS2-C06	0.52	NA	W303	Lang	High
YBR140C	IRA1	chrII	518578		A	E2685*	24	STOP_GAINED	YPD	haploid	BYS1-D08	0.84	NA	W303	Lang	High
YBR140C	IRA1	chrII	521094		A	P1846L	24	Non-synonymous	YPD	haploid	BYS1-A08	0	NA	W303	Lang	Moderate
YBR140C	IRA1	chrII	521875	G	A	R1583K	24	Non-synonymous	glucose	haploid	M3 Yellow	clone	Y	s288c	Kao	Moderate
YBR140C	IRA1	chrII	521881	C	T	R1583K	24	Non-synonymous	glucose	haploid	E3	0.0276074	NA	s288c	Kvitek	Moderate
YBR140C	IRA1	chrII	521974		G	T1553P	24	Non-synonymous	YPD	haploid	BYB2-E05	0.31	NA	W303	Lang	Moderate
YBR140C	IRA1	chrII	522337		T	Q1432K	24	Non-synonymous	YPD	haploid	BYS1-D08	0.1	NA	W303	Lang	Moderate
YBR140C	IRA1	chrII	522700		G	A1311P	24	Non-synonymous	YPD	haploid	BYS2-D06	0	NA	W303	Lang	Moderate
YBR140C	IRA1	chrII	523078		Frameshift	F1185t	24	Non-synonymous	YPD	haploid	BYS1-E03	1	NA	W303	Lang	Moderate
YBR140C	IRA1	chrII	524165		T	Y822*	24	STOP_GAINED	YPD	haploid	RMS1-D12	1	NA	W303	Lang	High
YBR140C	IRA1	chrII	524350		A	Q761*	24	STOP_GAINED	YPD	haploid	BYS1-A04	1	NA	W303	Lang	High
YBR140C	IRA1	chrII	524740		Frameshift	F631t	24	Non-synonymous	YPD	haploid	RMS1-H08	0.97	NA	W303	Lang	Moderate
YBR140C	IRA1	chrII	524856		G	Y592S	24	Non-synonymous	YPD	haploid	RMB2-D08	0.18	NA	W303	Lang	Moderate
YBR140C	IRA1	chrII	525433		A	K400*	24	STOP_GAINED	YPD	haploid	RMB2-F01	0.99	NA	W303	Lang	High
YBR140C	IRA1	chrII	525946		T	E229K	24	Non-synonymous	YPD	haploid	RMB1-A02	1	NA	W303	Lang	Moderate
YBR140C	IRA1	chrII	526143		G	L163P	24	Non-synonymous	YPD	haploid	BYB1-H10	0.97	NA	W303	Lang	Moderate
YBR140C	IRA1	chrII	526404	T	C	L75L	24	Synonymous	phosphate	haploid	P5	0.42	N	CENPK	This study	Low
YBR140C	IRA1	chrII	526452		T	A60D	24	Non-synonymous	YPD	haploid	BYS1-G01	0.6	NA	W303	Lang	Moderate
YBR149W	ARA1	chrII	540922		C	F312L	1	Non-synonymous	YPD	haploid	RMS1-E09	1	NA	W303	Lang	Moderate
YBR150C	TBS	chrII	542750	T	C	K582E	2	Non-synonymous	sulfate	diploid	S7c1	clone	Y	CENPK	This study	Moderate
YBR150C	TBS1	chrII	543267		G	C410S	2	Non-synonymous	YPD	haploid	BYS2-E03	0.09	NA	W303	Lang	Moderate
YBR157C	ICS2	chrII	553923	G	C	P130A	1	Non-synonymous	sulfate	haploid	s611pop	NA	NA	FY	This study	Moderate	av-2mic-G
YBR160W	CDC28	chrII	560182		C	R35R	1	Synonymous	YPD	haploid	BYS2-E03	0.39	NA	W303	Lang	Low
NA	NA	chrII	589509	G	A	NA	1	intergenic	sulfate	haploid	s611pop	NA	NA	FY	This study	Modifier
NA	NA	chrII	589713	T	G	NA	1	intergenic	glucose	diploid	clone E2	clone	Y	CP1AB	wenger	Modifier
YBR196C	PGI1	chrII	612921		G	L328L	1	Synonymous	YPD	haploid	BYS1-D03	0.99	NA	W303	Lang	Low
YBR198C	TAF5	chrII	616441	G	T	G693V	1	Non-synonymous	glucose	haploid	M4 Red	clone	Y	s288c	Kao	Moderate
YBR200W	BEM1	chrII	621456	T	C	A195A	1	Synonymous	sulfate	haploid	s611pop	NA	Y	FY	This study	Low	av-MM1N-S	av-CEN-G
YBR208C	DUR1,2	chrII	641261	C	G	W317S	3	Non-synonymous	Urea	haploid	c1	clone	Y	FY	Hong	Moderate
YBR208C	DUR1,2	chrII	641261	C	G	W317S	3	Non-synonymous	Urea	haploid	c2	clone	Y	FY	Hong	Moderate
YBR208C	DUR1,2	chrII	641261	C	G	W317S	3	Non-synonymous	Urea	haploid	c3	clone	Y	FY	Hong	Moderate
YBR225W		chrII	672377		T	S584F	1	Non-synonymous	YPD	haploid	BYS1-D03	0	NA	W303	Lang	Moderate
YBR229C	ROT2	chrII	676465		Frameshift	F916t	11	Non-synonymous	YPD	haploid	RMB2-B10	0.18	NA	W303	Lang	Moderate	av-MM1N-S
YBR229C	ROT2	chrII	676473		Frameshift	F917t	11	Non-synonymous	YPD	haploid	BYB1-G07	0.03	NA	W303	Lang	Moderate	av-MM1N-S
YBR229C	ROT2	chrII	676473		Frameshift	F917t	11	Non-synonymous	YPD	haploid	BYB2-F09	0.57	NA	W303	Lang	Moderate	av-MM1N-S
YBR229C	ROT2	chrII	676473		Frameshift	F917t	11	Non-synonymous	YPD	haploid	BYB2-F10	0.03	NA	W303	Lang	Moderate	av-MM1N-S
YBR229C	ROT2	chrII	676473		Frameshift	F917t	11	Non-synonymous	YPD	haploid	RMB2-D08	0.62	NA	W303	Lang	Moderate	av-MM1N-S
YBR229C	ROT2	chrII	676680		A	G848*	11	STOP_GAINED	YPD	haploid	RMS1-D12	1	NA	W303	Lang	High	av-MM1N-S
YBR229C	ROT2	chrII	677397		Frameshift	A609T	11	Non-synonymous	YPD	haploid	BYS1-G01	0.38	NA	W303	Lang	Moderate	av-MM1N-S
YBR229C	ROT2	chrII	677734		C	C496W	11	Non-synonymous	YPD	haploid	BYS1-A04	1	NA	W303	Lang	Moderate	av-MM1N-S
YBR229C	ROT2	chrII	678162		T	E354K	11	Non-synonymous	YPD	haploid	BYB1-H10	0.58	NA	W303	Lang	Moderate	av-MM1N-S
YBR229C	ROT2	chrII	678380		C	L281R	11	Non-synonymous	YPD	haploid	BYB2-F10	0.87	NA	W303	Lang	Moderate	av-MM1N-S
YBR229C	ROT2	chrII	678449		T	S258*	11	STOP_GAINED	YPD	haploid	BYB2-E05	0.38	NA	W303	Lang	High	av-MM1N-S
YBR233W	PBP2	chrII	683763	C	G	Y127*	2	STOP_GAINED	sulfate	haploid	s2c1	clone	Y	FY	Araya	High
YBR233W	PBP2	chrII	683763	C	G	Y127*	2	STOP_GAINED	sulfate	haploid	s2c2	clone	Y	FY	This study	High
YBR241C		chrII	702742		T	V438D	1	Non-synonymous	YPD	haploid	BYS2-E04	0.05	NA	W303	Lang	Moderate
YBR243C	ALG7	chrII	706287	C	G	M169I	1	Non-synonymous	glucose	diploid	clone E4	clone	Y	CP1AB	wenger	Moderate
YBR247C	ENP1	chrII	713157		C	D431E	2	Non-synonymous	YPD	haploid	RMB2-F01	0.16	NA	W303	Lang	Moderate
YBR247C	ENP1	chrII	713162		T	T433S	2	Non-synonymous	YPD	haploid	RMB2-F01	0.16	NA	W303	Lang	Moderate
YBR250W	SPO23	chrII	720006	G	T	S325I	1	Non-synonymous	phosphate	haploid	P5	0.5	Y	CENPK	This study	Moderate
YBR251W	MRPS5	chrII	722215	A	T	I276F	1	Non-synonymous	phosphate	diploid	P7c1	clone	Y	CENPK	This study	Moderate
YBR267W	REI1	chrII	740791		G	L318V	1	Non-synonymous	YPD	haploid	BYS2-A11	0.01	NA	W303	Lang	Moderate
YBR271W	EFM2	chrII	745632	G	A	G261R	1	Non-synonymous	Ammonium	haploid	c2	0.99	Y	FY	Hong	Moderate	av-MM2N-G	av-CEN-G
YBR280C	SAF1	chrII	763712	G	T	A329D	1	Non-synonymous	phosphate	diploid	P4c1c2	clone	Y	FY	This study	Moderate
YBR294W	SUL1	chrII	789984	C	A	N250K	4	Non-synonymous	sulfate	haploid	Pop 5 clone 1	clone	Y	FY	Payen	Moderate	av-MM2N-S	av-2mic-S
YBR294W	SUL1	chrII	789984	C	A	N250K	4	Non-synonymous	sulfate	haploid	s611pop	NA	NA	FY	This study	Moderate	av-MM2N-S	av-2mic-S
YBR294W	SUL1	chrII	789984	C	A	N250K	4	Non-synonymous	sulfate	haploid	s612pop	NA	NA	FY	This study	Moderate	av-MM2N-S	av-2mic-S
YBR294W	SUL1	chrII	790021	A	C	N263H	4	Non-synonymous	sulfate	haploid	s611pop	NA	Y	FY	This study	Moderate	av-MM2N-S	av-2mic-S
NA	NA	chrII	792057	C	G	NA	1	intergenic	sulfate	haploid	s611pop	NA	NA	FY	This study	Modifier
YBR295W	PCA1	chrII	796466		T	V1207L	1	Non-synonymous	YPD	haploid	BYB2-E05	0.3	NA	W303	Lang	Moderate	av-CEN-G
YBR297W	MAL33	chrII	801282		A	A254D	1	Non-synonymous	YPD	haploid	RMB2-F09	0.45	NA	W303	Lang	Moderate	av-MM2N-G
NA	NA	chrII	810121	C	A	NA	1	Intergenic	Arginine	haploid	c1	0.45	Y	FY	Hong	Modifier
YCL039W	GID7	chrIII	52717	G	T	G25C	1	Non-synonymous	glucose	diploid	clone E2	clone	Y	CP1AB	wenger	Moderate
YCL038C	ATG22	chrIII	55684		A	P282S	1	Non-synonymous	YPD	haploid	BYS1-A09	0.96	NA	W303	Lang	Moderate
YCL028W	RNQ1	chrIII	70821		T	N224N	1	Synonymous	YPD	haploid	BYS2-C03	0	NA	W303	Lang	Low
NA	NA	chrIII	78919	G	T	NA	1	intergenic	sulfate	diploid	S4c1	clone	Y	FY	This study	Modifier
NA	NA	chrIII	123328	C	A	NA	1	intergenic	sulfate	diploid	S4c1	clone	Y	FY	This study	Modifier
YCR012W	PGK1	chrIII	137861		A	R39K	1	Non-synonymous	YPD	haploid	RMS1-E09	0.51	NA	W303	Lang	Moderate
YCR017C	CWH43	chrIII	145031	C	A	E868D	1	Non-synonymous	Glutamine	haploid	c2	clone	Y	FY	Hong	Moderate	av-MM1N-G
YCR028C	FEN2	chrIII	171355		G	L357L	1	Synonymous	YPD	haploid	BYS1-F05	0	NA	W303	Lang	Low	av-MM2N-G
YCR030C	SYP1	chrIII	175724		T	R239H	1	Non-synonymous	YPD	haploid	BYS2-C01	0.76	NA	W303	Lang	Moderate	av-2mic-S
YCR032W	BPH1	chrIII	184888	C	A	S1790Y	1	Non-synonymous	glucose	haploid	E2	0.0145631	NA	s288c	Kvitek	Moderate	av-MM1N-G
YCR042C	TAF2	chrIII	203164		C	I745M	1	Non-synonymous	YPD	haploid	BYS2-C01	0.76	NA	W303	Lang	Moderate
YCR044C	PER1	chrIII	207849		A	E35M	1	Non-synonymous	YPD	haploid	BYB1-H06	0	NA	W303	Lang	Moderate
YCR054C	CTR86	chrIII	219482		T	L196L	1	Synonymous	YPD	haploid	BYS1-E03	0.49	NA	W303	Lang	Low		av-CEN-S
YCR057C	PWP2	chrIII	223153		A	G26G	1	Synonymous	YPD	haploid	BYS2-E03	0.18	NA	W303	Lang	Low
YCR061W		chrIII	225646		G	M28V	1	Non-synonymous	YPD	haploid	BYS2-E03	0.1	NA	W303	Lang	Moderate
YCR067C	SED4	chrIII	235882	C	A	V147V	1	synonymous	glucose	haploid	E1	0.0325983	NA	s288c	Kvitek	Low
YCR072C	RSA4	chrIII	240947		T	V470M	1	Non-synonymous	YPD	haploid	BYS1-D07	0.16	NA	W303	Lang	Moderate		av-CEN-S
YCR073C	SSK22	chrIII	245233	C	A	D451Y	1	Non-synonymous	Urea	haploid	c1	0.5	Y	FY	Hong	Moderate
YCR093W	CDC39	chrIII	281729		C	A538P	2	Non-synonymous	YPD	haploid	BYS1-F05	0.04	NA	W303	Lang	Moderate
YCR093W	CDC39	chrIII	286095		A	R1993Q	2	Non-synonymous	YPD	haploid	BYS2-E03	0.14	NA	W303	Lang	Moderate
YCR101C		chrIII	302579		T	V152I	1	Non-synonymous	YPD	haploid	BYS1-D03	0	NA	W303	Lang	Moderate
NA	NA	chrIII	303345	A	G	NA	1	intergenic	glucose	diploid	clone E2	clone	Y	CP1AB	wenger	Modifier
NA	NA	chrIII	303968	G	A	NA	1	Intergenic	Arginine	haploid	c3	0.51	Y	FY	Hong	Modifier
YCR106W	RDS1	chrIII	311513		T	Q185*	1	STOP_GAINED	YPD	haploid	RMS1-G02	0.91	NA	W303	Lang	High
YDL234C	GYP7	chrIV	35477		G	T335P	1	Non-synonymous	YPD	haploid	RMS1-D12	0.07	NA	W303	Lang	Moderate
YDR092W	UBC13	chrIV	39261	G	A	M1I	1	START_LOST	glucose	haploid	E1	0	NA	s288c	Kvitek	High
YDL220C	CDC13	chrIV	63483	C	A	Q512H	1	Non-synonymous	glucose	diploid	clone E1	clone	Y	CP1AB	wenger	Moderate
YDL215C	GDH2	chrIV	71989	C	Frameshift	A644T	1	Non-synonymous	sulfate	haploid	s611pop	NA	Y	FY	This study	Moderate	av-MM2N-G
NA	NA	chrIV	80710	T	G	NA	1	Intergenic	Arginine	haploid	c2	0.49	Y	FY	Hong	Modifier
YDL209C	CWC2	chrIV	86566	G	C	L221V	1	Non-synonymous	sulfate	haploid	s1020437c1	clone	Y	FY	This study	Moderate
YDL204W	RTN2	chrIV	94693		A	N29K	1	Non-synonymous	YPD	haploid	BYB2-F07	0.69	NA	W303	Lang	Moderate
YDL194W	SNF3	chrIV	111908	T	C	L110S	3	Non-synonymous	glucose	haploid	E1	0	NA	s288c	Kvitek	Moderate
YDL194W	SNF3	chrIV	112109	G	Frameshift	S177T	3	Non-synonymous	glucose	haploid	E1	0	NA	s288c	Kvitek	Moderate
YDL194W	SNF3	chrIV	112987	G	T	V470F	3	Non-synonymous	glucose	haploid	E2	0	NA	s288c	Kvitek	Moderate
YDL191W	RPL35A	chrIV	117700	A	G	NA	1	Intron	Arginine	haploid	c1	0.5	Y	FY	Hong	Modifier
YDL186W		chrIV	126361		A	R248R	1	Synonymous	YPD	haploid	BYS2-E03	0.1	NA	W303	Lang	Low
YDL180W		chrIV	136917		A	Q340Q	1	Synonymous	YPD	haploid	BYS2-E04	0.45	NA	W303	Lang	Low	av-MM1N-G
YDL160C	DHH1	chrIV	171535		G	V133A	1	Non-synonymous	YPD	haploid	RMB1-A02	0.26	NA	W303	Lang	Moderate
YDL148C	NOP14	chrIV	188802		T	Y596N	1	Non-synonymous	YPD	haploid	BYB2-F09	0.65	NA	W303	Lang	Moderate	av-CEN-S
YDL145C	COP1	chrIV	196851		T	L443I	1	Non-synonymous	YPD	haploid	RMS1-G02	0.95	NA	W303	Lang	Moderate	av-MM2N-G
YDL141W	BPL1	chrIV	204815		T	A592A	1	Synonymous	YPD	haploid	BYS2-C06	0.6	NA	W303	Lang	Low
YDL140C	RPO21	chrIV	207909		A	T885I	1	Non-synonymous	YPD	haploid	BYS2-E03	1	NA	W303	Lang	Moderate
YDL138W	RGT2	chrIV	214167	T	C	Y273H	2	Non-synonymous	glucose	haploid	E1	0	NA	s288c	Kvitek	Moderate	av-CEN-S
YDL138W	RGT2	chrIV	214167	T	C	Y273H	2	Non-synonymous	glucose	haploid	E1	0	NA	s288c	Kvitek	Moderate	av-CEN-S
NA	NA	chrIV	221515	T	C	NA	1	intergenic	glucose	diploid	G7c2	clone	Y	CENPK	This study	Modifier
YDL116W	NUP84	chrIV	253566		C	L667F	1	Non-synonymous	YPD	haploid	RMS1-H08	0	NA	W303	Lang	Moderate
YDL112W	TRM3	chrIV	259167		T	A85S	1	Non-synonymous	YPD	haploid	RMS1-D12	0.12	NA	W303	Lang	Moderate
YDL103C	QRI1	chrIV	276244		C	Q113G	1	Non-synonymous	YPD	haploid	RMB2-F01	1	NA	W303	Lang	Moderate
YDL102W	POL3	chrIV	279665		G	N932D	1	Non-synonymous	YPD	haploid	BYS2-A11	0	NA	W303	Lang	Moderate
YDL095W	PMT1	chrIV	287786		A	W243*	2	STOP_GAINED	YPD	haploid	BYS2-B09	1	NA	W303	Lang	High	av-MM1N-G
YDL095W	PMT1	chrIV	288001		T	K315*	2	STOP_GAINED	YPD	haploid	BYS1-D07	0.59	NA	W303	Lang	High	av-MM1N-G
YDL087C	LUC7	chrIV	300435		C	N189D	1	Non-synonymous	YPD	haploid	BYS1-G01	0.08	NA	W303	Lang	Moderate
YDL085W	NDE2	chrIV	303485		T	A92V	1	Non-synonymous	YPD	haploid	RMS1-G02	0.01	NA	W303	Lang	Moderate
YDL066W	IDP1	chrIV	334871		A	R13S	1	Non-synonymous	YPD	haploid	BYB1-H10	0.25	NA	W303	Lang	Moderate
YDL040C	NAT1	chrIV	380203	G	A		1	Synonymous	Glutamine	haploid	c3	0.53	Y	FY	Hong	Low	av-MM1N-S
YDL036C	PUS9	chrIV	388150		A	P251S	1	Non-synonymous	YPD	haploid	BYS2-E04	0	NA	W303	Lang	Moderate
YDL035C	GPR1	chrIV	389688		T	T790K	1	Non-synonymous	YPD	haploid	BYS2-E04	0.36	NA	W303	Lang	Moderate	ave-MM1N-P
YDL024C	DIA3	chrIV	408808	T	A	G350G	1	Synonymous	sulfate	diploid	S3c2	clone	Y	FY	This study	Low
YDL018C	ERP3	chrIV	422927	G	C	S195C	1	Non-synonymous	sulfate	haploid	s611pop	NA	NA	FY	This study	Moderate	av-CEN-S
YDR014W	RAD61	chrIV	475252	T	G	Y403D	1	Non-synonymous	glucose	diploid	clone E3	clone	Y	CP1AB	wenger	Moderate
YDR037W	KRS1	chrIV	526961		A	D507E	1	Non-synonymous	YPD	haploid	BYS2-C03	1	NA	W303	Lang	Moderate
YDR056C		chrIV	565392		T	L84M	1	Non-synonymous	YPD	haploid	BYS1-A08	0.06	NA	W303	Lang	Moderate
YDR057W	YOS9	chrIV	566605	T	C	C227R	1	Non-synonymous	phosphate	diploid	P7	0.25	N	CENPK	This study	Moderate
YDR060W	MAK21	chrIV	573016	G	T	V790F	1	Non-synonymous	glucose	diploid	clone E2	clone	Y	CP1AB	wenger	Moderate
YDR062W	LCB2	chrIV	577772		G	S433C	1	Non-synonymous	YPD	haploid	BYS2-A11	1	NA	W303	Lang	Moderate
YDR069C	DOA4	chrIV	585462	G	T	P753H	2	Non-synonymous	phosphate	haploid	P6	0.25	N	CENPK	This study	Moderate
YDR069C	DOA4	chrIV	586956		G	S255S	2	Synonymous	YPD	haploid	BYS1-G02	1	NA	W303	Lang	Low
YDR077W	SED1	chrIV	601623		T	G277V	1	Non-synonymous	YPD	haploid	BYS2-A11	0	NA	W303	Lang	Moderate
YDR081C	PDC2	chrIV	607576		A	S836L	1	Non-synonymous	YPD	haploid	RMS2-D09	0.12	NA	W303	Lang	Moderate
YDR089W		chrIV	623541	G	T	G477V	1	Non-synonymous	sulfate	haploid	s612c1	clone	Y	FY	This study	Moderate
YDR100W	TVP15	chrIV	655083		G	A24G	1	Non-synonymous	YPD	haploid	BYB1-H10	0.02	NA	W303	Lang	Moderate
YDR103W	STE5	chrIV	658886		C	L179F	4	Non-synonymous	YPD	haploid	BYS2-C06	1	NA	W303	Lang	Moderate
YDR103W	STE5	chrIV	658959		T	Q204*	4	STOP_GAINED	YPD	haploid	BYS2-E04	0.12	NA	W303	Lang	High
YDR103W	STE5	chrIV	659541		T	R398*	4	STOP_GAINED	YPD	haploid	BYS2-D06	0.98	NA	W303	Lang	High
YDR103W	STE5	chrIV	659851		G	Q501R	4	Non-synonymous	YPD	haploid	BYS2-C03	0.98	NA	W303	Lang	Moderate
NA	NA	chrIV	677840	G	T	NA	1	intergenic	glucose	diploid	clone E2	clone	Y	CP1AB	wenger	Modifier
YDR124W		chrIV	700474		Frameshift	N54T	1	Non-synonymous	YPD	haploid	BYS1-D03	0.16	NA	W303	Lang	Moderate
YDR127W	ARO1	chrIV	707629		G	F1049L	1	Non-synonymous	YPD	haploid	RMS1-E09	0.97	NA	W303	Lang	Moderate	av-MM2N-G
YDR130C	FIN1	chrIV	715973		C	S217A	1	Non-synonymous	YPD	haploid	BYS2-C01	0.85	NA	W303	Lang	Moderate
NA	NA	chrIV	722155	G	C	NA	1	intergenic	phosphate	diploid	P4c1c2	clone	Y	FY	This study	Modifier
YDR145W	TAF12	chrIV	747058		G	T108A	2	Non-synonymous	YPD	haploid	BYS2-A11	1	NA	W303	Lang	Moderate		av-MM2N-G
YDR145W	TAF12	chrIV	747513		Frameshift	D259Q	2	Non-synonymous	YPD	haploid	BYS1-E03	0.22	NA	W303	Lang	Moderate		av-MM2N-G
YDR156W	RPA14	chrIV	769328	G	A	NA	1	5'-upstream	phosphate	diploid	P3	0.54	Y	FY	This study	Modifier
YDR168W	CDC37	chrIV	790448		G	Q41R	1	Non-synonymous	YPD	haploid	BYS2-A11	0.77	NA	W303	Lang	Moderate
YDR170C	SEC7	chrIV	799665		T	G853R	2	Non-synonymous	YPD	haploid	RMS2-D09	0.16	NA	W303	Lang	Moderate
YDR170C	SEC7	chrIV	799769		A	P818L	2	Non-synonymous	YPD	haploid	RMS1-G02	0	NA	W303	Lang	Moderate
YDR180W	SCC2	chrIV	823801		T	R836S	1	Non-synonymous	YPD	haploid	BYS2-C03	0.97	NA	W303	Lang	Moderate
YDR186C		chrIV	834559		A	S311S	1	Synonymous	YPD	haploid	RMS1-E09	0.48	NA	W303	Lang	Low	av-MM1N-G	av-CEN-S
YDR202C	RAV2	chrIV	857230		A	C241C	1	Synonymous	YPD	haploid	RMB2-D08	0.18	NA	W303	Lang	Low	av-MM1N-G	av-CEN-G
YDR214W	AHA1	chrIV	893218		C	K115N	1	Non-synonymous	YPD	haploid	BYS2-C01	0.69	NA	W303	Lang	Moderate
YDR223W	CRF1	chrIV	912351		Frameshift	F85t	2	Non-synonymous	YPD	haploid	BYS2-C03	0.98	NA	W303	Lang	Moderate
YDR223W	CRF1	chrIV	912819		A	C241Y	2	Non-synonymous	YPD	haploid	BYB1-H10	0	NA	W303	Lang	Moderate
YDR239C		chrIV	941196		C	Q742E	1	Non-synonymous	YPD	haploid	BYS2-E03	0.12	NA	W303	Lang	Moderate
YDR251W	PAM1	chrIV	962084		A	R491H	1	Non-synonymous	YPD	haploid	RMS1-H08	0	NA	W303	Lang	Moderate		av-CEN-S
YDR261C	EXG2	chrIV	978028		T	R394H	1	Non-synonymous	YPD	haploid	BYS1-D03	1	NA	W303	Lang	Moderate
YDR270W	CCC2	chrIV	1006852		G	A393A	1	Synonymous	YPD	haploid	RMS1-E09	1	NA	W303	Lang	Low
YDR277C	MTH1	chrIV	1014422	C	G	W427C	21	Non-synonymous	glucose	haploid	E1	0	NA	s288c	Kvitek	Moderate
YDR277C	MTH1	chrIV	1014457	G	T	Q416K	21	Non-synonymous	glucose	haploid	E1	0	NA	s288c	Kvitek	Moderate
YDR277C	MTH1	chrIV	1014583	G	A	Q374*	21	STOP_GAINED	glucose	haploid	E3	0	NA	s288c	Kvitek	High
YDR277C	MTH1	chrIV	1014687	C	T	E338*	21	STOP_GAINED	glucose	haploid	M1 Green	clone	Y	s288c	Kao	High
YDR277C	MTH1	chrIV	1014691	G	A	Q338*	21	STOP_GAINED	glucose	haploid	E3	0	NA	s288c	Kvitek	High
YDR277C	MTH1	chrIV	1014707	A	C	Y332*	21	STOP_GAINED	glucose	haploid	E1	0	NA	s288c	Kvitek	High
YDR277C	MTH1	chrIV	1014740	G	C	C321W	21	Non-synonymous	glucose	haploid	E1	0.998238	NA	s288c	Kvitek	Moderate
YDR277C	MTH1	chrIV	1014763	T	G	N314H	21	Non-synonymous	glucose	haploid	E2	0.0131579	NA	s288c	Kvitek	Moderate
YDR277C	MTH1	chrIV	1014770	G	T	Y311*	21	STOP_GAINED	glucose	haploid	E1	0	NA	s288c	Kvitek	High
YDR277C	MTH1	chrIV	1014850	T	A	R285*	21	STOP_GAINED	glucose	haploid	E2	0.791989	NA	s288c	Kvitek	High
YDR277C	MTH1	chrIV	1014958	C	A	E249*	21	STOP_GAINED	glucose	haploid	E2	0	NA	s288c	Kvitek	High
YDR277C	MTH1	chrIV	1014968	A	T	Y245*	21	STOP_GAINED	glucose	haploid	E1	0	NA	s288c	Kvitek	High
YDR277C	MTH1	chrIV	1014981	A	T	L241*	21	STOP_GAINED	glucose	haploid	E3	0.0204461	NA	s288c	Kvitek	High
YDR277C	MTH1	chrIV	1014997	G	A	Q236*	21	STOP_GAINED	glucose	haploid	E1	0	NA	s288c	Kvitek	High
YDR277C	MTH1	chrIV	1015077	G	T	S209*	21	STOP_GAINED	glucose	haploid	E3	0	NA	s288c	Kvitek	High
YDR277C	MTH1	chrIV	1015139	A	T	C188*	21	STOP_GAINED	glucose	haploid	E2	0	NA	s288c	Kvitek	High
YDR277C	MTH1	chrIV	1015236	A	C	L156*	21	STOP_GAINED	glucose	haploid	E1	0	NA	s288c	Kvitek	High
YDR277C	MTH1	chrIV	1015386	G	T	S106*	21	STOP_GAINED	glucose	haploid	E1	0	NA	s288c	Kvitek	High
YDR277C	MTH1	chrIV	1015401	G	T	S101*	21	STOP_GAINED	glucose	haploid	E2	0	NA	s288c	Kvitek	High
YDR277C	MTH1	chrIV	1015447	T	A	K86*	21	STOP_GAINED	glucose	haploid	E2	0.0232019	NA	s288c	Kvitek	High
YDR283C	GCN2	chrIV	1025071		T	*ends	1	STOP_LOST	YPD	haploid	BYS1-D08	0.86	NA	W303	Lang	High
YDR317W	HIM1	chrIV	1102334		T	E51V	1	Non-synonymous	YPD	haploid	BYS2-E01	1	NA	W303	Lang	Moderate
YDR326C	YSP2	chrIV	1124063		A	H288Y	1	Non-synonymous	YPD	haploid	RMB1-A02	0.02	NA	W303	Lang	Moderate
YDR330W	UBX5	chrIV	1128134		A	Q88Q	1	Synonymous	YPD	haploid	BYB1-B01	1	NA	W303	Lang	Low
YDR335W	MSN5	chrIV	1144660		A	S1165N	1	Non-synonymous	YPD	haploid	BYS1-G02	0.22	NA	W303	Lang	Moderate
NA	NA	chrIV	1154148	T	C	NA	1	intergenic	glucose	diploid	clone E1	clone	Y	CP1AB	wenger	Modifier
NA	NA	chrIV	1154160	A	G	NA	1	intergenic	glucose	diploid	clone E1	clone	Y	CP1AB	wenger	Modifier
YDR346C	SVF1	chrIV	1168019		G	E214A	2	Non-synonymous	YPD	haploid	BYS2-E03	0.21	NA	W303	Lang	Moderate	ave-2mic-P
YDR346C	SVF1	chrIV	1168590		T	Y24N	2	Non-synonymous	YPD	haploid	BYS1-F05	0	NA	W303	Lang	Moderate	ave-2mic-P
YDR349C	YPS7	chrIV	1173163	G	C	A338A	1	Synonymous	sulfate	haploid	s611pop	NA	Y	FY	This study	Low	av-MM2N-G
YDR351W	SBE2	chrIV	1178957	G	T	V98L	3	Non-synonymous	glucose	diploid	clone E3	clone	Y	CP1AB	wenger	Moderate
YDR351W	SBE3	chrIV	1180831	A	G	G722G	3	Synonymous	phosphate	diploid	P8	0.46	Y	CENPK	This study	Low
YDR351W	SBE3	chrIV	1180833	T	G	I723S	3	Non-synonymous	phosphate	diploid	P8	0.47	Y	CENPK	This study	Moderate
YDR354W	TRP4	chrIV	1184764	G	T	L6F	1	Non-synonymous	sulfate	diploid	S8c1	clone	Y	CENPK	This study	Moderate
YDR368W	YPR1	chrIV	1214166		C	R88P	1	Non-synonymous	YPD	haploid	RMB2-F01	0.16	NA	W303	Lang	Moderate
YDR379W	RGA2	chrIV	1230828		T	S221F	1	Non-synonymous	YPD	haploid	RMS1-D12	0.9	NA	W303	Lang	Moderate
YDR386W	MUS81	chrIV	1246302		T	N73N	1	Synonymous	YPD	haploid	BYS1-D07	0.11	NA	W303	Lang	Low
YDR392W	SPT3	chrIV	1259708	A	C	*338S	1	START_LOST	sulfate	haploid	s611pop	NA	NA	FY	This study	High
YDR393W	SHE9	chrIV	1259709	A	T	NA	1	5'-upstream	sulfate	haploid	s1020137c1	clone	Y	FY	This study	Modifier	av-MM1N-S
YDR394W	RPT3	chrIV	1262537		G	T286R	1	Non-synonymous	YPD	haploid	BYS1-F05	0.1	NA	W303	Lang	Moderate
YDR420W	HKR1	chrIV	1307128		G	S288C	1	Non-synonymous	YPD	haploid	BYS2-E04	0.99	NA	W303	Lang	Moderate
YDR421W	ARO80	chrIV	1312699		T	P221S	1	Non-synonymous	YPD	haploid	BYS1-F05	0.25	NA	W303	Lang	Moderate
YDR436W	PPZ2	chrIV	1335566	G	T	R249I	1	Non-synonymous	glucose	diploid	G8c1	clone	Y	CENPK	This study	Moderate	av-2mic-S
YDR456W	NHX1	chrIV	1368733		A	T417N	1	Non-synonymous	YPD	haploid	BYS2-D06	1	NA	W303	Lang	Moderate	ave-MM1N-P
YDR457W	TOM1	chrIV	1371150		T	T454T	1	Synonymous	YPD	haploid	BYS2-E03	0.13	NA	W303	Lang	Low
YDR458C	HEH2	chrIV	1380156	G	C	Q631E	1	Non-synonymous	phosphate	diploid	P7c1c2	clone	Y	CENPK	This study	Moderate
YDR460W	TFB3	chrIV	1384629		A	G274S	1	Non-synonymous	YPD	haploid	BYS1-D08	0.13	NA	W303	Lang	Moderate
YDR465C	RMT2	chrIV	1393816	C	A	G253G	1	synonymous	glucose	haploid	E2	0.0950324	NA	s288c	Kvitek	Low
YDR475C	JIP4	chrIV	1408563	G	A	A511V	1	Non-synonymous	phosphate	haploid	P6c1	clone	Y	CENPK	This study	Moderate
YDR483W	KRE2	chrIV	1422246		A	V364D	1	Non-synonymous	YPD	haploid	BYS1-A09	0	NA	W303	Lang	Moderate
YDR487C	RIB3	chrIV	1428777		G	D68A	1	Non-synonymous	YPD	haploid	BYS1-D03	0.14	NA	W303	Lang	Moderate
YDR496C	PUF6	chrIV	1443050		T	R118K	1	Non-synonymous	YPD	haploid	RMB2-F01	0	NA	W303	Lang	Moderate	av-MM1N-G
YDR507C	GIN4	chrIV	1462555	G	T	L1079M	1	Non-synonymous	glucose	haploid	g1c1	clone	Y	FY	Gresham	Moderate
YDR520C	URC2	chrIV	1481197	T	A	D736V	1	Non-synonymous	phosphate	haploid	P6	0.2	N	CENPK	This study	Moderate
YDR524C-B		chrIV	1489667		T	A44D	1	Non-synonymous	YPD	haploid	BYS1-G01	0.53	NA	W303	Lang	Moderate
YDR277C	MTH1	chrIV					21	Frameshift	glucose	haploid	G2c2	clone	Y	FY	This study	High
NA	NA	chrIX	28071	A	G	NA	1	Intergenic	Arginine	haploid	c3	0.55	Y	FY	Hong	Modifier
YIL153W	RRD1	chrIX	55354		C	S53P	1	Non-synonymous	YPD	haploid	BYS2-C01	1	NA	W303	Lang	Moderate
YIL151C	ESL1	chrIX	57436		A	Q1087*	1	STOP_GAINED	YPD	haploid	BYS1-G02	0	NA	W303	Lang	High
YIL147C	SLN1	chrIX	69914	G	C	N1180K	1	Non-synonymous	glucose	diploid	clone E4	clone	Y	CP1AB	wenger	Moderate
YIL142W	CCT2	chrIX	84204		C	L301F	1	Non-synonymous	YPD	haploid	BYS2-B09	0.16	NA	W303	Lang	Moderate
YIL140W	AXL2	chrIX	86086		T	E241*	2	STOP_GAINED	YPD	haploid	BYS1-A07	0.99	NA	W303	Lang	High	av-2mic-G
YIL140W	AXL2	chrIX	86656		T	E431*	2	STOP_GAINED	YPD	haploid	BYB1-H10	0.01	NA	W303	Lang	High	av-2mic-G
YIL133C	RPL16A	chrIX	98571		Frameshift	A176T	1	Non-synonymous	YPD	haploid	BYS1-G01	0.09	NA	W303	Lang	Moderate
YIL130W	ASG1	chrIX	105560		T	I927F	1	Non-synonymous	YPD	haploid	RMB1-A02	0.03	NA	W303	Lang	Moderate
YIL129C	TAO3	chrIX	106373	C	G	D2289H	1	Non-synonymous	phosphate	diploid	P7c1c2	0.5	Y	CENPK	This study	Moderate
YIL128W	MET18	chrIX	114142		T	A113S	1	Non-synonymous	YPD	haploid	BYS1-F05	0.1	NA	W303	Lang	Moderate
YIL125W	KGD1	chrIX	124839	C	T		1	synonymous	phosphate	haploid	g1c1	clone	Y	FY	This study	Low	ave-MM1N-P
YIL123W	SIM1	chrIX	129025		C	G292A	2	Non-synonymous	YPD	haploid	RMB2-B10	0.01	NA	W303	Lang	Moderate
YIL123W	SIM1	chrIX	129100	C	T	A317V	2	Non-synonymous	glucose	haploid	G2C2	clone	Y	FY	Gresham	Moderate
YIL106W	MOB1	chrIX	166517	C	A		1	intron	glucose	diploid	clone E5	clone	Y	CP1AB	wenger	Modifier
YIL105C	SLM1	chrIX	167869		T	F591L	1	Non-synonymous	YPD	haploid	BYS1-F05	0	NA	W303	Lang	Moderate	av-CEN-S
YIL102C-A		chrIX	173482		A	P37P	1	Synonymous	YPD	haploid	BYS2-D06	1	NA	W303	Lang	Low
YIL077C		chrIX	215392	G	A	P188S	1	Non-synonymous	sulfate	haploid	Pop3 clone 10	clone	Y	FY	Payen	Moderate	av-CEN-G
YIL068C	SEC6	chrIX	234127		G	T450P	2	Non-synonymous	YPD	haploid	RMB2-F01	0.24	NA	W303	Lang	Moderate
YIL068C	SEC6	chrIX	234318		T	A386E	2	Non-synonymous	YPD	haploid	RMB2-D08	0	NA	W303	Lang	Moderate
YIL055C		chrIX	253770		T	N52K	1	Non-synonymous	YPD	haploid	BYB1-H06	1	NA	W303	Lang	Moderate	ave-CEN-P
YIL036W	CST6	chrIX	286462		T	S266L	1	Non-synonymous	YPD	haploid	BYB1-B01	1	NA	W303	Lang	Moderate
YIL033C	BCY1	chrIX	290637		G	G345R	1	Non-synonymous	YPD	haploid	BYB2-F10	1	NA	W303	Lang	Moderate
YIL029C		chrIX	301064	C	T	C65Y	1	Non-synonymous	glucose	diploid	clone E3	clone	Y	CP1AB	wenger	Moderate
YIL028W		chrIX	302106	G	T		1	Synonymous	Urea	haploid	c1	0.38	Y	FY	Hong	Low
YIL026C	IRR1	chrIX	305311		A	E873D	1	Non-synonymous	YPD	haploid	BYS1-A09	0.95	NA	W303	Lang	Moderate
YIL011W	TIR3	chrIX	334200		T	S158S	1	Synonymous	YPD	haploid	BYB1-C05	0.47	NA	W303	Lang	Low
YIR007W		chrIX	371812	A	C	Q370P	1	Non-synonymous	sulfate	haploid	s611pop	NA	NA	FY	This study	Moderate
YIR009W	MSL1	chrIX	374546		G	K8E	1	Non-synonymous	YPD	haploid	BYS1-F05	1	NA	W303	Lang	Moderate
YIR019C	MUC1	chrIX	392771	G	A	T302I	1	Non-synonymous	Arginine	haploid	c3	0.51	Y	FY	Hong	Moderate
YIR021W	MRS1	chrIX	398114		T	S274L	1	Non-synonymous	YPD	haploid	RMS1-E09	0.99	NA	W303	Lang	Moderate
YIR023W	DAL81	chrIX	400837		T	S357L	2	CODON_DELETION	glucose	haploid	E1	1	NA	s288c	Kvitek	Moderate
YIR023W	DAL81	chrIX	401526	G	Frameshift	A584T	2	Non-synonymous	glucose	haploid	E3	0.65189	NA	s288c	Kvitek	Moderate
YEL063C	CAN1	chrV	33366		C	H34R	1	Non-synonymous	YPD	haploid	BYS2-E03	0.45	NA	W303	Lang	Moderate
YEL050C	RML2	chrV	60496		T	P119Q	1	Non-synonymous	YPD	haploid	RMS1-E09	1	NA	W303	Lang	Moderate
YEL043W		chrV	73343	T	Frameshift	S956T	1	Non-synonymous	sulfate	diploid	S3c2	clone	Y	FY	This study	Moderate	ave-MM1N-P
YEL040W	UTR2	chrV	79234		T	S394S	1	Synonymous	YPD	haploid	RMB2-B10	0.08	NA	W303	Lang	Low
YEL036C	ANP1	chrV	83460		T	H365N	3	Non-synonymous	YPD	haploid	BYB1-C05	0.02	NA	W303	Lang	Moderate	av-MM1N-S
YEL036C	ANP1	chrV	84220		T	N111K	3	Non-synonymous	YPD	haploid	RMS1-E09	0.43	NA	W303	Lang	Moderate	av-MM1N-S
YEL036C	ANP1	chrV	84446		A	S36L	3	Non-synonymous	YPD	haploid	BYS2-B09	1	NA	W303	Lang	Moderate	av-MM1N-S
YEL034W	HYP2	chrV	86108	G	A	E145K	1	Non-synonymous	phosphate	haploid	P5	0.4	N	CENPK	This study	Moderate
YEL032W	MCM3	chrV	89413		G	L826R	1	Non-synonymous	YPD	haploid	BYS2-D06	0	NA	W303	Lang	Moderate
YEL022W	GEA2	chrV	114635	A	T	E1072V	1	Non-synonymous	sulfate	haploid	s611pop	NA	NA	FY	This study	Moderate
NA	NA	chrV	140041	A	G	NA	1	Intergenic	Allantoin	haploid	c1	clone	Y	FY	Hong	Modifier
NA	NA	chrV	140041	A	G	NA	1	Intergenic	Allantoin	haploid	c3	clone	Y	FY	Hong	Modifier
YEL007W	MIT1	chrV	142132	T	G	Y81D	1	Non-synonymous	sulfate	diploid	S4c1	clone	Y	FY	This study	Moderate
YER003C	PMI40	chrV	158638		T	D130N	1	Non-synonymous	YPD	haploid	BYS1-G01	0	NA	W303	Lang	Moderate	av-MM1N-S	av-CEN-S
YER010C		chrV	173074		A	H89Y	1	Non-synonymous	YPD	haploid	BYS2-D07	0.29	NA	W303	Lang	Moderate
YER017C	AFG3	chrV	191660		A	L43F	1	Non-synonymous	YPD	haploid	BYS1-D07	0.47	NA	W303	Lang	Moderate
YER033C	ZRG8	chrV	220323		T	I322I	1	Synonymous	YPD	haploid	BYS2-D06	0.98	NA	W303	Lang	Low		av-CEN-G
YER040W	GLN3	chrV	230298	C	A	Y168*	2	STOP_GAINED	Arginine	haploid	c1	0.42	Y	FY	Hong	High
YER040W	GLN3	chrV	230725	A	C	T311P	2	Non-synonymous	Arginine	haploid	c2	0.53	Y	FY	Hong	Moderate
YER045C	ACA1	chrV	240739		C	T255S	1	Non-synonymous	YPD	haploid	BYS1-F05	0.1	NA	W303	Lang	Moderate
NA	NA	chrV	246512	A	T	NA	1	intergenic	glucose	diploid	clone E1	clone	Y	CP1AB	wenger	Modifier
NA	NA	chrV	246513	G	A	NA	1	intergenic	glucose	diploid	clone E1	clone	Y	CP1AB	wenger	Modifier
YER075C	PTP3	chrV	310907		Frameshift	I98T	1	Non-synonymous	YPD	haploid	RMB1-A02	0.14	NA	W303	Lang	Moderate	av-MM1N-G
YER088C	DOT6	chrV	334141		Frameshift	F350t	2	Non-synonymous	YPD	haploid	BYB1-G07	0.99	NA	W303	Lang	Moderate	av-2mic-G
YER088C	DOT6	chrV	334327		A	Q288*	2	STOP_GAINED	YPD	haploid	BYS1-G02	0.01	NA	W303	Lang	High	av-2mic-G
YER089C	PTC2	chrV	336671		T	D224N	1	Non-synonymous	YPD	haploid	RMS1-E09	0.49	NA	W303	Lang	Moderate		av-MM1N-G
YER099C	PRS2	chrV	358273		G	K263N	1	Non-synonymous	YPD	haploid	BYS1-F05	0.07	NA	W303	Lang	Moderate	ave-CEN-P	av-CEN-G
YER111C	SWI4	chrV	385880	T	C	NA	1	5'-upstream	sulfate	haploid	s612c1	clone	Y	FY	This study	Modifier	av-MM1N-S
YER126C	NSA2	chrV	414021		C	K53E	1	Non-synonymous	YPD	haploid	BYS1-A09	0	NA	W303	Lang	Moderate
YER132C	PMD1	chrV	427252		G	E1065A	2	Non-synonymous	YPD	haploid	BYB1-G07	0.02	NA	W303	Lang	Moderate
YER132C	PMD1	chrV	428160		T	P762P	2	Synonymous	YPD	haploid	BYS2-E01	1	NA	W303	Lang	Low
YER133W	GLC7	chrV	433605	G	A	D196N	1	Non-synonymous	glucose	haploid	E3	0.0380349	NA	s288c	Kvitek	Moderate
YER151C	UBP3	chrV	471573		T	A283E	1	Non-synonymous	YPD	haploid	BYS2-E04	0.07	NA	W303	Lang	Moderate		av-2mic-G
YER153C	PET122	chrV	474697	G	C	Q37E	1	Non-synonymous	sulfate	haploid	s611pop	NA	NA	FY	This study	Moderate
YER155C	BEM2	chrV	477687		C	Q1720E	1	Non-synonymous	YPD	haploid	RMB2-F09	0.87	NA	W303	Lang	Moderate
YER165W	PAB1	chrV	511965		T	M533L	1	Non-synonymous	YPD	haploid	RMS2-D09	0.23	NA	W303	Lang	Moderate	av-MM2N-S
YER172C	BRR2	chrV	534447	C	T	G524S	2	Non-synonymous	glucose	haploid	g1c1	clone	Y	FY	Gresham	Moderate
YER172C	BRR2	chrV	535320		A	G233V	2	Non-synonymous	YPD	haploid	BYS1-D08	0.05	NA	W303	Lang	Moderate
YER176W	ECM32	chrV	545020	C	A	Q1111K	1	Non-synonymous	phosphate	haploid	P6c1	0.14	Y	CENPK	This study	Moderate
YER179W	DMC1	chrV	549186		A	Y226*	1	STOP_GAINED	YPD	haploid	BYS1-A09	0	NA	W303	Lang	High
YFL038C	YPT1	chrVI	55609		T	K126K	1	Synonymous	YPD	haploid	BYS2-B09	0	NA	W303	Lang	Low	av-2mic-S
YFL037W	TUB2	chrVI	56550	C	A	T72K	1	Non-synonymous	Glutamate	haploid	c1	clone	Y	FY	Hong	Moderate
YFL033C	RIM15	chrVI	69689	G	C	S1580*	11	STOP_GAINED	glucose	diploid	G4c1	clone	Y	FY	This study	High
YFL033C	RIM15	chrVI	70288	A	T	Y1380*	11	STOP_GAINED	glucose	haploid	E1	0	NA	s288c	Kvitek	High
YFL033C	RIM15	chrVI	70566	C	A	E1288*	11	STOP_GAINED	glucose	haploid	E3	0	NA	s288c	Kvitek	High
YFL033C	RIM15	chrVI	70913	C	T	W1172*	11	STOP_GAINED	glucose	haploid	E3	-0.000887311	NA	s288c	Kvitek	High
YFL033C	RIM15	chrVI	71386	G	C	Y1014*	11	STOP_GAINED	glucose	haploid	E1	0.0315167	NA	s288c	Kvitek	High
YFL033C	RIM15	chrVI	71813	A	C	M872R	11	Non-synonymous	glucose	haploid	E2	0	NA	s288c	Kvitek	Moderate
YFL033C	RIM15	chrVI	71961	T	C	K823E	11	Non-synonymous	glucose	haploid	E3	0.0144509	NA	s288c	Kvitek	Moderate
YFL033C	RIM15	chrVI	73427			Frameshift	11	Frameshift	glucose	haploid	M4 Red	clone	Y	s288c	Kao	High
YFL033C	RIM15	chrVI	73607	T	G	H274P	11	Non-synonymous	Proline	haploid	c2	0.99	Y	FY	Hong	Moderate
YFL033C	RIM15	chrVI	73706	C	A	C241F	11	Non-synonymous	glucose	haploid	E3	0	NA	s288c	Kvitek	Moderate
YFL033C	RIM15	chrVI	74230	A	C	Y66*	11	STOP_GAINED	Ammonium	haploid	c3	0.98	Y	FY	Hong	High
YFL021W	GAT1	chrVI	96789		G	S275S	4	Synonymous	YPD	haploid	RMS1-E09	0.42	NA	W303	Lang	Low
YFL021W	GAT1	chrVI	96927	G	T	W321L	4	Non-synonymous	Ammonium	haploid	c1	0.98	Y	FY	Hong	Moderate
YFL021W	GAT1	chrVI	96957	G	A	C331Y	4	Non-synonymous	Ammonium	haploid	c3	0.98	Y	FY	Hong	Moderate
YFL021W	GAT1	chrVI	96998	A	G	R345G	4	Non-synonymous	Ammonium	haploid	c2	clone	Y	FY	Hong	Moderate
YFL004W	VTC2	chrVI	132435		A	W209*	2	STOP_GAINED	YPD	haploid	RMS1-G02	0	NA	W303	Lang	High	ave-2mic-P
YFL004W	VTC2	chrVI	132482	C	G	H225D	2	Non-synonymous	Ammonium	haploid	c1	0.99	Y	FY	Hong	Moderate	ave-2mic-P
YFR008W	FAR7	chrVI	160698		T	K55N	1	Non-synonymous	YPD	haploid	BYS2-A11	0	NA	W303	Lang	Moderate
YFR019W	FAB1	chrVI	190932	T	G	V2144G	1	Non-synonymous	Ammonium	haploid	c3	clone	Y	FY	Hong	Moderate
YFR022W	ROG3	chrVI	198227		T	H466Y	2	Non-synonymous	YPD	haploid	BYS1-D08	0	NA	W303	Lang	Moderate
YFR022W	ROG3	chrVI	198672		G	A614G	2	Non-synonymous	YPD	haploid	BYS2-C06	0.6	NA	W303	Lang	Moderate
YFR023W	PES4	chrVI	200817	C	A	T315K	1	Non-synonymous	glucose	diploid	clone E3	clone	Y	CP1AB	wenger	Moderate
YFR030W	MET10	chrVI	215628	C	G	P773A	1	Non-synonymous	glucose	diploid	clone E3	clone	Y	CP1AB	wenger	Moderate	av-CEN-G
YFR042W	KEG1	chrVI	238634		A	E60K	3	Non-synonymous	YPD	haploid	BYS1-A04	0	NA	W303	Lang	Moderate
YFR042W	KEG1	chrVI	238808		C	L118P	3	Non-synonymous	YPD	haploid	BYS1-G01	0.06	NA	W303	Lang	Moderate
YFR042W	KEG1	chrVI	238905		G	P150R	3	Non-synonymous	YPD	haploid	BYB2-F09	0	NA	W303	Lang	Moderate
NA	NA	chrVII	10700	G	T	NA	1	intergenic	phosphate	diploid	P3c1c2	clone	Y	FY	This study	Modifier
YGL251C	HFM1	chrVII	29820		C	N555K	2	Non-synonymous	YPD	haploid	BYS1-D03	1	NA	W303	Lang	Moderate
YGL251C	HFM1	chrVII	31118		C	T123A	2	Non-synonymous	YPD	haploid	BYS1-D03	0.01	NA	W303	Lang	Moderate
YGL250W	RMR1	chrVII	31970	G	A	E21K	1	Non-synonymous	glucose	haploid	E2	0.0222717	NA	s288c	Kvitek	Moderate
YGL249W	ZIP2	chrVII	34321	A	T		1	synonymous	glucose	diploid	clone E5	clone	Y	CP1AB	wenger	Low	ave-MM1N-P
YGL238W	CSE1	chrVII	49600		C	A17P	2	Non-synonymous	YPD	haploid	BYB2-F10	0.64	NA	W303	Lang	Moderate		av-CEN-S
YGL238W	CSE1	chrVII	49650		G	Q33Q	2	Synonymous	YPD	haploid	BYS1-D07	0.07	NA	W303	Lang	Low		av-CEN-S
YGL227W	VID30	chrVII	71279		A	D537N	1	Non-synonymous	YPD	haploid	RMB2-F01	1	NA	W303	Lang	Moderate		av-CEN-S
YGL216W	KIP3	chrVII	86132		T	S416S	1	Synonymous	YPD	haploid	BYS1-A09	0.17	NA	W303	Lang	Low
YGL209W	MIG2	chrVII	96460	A	G		1	intergenic	glucose	diploid	clone E1	clone	Y	CP1AB	wenger	Modifier	av-2mic-S
YGL207W	SPT16	chrVII	100439	G	T	A491S	1	Non-synonymous	glucose	diploid	G4c2	clone	Y	FY	This study	Moderate	ave-2mic-P
YGL201C	MCM6	chrVII	120132	G	T	T259K	1	Non-synonymous	glucose	diploid	clone E2	clone	Y	CP1AB	wenger	Moderate
YGL200C	EMP24	chrVII	122996	T	G	N104H	1	Non-synonymous	Arginine	haploid	c1	0.44	Y	FY	Hong	Moderate
YGL197W	MDS3	chrVII	126868	T	C	F724S	1	Non-synonymous	glucose	diploid	clone E5	clone	Y	CP1AB	wenger	Moderate	av-MM1N-G
YGL196W	DSD1	chrVII	130150		A	E90K	1	Non-synonymous	YPD	haploid	BYS1-D08	0	NA	W303	Lang	Moderate
YGL195W	GCN1	chrVII	134477		G	H985D	3	Non-synonymous	YPD	haploid	BYS2-D06	0.19	NA	W303	Lang	Moderate
YGL195W	GCN1	chrVII	136158		A	A1545D	3	Non-synonymous	YPD	haploid	BYS2-E04	0.98	NA	W303	Lang	Moderate
YGL195W	GCN1	chrVII	136927		A	N1801K	3	Non-synonymous	YPD	haploid	RMS1-E09	0	NA	W303	Lang	Moderate
YGL190C	CDC55	chrVII	146354		C	N346D	3	Non-synonymous	YPD	haploid	BYS2-E03	0.01	NA	W303	Lang	Moderate
YGL190C	CDC55	chrVII	146522	C	G	E290Q	3	Non-synonymous	glucose	haploid	E3	0.047619	NA	s288c	Kvitek	Moderate
YGL190C	CDC55	chrVII	146779	T	C	D204G	3	Non-synonymous	glucose	haploid	E2	0.994208	NA	s288c	Kvitek	Moderate
NA	NA	chrVII	147966	G	A	NA	1	intergenic	glucose	diploid	clone E4	clone	Y	CP1AB	wenger	Modifier
YGL184C	STR3	chrVII	155424	G	T	P197T	1	Non-synonymous	glucose	diploid	clone E5	clone	Y	CP1AB	wenger	Moderate
YGL178W	MPT5	chrVII	169570		C	D527H	2	Non-synonymous	YPD	haploid	BYS1-D03	1	NA	W303	Lang	Moderate
YGL173C	XRN1	chrVII	176733		A	I1127I	1	Synonymous	YPD	haploid	BYS1-A07	0	NA	W303	Lang	Low	av-2mic-G	av-CEN-G
YGL169W	SUA5	chrVII	187253	G	C	V399L	1	Non-synonymous	glucose	diploid	clone E4	clone	Y	CP1AB	wenger	Moderate
YGL155W	CDC43	chrVII	215054		C	L325S	1	Non-synonymous	YPD	haploid	BYB2-F07	0.68	NA	W303	Lang	Moderate
YGL154C	LYS5	chrVII	216009		T	E30K	1	Non-synonymous	YPD	haploid	BYS2-C06	0.98	NA	W303	Lang	Moderate
YGL150C	INO80	chrVII	223742		A	S611I	1	Non-synonymous	YPD	haploid	RMS1-H08	1	NA	W303	Lang	Moderate
YGL144C	ROG1	chrVII	232971		T	F513I	1	Non-synonymous	YPD	haploid	BYS2-D07	0.92	NA	W303	Lang	Moderate
YGL140C		chrVII	241622	A	T	Y1131N	1	Non-synonymous	Urea	haploid	c3	0.98	Y	FY	Hong	Moderate
YGL178W	MPT5	chrVII	241975		A	NA	2	Intron	YPD	haploid	BYB1-C05	0.2	NA	W303	Lang	Modifier
YGL134W	PCL10	chrVII	255681		G	H7D	1	Non-synonymous	YPD	haploid	BYB2-E05	0.34	NA	W303	Lang	Moderate
YGL126W	SCS3	chrVII	271761		C	R255R	1	Synonymous	YPD	haploid	BYS1-A07	0.15	NA	W303	Lang	Low		av-MM2N-S
YGL114W		chrVII	293499		T	P14L	1	Non-synonymous	YPD	haploid	BYS2-C01	0	NA	W303	Lang	Moderate	av-CEN-S
YGL108C		chrVII	303734	C	T	R113H	1	Non-synonymous	sulfate	haploid	s612pop	NA	Y	FY	This study	Moderate	av-MM2N-G
YGL094C	PAN2	chrVII	332623	T	C	K615E	2	Non-synonymous	glucose	diploid	clone E4	clone	Y	CP1AB	wenger	Moderate
YGL094C	PAN2	chrVII	333808		Frameshift	F219t	2	Non-synonymous	YPD	haploid	BYS2-E03	0.12	NA	W303	Lang	Moderate
YGL087C	MMS2	chrVII	346588	A	G	F77S	1	Non-synonymous	glucose	haploid	g1c1	clone	Y	FY	Gresham	Moderate
YGL083W	SCY1	chrVII	353892	A	C	K279Q	1	Non-synonymous	sulfate	haploid	s611pop	NA	NA	FY	This study	Moderate
YGL073W	HSF1	chrVII	370145		T	A466S	1	Non-synonymous	YPD	haploid	BYB2-E05	0.36	NA	W303	Lang	Moderate
YGL071W	AFT1	chrVII	372871		A	T288K	1	Non-synonymous	YPD	haploid	BYS1-D07	0	NA	W303	Lang	Moderate	av-MM2N-G
YGL066W	SGF73	chrVII	377610	T	A	M1K	6	START_LOST	sulfate	haploid	s611pop	NA	Y	FY	This study	High		av-MM1N-S
YGL066W	SGF73	chrVII	377675	C	T	Q23*	6	STOP_GAINED	sulfate	haploid	s1020237c2	clone	Y	FY	This study	High		av-MM1N-S
YGL066W	SGF73	chrVII	377915	G	T	G103*	6	STOP_GAINED	sulfate	haploid	Pop3 clone 10	clone	Y	FY	Payen	High		av-MM1N-S
YGL066W	SGF73	chrVII	377954	G	T	E116*	6	STOP_GAINED	sulfate	haploid	s1020337c1	clone	Y	FY	This study	High		av-MM1N-S
YGL066W	SGF73	chrVII	378435	G	T	E277*	6	STOP_GAINED	sulfate	haploid	s1c1	clone	Y	FY	Gresham	High		av-MM1N-S
YGL066W	SGF73	chrVII	378757	C	G	Y383*	6	STOP_GAINED	sulfate	haploid	Pop 7 clone 1	clone	Y	FY	Payen	High		av-MM1N-S
YGL059W	PKP2	chrVII	392436		G	L73V	1	Non-synonymous	YPD	haploid	RMB2-B10	0.65	NA	W303	Lang	Moderate
YGL055W	OLE1	chrVII	399911		T	I429I	1	Synonymous	YPD	haploid	RMB1-A02	0.15	NA	W303	Lang	Low
NA	NA	chrVII	401674	C	A	NA	1	intergenic	sulfate	haploid	Pop 6 clone 1	clone	Y	FY	Payen	Modifier
YGL049C	TIF4632	chrVII	408768	C	T	A279A	1	synonymous	glucose	haploid	E3	0.0440587	NA	s288c	Kvitek	Low	av-MM1N-G
YGL036W		chrVII	430835	G	T		1	Synonymous	Proline	haploid	c2	0.99	Y	FY	Hong	Low
YGL035C	MIG1	chrVII	432230		A	R277*	1	STOP_GAINED	YPD	haploid	BYB2-F10	0.21	NA	W303	Lang	High
NA	NA	chrVII	440960	A	T	NA	1	intergenic	glucose	diploid	G3c2	clone	Y	FY	This study	Modifier
YGL027C	CWH41	chrVII	445012		T	Y376*	2	STOP_GAINED	YPD	haploid	RMS2-D09	0.99	NA	W303	Lang	High	av-MM1N-S
YGL027C	CWH41	chrVII	445705		Frameshift	F145t	2	Non-synonymous	YPD	haploid	BYB2-F07	0.93	NA	W303	Lang	Moderate	av-MM1N-S
YGL021W	ALK1	chrVII	456197		C	R473R	1	Synonymous	YPD	haploid	BYB1-H06	1	NA	W303	Lang	Low
YGR014W	MSB2	chrVII	516988		T	S17L	1	Non-synonymous	YPD	haploid	RMB2-F09	0	NA	W303	Lang	Moderate
YGR029W	ERV1	chrVII	543890		A	V87I	1	Non-synonymous	YPD	haploid	BYS2-C06	0	NA	W303	Lang	Moderate
YGR044C	RME1	chrVII	583383		A	S169F	1	Non-synonymous	YPD	haploid	RMS1-E09	0.48	NA	W303	Lang	Moderate
YGR047C	TFC4	chrVII	586567		A	R967C	1	Non-synonymous	YPD	haploid	BYB2-E05	0.11	NA	W303	Lang	Moderate	av-MM1N-S
YGR049W	SCM4	chrVII	591805	G	T	L164F	1	Non-synonymous	Ammonium	haploid	c2	0.99	Y	FY	Hong	Moderate		av-CEN-G
YGR059W	SPR3	chrVII	608242		A	D228E	1	Non-synonymous	YPD	haploid	BYS2-C06	0.09	NA	W303	Lang	Moderate
YGR061C	ADE6	chrVII	611943		A	W1340L	1	Non-synonymous	YPD	haploid	RMS1-G02	0.03	NA	W303	Lang	Moderate
YGR062C	COX18	chrVII	617107	T	A	L59H	2	Non-synonymous	glucose	haploid	M2 Red	clone	Y	s288c	Kao	Moderate
YGR062C	COX18	chrVII	617107	T	A	L59H	2	Non-synonymous	glucose	haploid	M4 Red	clone	Y	s288c	Kao	Moderate
YGR072W	UPF3	chrVII	634320	G	T	G6W	2	Non-synonymous	sulfate	haploid	s2c1	clone	Y	FY	Araya	Moderate
YGR072W	UPF3	chrVII	634320	G	T	G6W	2	Non-synonymous	sulfate	haploid	s2c2	clone	Y	FY	This study	Moderate
YGR078C	PAC10	chrVII	640215		T	M51I	1	Non-synonymous	YPD	haploid	BYS1-A04	0.03	NA	W303	Lang	Moderate
YGR082W	TOM20	chrVII	644492		T	A151A	1	Synonymous	YPD	haploid	BYS2-D06	1	NA	W303	Lang	Low
YGR094W	VAS1	chrVII	674719	A	C	K845T	1	Non-synonymous	glucose	diploid	clone E1	clone	Y	CP1AB	wenger	Moderate
NA	NA	chrVII	690044	T	G	NA	1	intergenic	sulfate	haploid	s611pop	NA	Y	FY	This study	Modifier
YGR106C	VOA1	chrVII	699699		G	S27P	1	Non-synonymous	YPD	haploid	BYS2-D06	0	NA	W303	Lang	Moderate
NA	NA	chrVII	707081	C	T	NA	1	intergenic	phosphate	diploid	P8c1	clone	Y	CENPK	This study	Modifier
YGR119C	NUP57	chrVII	728427		T	I412I	2	Synonymous	YPD	haploid	RMS1-D12	1	NA	W303	Lang	Low
YGR119C	NUP57	chrVII	729532		Frameshift	S44T	2	Non-synonymous	YPD	haploid	BYS1-F05	0.05	NA	W303	Lang	Moderate
YGR123C	PPT1	chrVII	737905		G	K97Q	1	Non-synonymous	YPD	haploid	BYS1-D07	0.55	NA	W303	Lang	Moderate
YGR130C		chrVII	752284		Frameshift	N517T	1	Non-synonymous	YPD	haploid	BYS2-C03	0.61	NA	W303	Lang	Moderate
NA	NA	chrVII	785968	T	A	NA	1	intergenic	sulfate	haploid	Pop 2 clone 1	clone	Y	FY	Payen	Modifier
YGR175C	ERG1	chrVII	846985		C	M477V	2	Non-synonymous	YPD	haploid	BYS1-G02	0.39	NA	W303	Lang	Moderate
YGR175C	ERG1	chrVII	847088	T	C		2	Synonymous	sulfate	haploid	g1c1	clone	Y	FY	This study	Low
YGR179C	OKP1	chrVII	853925		G	G321R	1	Non-synonymous	YPD	haploid	BYS2-D07	0	NA	W303	Lang	Moderate
YGR187C	HGH1	chrVII	871244		A	M55L	1	Non-synonymous	YPD	haploid	BYB2-F07	0.03	NA	W303	Lang	Moderate
YGR191W	HIP1	chrVII	881052		Frameshift	A215T	1	Non-synonymous	YPD	haploid	RMB2-F01	0.99	NA	W303	Lang	Moderate
YGR196C	FYV8	chrVII	891556		C	E207E	2	Synonymous	YPD	haploid	BYS1-D07	0.44	NA	W303	Lang	Low
YGR196C	FYV8	chrVII	891731		T	R149K	2	Non-synonymous	YPD	haploid	BYS1-F05	0.12	NA	W303	Lang	Moderate
YGR197C	SNG1	chrVII	892947		G	G395A	1	Non-synonymous	YPD	haploid	RMS2-D09	0.4	NA	W303	Lang	Moderate
YGR201C		chrVII	902982		C	M69R	1	Non-synonymous	YPD	haploid	RMS1-G02	0.99	NA	W303	Lang	Moderate
YGR202C	PCT1	chrVII	904235		A	W168C	1	Non-synonymous	YPD	haploid	BYB1-G07	0.94	NA	W303	Lang	Moderate
YGR227W	DIE2	chrVII	948845		Frameshift	N479T	1	Non-synonymous	YPD	haploid	BYS1-G02	0.38	NA	W303	Lang	Moderate	av-MM1N-S
YGR233C	PHO81	chrVII	957878	C	A	K111N	1	Non-synonymous	phosphate	diploid	P8	0.33	N	CENPK	This study	Moderate
YGR237C		chrVII	964104		G	F514F	1	Synonymous	YPD	haploid	BYS1-F05	0.22	NA	W303	Lang	Low
YGR240C	PFK1	chrVII	970923		C	V934V	1	Synonymous	YPD	haploid	BYS2-C03	1	NA	W303	Lang	Low
YGR247W	CPD1	chrVII	985526		A	G191R	1	Non-synonymous	YPD	haploid	BYS1-D08	0.78	NA	W303	Lang	Moderate
YGR249W	MGA1	chrVII	989229		G	E397G	1	Non-synonymous	YPD	haploid	RMB2-D08	0.21	NA	W303	Lang	Moderate		av-2mic-G
YGR258C	RAD2	chrVII	1010396		A	D120V	2	Non-synonymous	YPD	haploid	BYS2-E03	0.15	NA	W303	Lang	Moderate
YGR258C	RAD2	chrVII	1010732		G	D8A	2	Non-synonymous	YPD	haploid	BYS1-G01	0.48	NA	W303	Lang	Moderate
YGR261C	APL6	chrVII	1015902		A	P280S	1	Non-synonymous	YPD	haploid	RMS1-E09	1	NA	W303	Lang	Moderate	av-MM1N-G
YGR263C	SAY1	chrVII	1018294		T	G313R	2	Non-synonymous	YPD	haploid	BYS1-E03	1	NA	W303	Lang	Moderate
YGR263C	SAY1	chrVII	1018702		A	G177W	2	Non-synonymous	YPD	haploid	BYS1-A09	0	NA	W303	Lang	Moderate
YGR266W		chrVII	1023657		A	G338D	2	Non-synonymous	YPD	haploid	RMB1-A02	0.02	NA	W303	Lang	Moderate
YGR266W		chrVII	1023955		T	G437G	2	Synonymous	YPD	haploid	BYS2-C06	0	NA	W303	Lang	Low
YGR271W	SLH1	chrVII	1032267	C	A	I159I	2	Synonymous	phosphate	diploid	P3	0.46	Y	FY	This study	Low
YGR271W	SLH1	chrVII	1032363	G	A	E193K	2	Non-synonymous	phosphate	diploid	p3c2	clone	Y	FY	Gresham	Moderate
YGL033W	HOP2	chrVII	1033305		T	S29*	1	STOP_GAINED	YPD	haploid	BYS1-F05	0.27	NA	W303	Lang	High		av-CEN-S
YGR273C		chrVII	1038759		Frameshift	F157t	1	Non-synonymous	YPD	haploid	RMS1-G02	0.28	NA	W303	Lang	Moderate
YGR274C	TAF1	chrVII	1043023		T	A21D	1	Non-synonymous	YPD	haploid	RMB1-A02	0.25	NA	W303	Lang	Moderate
YGR280C	PXR1	chrVII	1051374		Frameshift	K114T	1	Non-synonymous	YPD	haploid	BYS1-D08	0	NA	W303	Lang	Moderate
YHL031C	GOS1	chrVIII	38852		A	T212T	1	Synonymous	YPD	haploid	BYB1-H06	0.99	NA	W303	Lang	Low
YHL017W		chrVIII	71474	G	T	G400V	1	Non-synonymous	glucose	diploid	clone E1	clone	Y	CP1AB	wenger	Moderate
YHL016C	DUR3	chrVIII	72757		A	T497I	1	Non-synonymous	YPD	haploid	BYS1-F05	0.29	NA	W303	Lang	Moderate	ave-CEN-P
NA	NA	chrVIII	85164	G	T	NA	1	intergenic	glucose	diploid	clone E2	clone	Y	CP1AB	wenger	Modifier
YHR005C	GPA1	chrVIII	114175	A	G	L248P	1	Non-synonymous	glucose	diploid	clone E3	clone	Y	CP1AB	wenger	Moderate
YHR006W	STP2	chrVIII	119055		T	N413Y	1	Non-synonymous	YPD	haploid	BYS2-E03	0.02	NA	W303	Lang	Moderate
YHR007C	ERG11	chrVIII	120719		G	A324P	2	Non-synonymous	YPD	haploid	BYS2-E03	0.22	NA	W303	Lang	Moderate
YHR007C	ERG11	chrVIII	120919		T	A257D	2	Non-synonymous	YPD	haploid	BYS1-E03	1	NA	W303	Lang	Moderate
YHR015W	MIP6	chrVIII	134845		T	A96S	1	Non-synonymous	YPD	haploid	BYB1-H10	0	NA	W303	Lang	Moderate
YHR019c	DEB81	chrVIII	142574	C	G	E329Q	1	Non-synonymous	glucose	diploid	clone E1	clone	Y	CP1AB	wenger	Moderate
YHR023W	MYO1	chrVIII	152446		A	G260S	1	Non-synonymous	YPD	haploid	BYS2-C03	0.97	NA	W303	Lang	Moderate		av-2mic-G
YHR033W		chrVIII	175612		A	T21K	2	Non-synonymous	YPD	haploid	BYB1-H10	0.61	NA	W303	Lang	Moderate
YHR033W		chrVIII	175838		T	G96G	2	Synonymous	YPD	haploid	BYS2-A11	0.99	NA	W303	Lang	Low
YHR042W	NCP1	chrVIII	191689		A	D382N	1	Non-synonymous	YPD	haploid	RMS1-H08	1	NA	W303	Lang	Moderate	av-MM1N-G
YHR045W		chrVIII	196675		G	S374R	1	Non-synonymous	YPD	haploid	RMS1-D12	0	NA	W303	Lang	Moderate
YHR064C	SSZ1	chrVIII	227049		G	P32P	1	Synonymous	YPD	haploid	BYB2-E05	0.01	NA	W303	Lang	Low
YHR065C	RRP3	chrVIII	228239		G	S268P	1	Non-synonymous	YPD	haploid	BYB1-H06	0.05	NA	W303	Lang	Moderate
YHR073W	OSH3	chrVIII	244533	T	A	V651E	2	Non-synonymous	glucose	haploid	E3	0.00478469	NA	s288c	Kvitek	Moderate
YHR073W	OSH3	chrVIII	245024	G	T	E815*	2	STOP_GAINED	glucose	haploid	E3	0.029976	NA	s288c	Kvitek	High
YHR082C	KSP1	chrVIII	271307	A	T	V81D	1	Non-synonymous	Glutamate	haploid	c1	clone	Y	FY	Hong	Moderate	av-MM1N-G	av-CEN-G
YHR084W	STE12	chrVIII	274495		G	K107E	9	Non-synonymous	YPD	haploid	RMB2-F09	0.87	NA	W303	Lang	Moderate
YHR084W	STE12	chrVIII	274642		Frameshift	F156t	9	Non-synonymous	YPD	haploid	BYS2-E03	0.98	NA	W303	Lang	Moderate
YHR084W	STE12	chrVIII	274963		C	S263P	9	Non-synonymous	YPD	haploid	BYS1-F05	0.01	NA	W303	Lang	Moderate
YHR084W	STE12	chrVIII	275484		A	F435Q	9	Non-synonymous	YPD	haploid	BYS1-A08	0.97	NA	W303	Lang	Moderate
YHR084W	STE12	chrVIII	275590		Frameshift	F472t	9	Non-synonymous	YPD	haploid	BYB2-F10	0.48	NA	W303	Lang	Moderate
YHR084W	STE12	chrVIII	275590		Frameshift	F472t	9	Non-synonymous	YPD	haploid	BYS1-A09	0	NA	W303	Lang	Moderate
YHR084W	STE12	chrVIII	275590		Frameshift	F472t	9	Non-synonymous	YPD	haploid	RMS1-E09	0	NA	W303	Lang	Moderate
YHR084W	STE12	chrVIII	275590		Frameshift	F472t	9	Non-synonymous	YPD	haploid	RMS1-G02	0.9	NA	W303	Lang	Moderate
YHR091C	MSR1	chrVIII	286423	C	T	V116V	1	Synonymous	sulfate	diploid	S8c1	clone	Y	CENPK	This study	Low
YHR084W	STE12	chrVIII	296003		Frameshift	F150t	9	Non-synonymous	YPD	haploid	BYS2-A11	0.95	NA	W303	Lang	Moderate
YHR096C	HXT5	chrVIII	296003		Frameshift	F150t	1	Non-synonymous	YPD	haploid	BYS2-A11	0.95	NA	W303	Lang	Moderate
YHR099W	TRA1	chrVIII	302831		G	S23W	1	Non-synonymous	YPD	haploid	BYS1-D03	0.1	NA	W303	Lang	Moderate
YHR105W	YPT35	chrVIII	325092	G	A		1	Synonymous	Proline	haploid	c1	clone	Y	FY	Hong	Low
YHR112C		chrVIII	335011	G	T	T218N	1	Non-synonymous	glucose	diploid	clone E2	clone	Y	CP1AB	wenger	Moderate
YHR122W	CIA2	chrVIII	353766		G	K47E	1	Non-synonymous	YPD	haploid	RMS1-G02	0	NA	W303	Lang	Moderate
YHR129C	ARP1	chrVIII	363877		Frameshift	S94T	1	Non-synonymous	YPD	haploid	BYS2-C03	1	NA	W303	Lang	Moderate	av-MM1N-S
YHR132C	ECM14	chrVIII	368657	A	C	Y380D	1	Non-synonymous	glucose	haploid	E2	0.0794045	NA	s288c	Kvitek	Moderate		av-CEN-S
YHR149C	SKG6	chrVIII	394817	G	A	P615S	1	Non-synonymous	sulfate	haploid	Pop 7 clone 1	clone	Y	FY	Payen	Moderate
YHR152W	SPO12	chrVIII	401803	G	C	V124L	1	Non-synonymous	phosphate	haploid	P6	clone	Y	CENPK	This study	Moderate
YHR154W	RTT107	chrVIII	405576	A	T	T871S	2	Non-synonymous	phosphate	diploid	P8	0.4	N	CENPK	This study	Moderate
YHR154W	RTT107	chrVIII	405592	G	T	C976F	2	Non-synonymous	glucose	diploid	clone E3	clone	Y	CP1AB	wenger	Moderate
YHR155W	YSP1	chrVIII	409041	G	A	D647N	1	Non-synonymous	sulfate	diploid	S8c1	clone	Y	CENPK	This study	Moderate
YHR158C	KEL1	chrVIII	416089	C	G	G364A	3	Non-synonymous	Ammonium	haploid	c1	0.99	Y	FY	Hong	Moderate
YHR158C	KEL1	chrVIII	416153		Frameshift	P344T	3	Non-synonymous	YPD	haploid	BYS2-E01	0.97	NA	W303	Lang	Moderate
YHR158C	KEL1	chrVIII	416864		T	Q107K	3	Non-synonymous	YPD	haploid	RMS1-G02	0.98	NA	W303	Lang	Moderate
YHR165C	PRP8	chrVIII	435771	G	T	S393Y	1	Non-synonymous	Urea	haploid	c3	clone	Y	FY	Hong	Moderate
YHR185C	PFS1	chrVIII	474793		A	W184L	1	Non-synonymous	YPD	haploid	RMS1-D12	0.02	NA	W303	Lang	Moderate
YHR197W	RIX1	chrVIII	494493		T	A199S	1	Non-synonymous	YPD	haploid	BYS2-C06	0.03	NA	W303	Lang	Moderate
YHR202W		chrVIII	503934		A	T515K	1	Non-synonymous	YPD	haploid	BYS1-D07	0.01	NA	W303	Lang	Moderate	av-CEN-G
YHR204W	MNL1	chrVIII	508643		G	G774G	1	Synonymous	YPD	haploid	BYS1-A04	0	NA	W303	Lang	Low
YHR208W	BAT1	chrVIII	518231		A	Q234K	1	Non-synonymous	YPD	haploid	BYB1-H06	0	NA	W303	Lang	Moderate
YHL025W	SNF6	chrVIII					1	Frameshift	glucose	haploid	G1c2	clone	Y	FY	This study	High
YJL214W	HXT8	chrX	26980		G	S32A	1	Non-synonymous	YPD	haploid	BYB1-H06	0	NA	W303	Lang	Moderate
YJR102C	VPS25	chrX	28320	T	C		2	5'-upstream	glucose	haploid	E1	0.000317816	NA	s288c	Kvitek	Modifier
YJL212C	OPT1	chrX	34269		C	L661V	1	Non-synonymous	YPD	haploid	BYS2-B09	0.51	NA	W303	Lang	Moderate
YJL208C	NUC1	chrX	40888		A	S99L	1	Non-synonymous	YPD	haploid	BYS2-C06	0.48	NA	W303	Lang	Moderate
YJL207C	LAA1	chrX	41628		A	A1936S	1	Non-synonymous	YPD	haploid	BYB1-H10	0.22	NA	W303	Lang	Moderate
YJL201W	ECM25	chrX	55968		T	T530T	1	Synonymous	YPD	haploid	BYS1-E03	1	NA	W303	Lang	Low
YJL198W	PHO90	chrX	62515		Frameshift	A558T	1	Non-synonymous	YPD	haploid	RMS1-E09	0.76	NA	W303	Lang	Moderate
YJL196C	ELO1	chrX	68233		G	Y184H	1	Non-synonymous	YPD	haploid	BYS1-A08	0.99	NA	W303	Lang	Moderate
YJL177W	RPL17B	chrX	90945		G	H54R	1	Non-synonymous	YPD	haploid	RMB1-A02	0.99	NA	W303	Lang	Moderate
YJL174W	KRE9	chrX	95869		T	P260L	1	Non-synonymous	YPD	haploid	BYS2-C01	1	NA	W303	Lang	Moderate
YJL171C		chrX	99909		A	G329*	3	STOP_GAINED	YPD	haploid	BYS2-E03	0.3	NA	W303	Lang	High
YJL171C		chrX	100050		A	Q282*	3	STOP_GAINED	YPD	haploid	BYB1-H10	0.58	NA	W303	Lang	High
YJL171C		chrX	100139		T	C252Y	3	Non-synonymous	YPD	haploid	BYB1-C05	0.46	NA	W303	Lang	Moderate
YJL168C	SET2	chrX	104049		C	T127A	1	Non-synonymous	YPD	haploid	RMB2-D08	0.13	NA	W303	Lang	Moderate		av-MM1N-S
YJL161W	FMP33	chrX	117526		T	Q95*	1	STOP_GAINED	YPD	haploid	RMS2-D09	0.13	NA	W303	Lang	High
YJL157C	FAR1	chrX	125134		G	M398I	1	Non-synonymous	YPD	haploid	BYS1-D07	0.59	NA	W303	Lang	Moderate	av-CEN-S
YJL154C	VPS35	chrX	131153		T	Y928N	1	Non-synonymous	YPD	haploid	BYS2-D06	0	NA	W303	Lang	Moderate	av-MM2N-G
YJL147C		chrX	141541	G	C	H343D	1	Non-synonymous	sulfate	haploid	Pop 3 clone 1	clone	Y	FY	Payen	Moderate	av-CEN-S
YJL139C	YUR1	chrX	152173		Frameshift	F276t	11	Non-synonymous	YPD	haploid	RMS1-G02	0.92	NA	W303	Lang	Moderate
YJL139C	YUR1	chrX	152266		A	V245F	11	Non-synonymous	YPD	haploid	BYB2-F09	0.18	NA	W303	Lang	Moderate
YJL139C	YUR1	chrX	152271		A	G243V	11	Non-synonymous	YPD	haploid	RMB2-B10	0.06	NA	W303	Lang	Moderate
YJL139C	YUR1	chrX	152352		A	R216M	11	Non-synonymous	YPD	haploid	BYS2-E04	1	NA	W303	Lang	Moderate
YJL139C	YUR1	chrX	152545		Frameshift	F152t	11	Non-synonymous	YPD	haploid	BYS1-D08	1	NA	W303	Lang	Moderate
YJL139C	YUR1	chrX	152644		Frameshift	F119t	11	Non-synonymous	YPD	haploid	BYB1-G07	0.98	NA	W303	Lang	Moderate
YJL139C	YUR1	chrX	152656		A	E115*	11	STOP_GAINED	YPD	haploid	BYS1-G02	1	NA	W303	Lang	High
YJL139C	YUR1	chrX	152679		Frameshift	F106t	11	Non-synonymous	YPD	haploid	BYS1-A09	0.01	NA	W303	Lang	Moderate
YJL139C	YUR1	chrX	152709		Frameshift	M97T	11	Non-synonymous	YPD	haploid	BYS2-D07	1	NA	W303	Lang	Moderate
YJL139C	YUR1	chrX	152819		Frameshift	F60t	11	Non-synonymous	YPD	haploid	BYS1-G01	0.34	NA	W303	Lang	Moderate
YJL134W	LCB3	chrX	158444	C	T	S86F	2	Non-synonymous	glucose	haploid	E3	0.0236364	NA	s288c	Kvitek	Moderate	av-MM1N-S
YJL134W	LCB3	chrX	159332	T	G	L382R	2	Non-synonymous	glucose	haploid	E3	0.00163934	NA	s288c	Kvitek	Moderate	av-MM1N-S
YJL130C	URA2	chrX	171313		G	D352H	1	Non-synonymous	YPD	haploid	BYS1-F05	0.25	NA	W303	Lang	Moderate	av-MM2N-G
YJL129C	TRK1	chrX	174100	G	T		1	Synonymous	Arginine	haploid	c1	0.48	Y	FY	Hong	Low
YJL128C	PBS2	chrX	178522	G	A	P528S	2	Non-synonymous	glucose	haploid	E2	0.0108696	NA	s288c	Kvitek	Moderate	av-MM1N-S	av-MM1N-G
YJL123C	MTC1	chrX	189413		G	A9A	1	Synonymous	YPD	haploid	BYS2-D06	0	NA	W303	Lang	Low	av-2mic-S
YJL122W	ALB1	chrX	189795		G	R27R	1	Synonymous	YPD	haploid	BYS1-A09	0	NA	W303	Lang	Low
YJL128C	PBS2	chrX	200286	C	T	G344*	2	STOP_GAINED	glucose	haploid	E1	1	NA	s288c	Kvitek	High	av-MM1N-S	av-MM1N-G
YJL109C	UTP10	chrX	215713		G	S532S	1	Synonymous	YPD	haploid	BYS1-D03	0.11	NA	W303	Lang	Low	av-CEN-S	av-CEN-G
YJL106W	IME2	chrX	221887	G	A	S166S	1	Synonymous	sulfate	diploid	S8c1	clone	Y	CENPK	This study	Low
YJL105W	SET4	chrX	225902		Frameshift	F283t	3	Non-synonymous	YPD	haploid	BYS2-D07	0.95	NA	W303	Lang	Moderate
YJL105W	SET4	chrX	226462		G	I470R	3	Non-synonymous	YPD	haploid	RMS1-H08	0.01	NA	W303	Lang	Moderate
YJL105W	SET4	chrX	226626		G	C525G	3	Non-synonymous	YPD	haploid	BYS1-F05	1	NA	W303	Lang	Moderate
YJL101C	GSH1	chrX	235232	G	C	F375L	4	Non-synonymous	glucose	diploid	G3	0.21	Y	FY	This study	Moderate	av-2mic-S
YJL101C	GSH1	chrX	235491	AG	TT	D188F	4	Non-synonymous	glucose	diploid	g4c1	clone	Y	FY	Gresham	Moderate	av-2mic-S
YJL101C	GSH1	chrX	235579	A	G	F260L	4	Non-synonymous	glucose	diploid	G3	0.58	N	FY	This study	Moderate	av-2mic-S
YJL101C	GSH1	chrX	235794	T	A	D188V	4	Non-synonymous	glucose	diploid	G4	0.95	Y	FY	This study	Moderate	av-2mic-S
YJL136C	RPS21B	chrX	241975		A	NA	1	Intron	YPD	haploid	BYB1-C05	0.2	NA	W303	Lang	Modifier
YJR145C	RPS4A	chrX	241975		A	NA	1	Intron	YPD	haploid	BYB1-C05	0.2	NA	W303	Lang	Modifier	ave-CEN-P
YJL098W	SAP185	chrX	243203	G	A		1	synonymous	glucose	haploid	G1c1	clone	Y	FY	This study	Low
YJL095W	BCK1	chrX	247707		T	V152F	2	Non-synonymous	YPD	haploid	BYS2-B09	0.31	NA	W303	Lang	Moderate	av-MM1N-G
YJL095W	BCK1	chrX	250988	G	A	G1245D	2	Non-synonymous	glucose	haploid	E3	0.108959	NA	s288c	Kvitek	Moderate	av-MM1N-G
YJL084C	ALY2	chrX	276135		G	T623P	1	Non-synonymous	YPD	haploid	BYB1-H10	0.13	NA	W303	Lang	Moderate
YJL082W	IML2	chrX	283246		T	G688V	1	Non-synonymous	YPD	haploid	BYS1-D08	0.88	NA	W303	Lang	Moderate	av-MM2N-G
YJL080C	SCP160	chrX	288547		A	D227Y	1	Non-synonymous	YPD	haploid	RMB2-F09	0.63	NA	W303	Lang	Moderate	av-MM1N-G	av-CEN-S
YJL078C	PRY3	chrX	292862		A	A374S	1	Non-synonymous	YPD	haploid	BYS2-D07	0.23	NA	W303	Lang	Moderate
YJL074C	SMC3	chrX	301160		C	H564D	1	Non-synonymous	YPD	haploid	BYS2-C01	0.03	NA	W303	Lang	Moderate
YJL053W	PEP8	chrX	336138		A	L81I	2	Non-synonymous	YPD	haploid	RMB2-F09	0.87	NA	W303	Lang	Moderate	av-MM2N-G
YJL053W	PEP8	chrX	336495		T	A200S	2	Non-synonymous	YPD	haploid	BYS2-E03	0	NA	W303	Lang	Moderate	av-MM2N-G
YJL050W	MTR4	chrX	343216		A	A232E	1	Non-synonymous	YPD	haploid	RMS1-E09	1	NA	W303	Lang	Moderate		av-MM2N-S
YJL036W	SNX4	chrX	379115	C	G	I97M	1	Non-synonymous	sulfate	diploid	S7c2	clone	Y	CENPK	This study	Moderate		av-CEN-G
YJL034W	KAR2	chrX	383182	T	G	V619G	1	Non-synonymous	phosphate	diploid	S7	0.61	Y	CENPK	This study	Moderate
YJL029C	VPS53	chrX	389464		C	D464G	1	Non-synonymous	YPD	haploid	RMS2-D09	0.05	NA	W303	Lang	Moderate
YJL005W	CYR1	chrX	428286	A	C	S1044R	1	Non-synonymous	glucose	haploid	E1	0	NA	s288c	Kvitek	Moderate	av-MM1N-S
YJL001W	PRE3	chrX	435439	C	T		1	Synonymous	Proline	haploid	c1	clone	Y	FY	Hong	Low
YJR027W		chrX	477686	A	G	S1642S	1	Synonymous	sulfate	haploid	Pop 4 clone 1	clone	Y	FY	Payen	Low
YJR036C	HUL4	chrX	501875		Frameshift	F506t	1	Non-synonymous	YPD	haploid	BYB2-E05	0.03	NA	W303	Lang	Moderate
YJR041C	URB2	chrX	510710	T	G	E1018D	2	Non-synonymous	phosphate	diploid	P3c2	clone	Y	FY	This study	Moderate		av-CEN-S
YJR041C	URB2	chrX	513239		T	V176I	2	Non-synonymous	YPD	haploid	BYB2-F10	0.16	NA	W303	Lang	Moderate		av-CEN-S
YJR042W	NUP85	chrX	514538	G	T	V162F	1	Non-synonymous	glucose	diploid	clone E1	clone	Y	CP1AB	wenger	Moderate
YJR049C	UTR1	chrX	527471		A	A336V	1	Non-synonymous	YPD	haploid	BYB2-E05	0.09	NA	W303	Lang	Moderate
YJR066W	TOR1	chrX	566107	C	A	T2231K	1	Non-synonymous	glucose	diploid	clone E5	clone	Y	CP1AB	wenger	Moderate	av-MM1N-S
YJR074W	MOG1	chrX	573254		G	D53E	1	Non-synonymous	YPD	haploid	BYS1-A09	0.96	NA	W303	Lang	Moderate	av-MM1N-G
YJR075W	HOC1	chrX	574423		T	Q148*	1	STOP_GAINED	YPD	haploid	BYS1-E03	0	NA	W303	Lang	High
NA	NA	chrX	585671	G	C	NA	1	intergenic	sulfate	haploid	s612c1	clone	Y	FY	This study	Modifier
YJR086W	STE18	chrX	586129		T	Q21*	1	STOP_GAINED	YPD	haploid	RMS2-D09	0.58	NA	W303	Lang	High
YJR089W	BIR1	chrX	588764	C	A	G349G	1	Synonymous	sulfate	haploid	s612pop	NA	Y	FY	This study	Low
YJR102C	VPS25	chrX	619248	A	G	L173P	2	Non-synonymous	glucose	haploid	E2	0.0515021	NA	s288c	Kvitek	Moderate
YJR106W	ECM27	chrX	625800		T	A321A	1	Synonymous	YPD	haploid	BYS1-D08	0.84	NA	W303	Lang	Low
YJR115W		chrX	640231	C	T	A97V	1	Non-synonymous	glucose	haploid	E3	0.0567568	NA	s288c	Kvitek	Moderate
YJR126C	VPS70	chrX	656255		A	*endL	2	STOP_LOST	YPD	haploid	BYB2-E05	0.31	NA	W303	Lang	High	av-CEN-S
YJR126C	VPS70	chrX	656622	C	G	D690H	2	Non-synonymous	sulfate	haploid	s612pop	NA	Y	FY	This study	Moderate	av-CEN-S
YJR127C	RSF2	chrX	659307		A	A1251A	1	Synonymous	YPD	haploid	BYS1-A09	0.98	NA	W303	Lang	Low	av-2mic-S	av-CEN-S
YJR152W	DAL5	chrX	719993	G	T	G110*	3	STOP_GAINED	Urea	haploid	c1	clone	Y	FY	Hong	High
YJR152W	DAL5	chrX	719993	G	T	G110*	3	STOP_GAINED	Urea	haploid	c2	clone	Y	FY	Hong	High
YJR152W	DAL5	chrX	719993	G	T	G110*	3	STOP_GAINED	Urea	haploid	c3	clone	Y	FY	Hong	High
YJL139C	YUR1	chrX	822079		C	K26*	11	STOP_GAINED	YPD	haploid	BYS1-D07	0.35	NA	W303	Lang	High
YKL222C		chrXI	4552		T	R357K	1	Non-synonymous	YPD	haploid	BYS1-G02	0.11	NA	W303	Lang	Moderate
YKL218C	SRY1	chrXI	17468		T	K291K	1	Synonymous	YPD	haploid	RMB2-D08	0.11	NA	W303	Lang	Low
YKL209C	STE6	chrXI	43504		A	K931M	2	Non-synonymous	YPD	haploid	RMB2-D08	0.14	NA	W303	Lang	Moderate	av-2mic-G
YKL209C	STE6	chrXI	44502		T	F598L	2	Non-synonymous	YPD	haploid	BYS2-C06	0	NA	W303	Lang	Moderate	av-2mic-G
YKL203C	TOR2	chrXI	60753	C	T	L869L	2	Synonymous	sulfate	haploid	s611pop	NA	Y	FY	This study	Low
YKL203C	TOR2	chrXI	61988		T	E458K	2	Non-synonymous	YPD	haploid	BYS1-D08	0.02	NA	W303	Lang	Moderate
YKL201C	MNN4	chrXI	64697	T	C	K924E	2	Non-synonymous	glucose	haploid	E3	0.00399202	NA	s288c	Kvitek	Moderate
YKL201C	MNN4	chrXI	64698	A	G	K924E	2	Non-synonymous	glucose	haploid	M4 Red	clone	Y	s288c	Kao	Moderate
YKL197C	PEX1	chrXI	72868		A	K333I	1	Non-synonymous	YPD	haploid	BYS2-C06	0.11	NA	W303	Lang	Moderate
YKL184W	SPE1	chrXI	97955		G	Y400C	1	Non-synonymous	YPD	haploid	RMS2-D09	0.1	NA	W303	Lang	Moderate
YKL182W	FAS1	chrXI	105027		A	D1453N	1	Non-synonymous	YPD	haploid	BYS1-A04	0.11	NA	W303	Lang	Moderate	av-MM1N-S	av-CEN-S
YKL176C	LST4	chrXI	116983	G	T	A335E	2	Non-synonymous	Ammonium	haploid	c1	0.99	Y	FY	Hong	Moderate
YKL176C	LST4	chrXI	117178	G	A	P270L	2	Non-synonymous	Ammonium	haploid	c3	clone	Y	FY	Hong	Moderate
YKL174C	TPO5	chrXI	120964		T	N425K	1	Non-synonymous	YPD	haploid	BYS1-D07	0.36	NA	W303	Lang	Moderate	ave-2mic-P	av-CEN-G
YKL165C	MCD4	chrXI	138609	T	C	I695V	1	Non-synonymous	sulfate	haploid	s612pop	NA	Y	FY	This study	Moderate
YKL159C	RCN1	chrXI	154097		C	P120A	1	Non-synonymous	YPD	haploid	BYS1-E03	0.17	NA	W303	Lang	Moderate
YKL149C	DBR1	chrXI	168172		A	D221Y	1	Non-synonymous	YPD	haploid	BYS1-E03	0.99	NA	W303	Lang	Moderate	av-MM1N-G
YKL143W	LTV1	chrXI	176906		G	P41R	1	Non-synonymous	YPD	haploid	BYB1-G07	0	NA	W303	Lang	Moderate
YKL126w	YPK1	chrXI	205887		T	P60S	1	Non-synonymous	YPD	haploid	BYB2-E05	0.35	NA	W303	Lang	Moderate
YKL124W	SSH4	chrXI	212007		T	T471M	1	Non-synonymous	YPD	haploid	BYS2-D06	0.9	NA	W303	Lang	Moderate
YKL114C	APN1	chrXI	223645		T	V272I	1	Non-synonymous	YPD	haploid	BYS2-E04	0.15	NA	W303	Lang	Moderate
YKL109W	HAP4	chrXI	232829		A	A200A	1	Synonymous	YPD	haploid	BYS1-F05	0.13	NA	W303	Lang	Low	av-MM1N-G
YKL105C	SEG2	chrXI	241500		G	I363L	1	Non-synonymous	YPD	haploid	RMB1-A02	0.42	NA	W303	Lang	Moderate
YKL103C	LAP4	chrXI	246855		A	M277I	1	Non-synonymous	YPD	haploid	BYS2-C06	0.99	NA	W303	Lang	Moderate
YKL102C		chrXI	248086	G	A		1	synonymous	glucose	diploid	clone E1	clone	Y	CP1AB	wenger	Low
YKL101W	HSL1	chrXI	249244		Frameshift	A108T	2	Non-synonymous	YPD	haploid	BYS2-B09	0.98	NA	W303	Lang	Moderate	av-MM1N-S
YKL101W	HSL1	chrXI	251507		Frameshift	F862t	2	Non-synonymous	YPD	haploid	RMS1-E09	0.51	NA	W303	Lang	Moderate	av-MM1N-S
YKL090W	CUE2	chrXI	272517		T	A213S	1	Non-synonymous	YPD	haploid	BYS1-E03	0.58	NA	W303	Lang	Moderate
YKL088W	CAB3	chrXI	275335		C	G17A	1	Non-synonymous	YPD	haploid	BYS1-A09	0.98	NA	W303	Lang	Moderate
YKL081W	TEF4	chrXI	283081		C	L63S	1	Non-synonymous	YPD	haploid	RMS1-H08	0.73	NA	W303	Lang	Moderate
YKL054C	DEF1	chrXI	336547		T	F737Y	1	Non-synonymous	YPD	haploid	BYS2-E03	0.54	NA	W303	Lang	Moderate	av-MM1N-G
YKL052C	ASK1	chrXI	339742		Frameshift	P270T	1	Non-synonymous	YPD	haploid	BYS2-A11	0	NA	W303	Lang	Moderate	av-MM1N-S
YKL050C		chrXI	344061		G	E521D	1	Non-synonymous	YPD	haploid	RMS1-E09	0.99	NA	W303	Lang	Moderate
YKL046C	DCW1	chrXI	351470		T	A386A	1	Synonymous	YPD	haploid	RMB2-F01	1	NA	W303	Lang	Low
YKL038W	RGT1	chrXI	365899	A	C		7	synonymous	glucose	diploid	clone E1	clone	Y	CP1AB	wenger	Low
YKL038W	RGT1	chrXI	367149		T	G514G	7	Synonymous	YPD	haploid	BYS2-E03	0.18	NA	W303	Lang	Low
YKL038W	RGT1	chrXI	367181	A	G	Y526C	7	Non-synonymous	glucose	haploid	E1	0	NA	s288c	Kvitek	Moderate
YKL038W	RGT1	chrXI	367297	G	C	V565L	7	Non-synonymous	glucose	haploid	E1	0	NA	s288c	Kvitek	Moderate
YKL038W	RGT1	chrXI	367328	T	G	L575W	7	Non-synonymous	glucose	haploid	E1	0	NA	s288c	Kvitek	Moderate
YKL038W	RGT1	chrXI	367541	G	T	C646F	7	Non-synonymous	glucose	haploid	E2	0	NA	s288c	Kvitek	Moderate
YKL038W	RGT1	chrXI	368053	G	A	E817K	7	Non-synonymous	glucose	haploid	E2	0.0157068	NA	s288c	Kvitek	Moderate
YKL035W	UGP1	chrXI	371049	G	A	V387I	1	Non-synonymous	glucose	diploid	G3c1	clone	Y	FY	This study	Moderate
YKL034W	TUL1	chrXI	373093		G	T421R	2	Non-synonymous	YPD	haploid	BYS1-D07	0.01	NA	W303	Lang	Moderate
YKL034W	TUL1	chrXI	373875		G	N682D	2	Non-synonymous	YPD	haploid	BYB1-H10	0.06	NA	W303	Lang	Moderate
YKL033W	TTI1	chrXI	376712		A	N418K	1	Non-synonymous	YPD	haploid	BYS1-F05	0	NA	W303	Lang	Moderate
YKL020C	SPT23	chrXI	401335	T	A	Q249L	1	Non-synonymous	sulfate	diploid	S3c1	clone	Y	FY	This study	Moderate
YKL014C	URB1	chrXI	414517		G	V800V	1	Synonymous	YPD	haploid	BYS1-A09	0	NA	W303	Lang	Low
YKL010C	UFD4	chrXI	424092		G	K596Q	1	Non-synonymous	YPD	haploid	BYB2-F09	0.16	NA	W303	Lang	Moderate
YKL005C	BYE1	chrXI	434707	A	G	T57T	1	synonymous	glucose	haploid	E3	0.705333	NA	s288c	Kvitek	Low
YKR036C	CAF4	chrXI	509728		Frameshift	S303T	1	Non-synonymous	YPD	haploid	RMS1-D12	0.97	NA	W303	Lang	Moderate
YKR039W	GAP1	chrXI	515637		A	S191Y	1	Non-synonymous	YPD	haploid	BYB2-F10	0.01	NA	W303	Lang	Moderate	av-2mic-G
YKR042W	UTH1	chrXI	519795		A	S89Y	2	Non-synonymous	YPD	haploid	BYS1-A07	0.15	NA	W303	Lang	Moderate	av-MM1N-G
YKR042W	UTH1	chrXI	520341		T	G271V	2	Non-synonymous	YPD	haploid	RMB1-A02	0.49	NA	W303	Lang	Moderate	av-MM1N-G
YKR048C	NAP1	chrXI	526317		C	V109V	1	Synonymous	YPD	haploid	RMS1-G02	0.03	NA	W303	Lang	Low
YKR052C	MRS4	chrXI	532617		G	I270I	1	Synonymous	YPD	haploid	BYS2-E03	0	NA	W303	Lang	Low	av-2mic-G
YKR054C	DYN1	chrXI	538335	C	G	E3197D	1	Non-synonymous	sulfate	haploid	s612pop	NA	Y	FY	This study	Moderate	ave-MM1N-P
YKR064W	OAF3	chrXI	564837	T	Frameshift	M764T	2	Non-synonymous	Allantoin	haploid	c1	clone	Y	FY	Hong	Moderate		av-CEN-S
YKR064W	OAF3	chrXI	564837	T	Frameshift	M764T	2	Non-synonymous	Allantoin	haploid	c3	clone	Y	FY	Hong	Moderate		av-CEN-S
YKR070W		chrXI	573565	G	C	NA	1	5'-upstream	sulfate	haploid	s611pop	NA	NA	FY	This study	Modifier
YKR082W	NUP133	chrXI	594028		T	I401I	1	Synonymous	YPD	haploid	BYS2-A11	0.99	NA	W303	Lang	Low	av-MM1N-S
YKR086W	PRP16	chrXI	601791	G	T	L645F	1	Non-synonymous	glucose	diploid	G7	0.46	Y	CENPK	This study	Moderate	av-2mic-S
YKR088C	TVP38	chrXI	605258		T	V55I	1	Non-synonymous	YPD	haploid	BYS1-D07	0	NA	W303	Lang	Moderate
YKR093W	PTR2	chrXI	616111		C	G128R	2	Non-synonymous	YPD	haploid	BYB2-F09	0.19	NA	W303	Lang	Moderate
YKR093W	PTR2	chrXI	617258		T	T510I	2	Non-synonymous	YPD	haploid	BYB2-F10	1	NA	W303	Lang	Moderate
YKR095W	MLP1	chrXI	620410		G	Q202Q	1	Synonymous	YPD	haploid	BYS1-A07	0.59	NA	W303	Lang	Low
YKR101W	SIR1	chrXI	640500	G	A	C135Y	1	Non-synonymous	phosphate	haploid	p1c2	clone	Y	FY	Gresham	Moderate	av-MM1N-G
NA	NA	chrXI	644490	C	G	NA	1	intergenic	glucose	diploid	clone E5	clone	Y	CP1AB	wenger	Modifier
YKR102W	FLO10	chrXI	647420		T	T355T	1	Synonymous	YPD	haploid	BYS2-C06	0.43	NA	W303	Lang	Low	ave-2mic-P
NA	NA	chrXI	652901	C	A	NA	1	Intergenic	Allantoin	haploid	c2	0.43	Y	FY	Hong	Modifier
YLL066W-B		chrXII	5741	T	C	F46S	1	Non-synonymous	sulfate	haploid	Pop 5 clone 1	clone	Y	FY	Payen	Moderate
YLL061W	MMP1	chrXII	19558		G	R535G	1	Non-synonymous	YPD	haploid	BYS2-D07	0	NA	W303	Lang	Moderate
YLL040C	VPS13	chrXII	54429	T	C	I3073V	2	Non-synonymous	glucose	haploid	E1	0	NA	s288c	Kvitek	Moderate
YLL040C	VPS13	chrXII	58121		T	S1842Y	2	Non-synonymous	YPD	haploid	RMS2-D09	0.01	NA	W303	Lang	Moderate
YLL018C	DPS1	chrXII	110386		T	M397I	1	Non-synonymous	YPD	haploid	BYB2-E05	0.3	NA	W303	Lang	Moderate
YLL012w	YEH1	chrXII	125619		C	L29L	1	Synonymous	YPD	haploid	BYS2-B09	0.1	NA	W303	Lang	Low
YLL008W	DRS1	chrXII	132698		T	Q324*	1	STOP_GAINED	YPD	haploid	BYS2-B09	0	NA	W303	Lang	High
YLL005C	SPO75	chrXII	139735	T	A	K271I	1	Non-synonymous	sulfate	diploid	S7	0.33	N	CENPK	This study	Moderate
YLR006C	SSK1	chrXII	162282	C	A	E538*	6	STOP_GAINED	glucose	haploid	E2	0.0392927	NA	s288c	Kvitek	High	av-CEN-S
YLR006C	SSK1	chrXII	162304	A	T	Y530*	6	STOP_GAINED	glucose	haploid	E2	0.534545	NA	s288c	Kvitek	High	av-CEN-S
YLR006C	SSK1	chrXII	162807	G	A	Q363*	6	STOP_GAINED	glucose	haploid	E2	0.00809717	NA	s288c	Kvitek	High	av-CEN-S
YLR006C	SSK1	chrXII	162823	T	C		6	Frameshift	glucose	haploid	E1	0.000317816	NA	s288c	Kvitek	High	av-CEN-S
YLR006C	SSK1	chrXII	162975	G	A	Q307*	6	STOP_GAINED	glucose	haploid	E2	0.0344828	NA	s288c	Kvitek	High	av-CEN-S
YLR006C	SSK1	chrXII	163752		T	S47N	6	Non-synonymous	YPD	haploid	RMB1-A02	1	NA	W303	Lang	Moderate	av-CEN-S
YLR019W	PSR2	chrXII	181275		A	S330S	1	Synonymous	YPD	haploid	BYS2-E03	0	NA	W303	Lang	Low
YLR024C	UBR2	chrXII	191404		A	N625N	1	Synonymous	YPD	haploid	BYS1-G02	0	NA	W303	Lang	Low
YLR028C	ADE16	chrXII	200286	C	T	G344R	1	Non-synonymous	glucose	haploid	E1	1	NA	s288c	Kvitek	Moderate	av-2mic-G
YLR039C	RIC1	chrXII	226386		Frameshift	K736T	1	Non-synonymous	YPD	haploid	BYS1-F05	0.33	NA	W303	Lang	Moderate	av-MM1N-S
YLR044C	PDC1	chrXII	233626		T	R151K	1	Non-synonymous	YPD	haploid	RMS2-D09	0.55	NA	W303	Lang	Moderate
YLR046C		chrXII	238225		A	L195L	1	Synonymous	YPD	haploid	BYB2-F09	0	NA	W303	Lang	Low
YLR055C	SPT8	chrXII	253026		G	E17D	1	Non-synonymous	YPD	haploid	RMS1-D12	0.99	NA	W303	Lang	Moderate
YLR058C	SHM2	chrXII	259312		C	K29R	1	Non-synonymous	YPD	haploid	BYS2-D06	0.11	NA	W303	Lang	Moderate
YLR063W	BMT6	chrXII	264413		T	V87V	1	Synonymous	YPD	haploid	BYS1-D03	0	NA	W303	Lang	Low
YLR066W	SPC3	chrXII	267499		G	T112R	1	Non-synonymous	YPD	haploid	BYB1-G07	0.93	NA	W303	Lang	Moderate
YLR084C	RAX2	chrXII	297984		C	L755V	1	Non-synonymous	YPD	haploid	BYB1-H06	0	NA	W303	Lang	Moderate
YLR087C	CSF1	chrXII	311487		A	K1413N	1	Non-synonymous	YPD	haploid	BYS1-E03	0.39	NA	W303	Lang	Moderate
YLR088W	GAA1	chrXII	317668		T	T523M	1	Non-synonymous	YPD	haploid	BYS2-E03	0.11	NA	W303	Lang	Moderate
YLR089C	ALT1	chrXII	319595		A	S443S	1	Synonymous	YPD	haploid	BYS1-A04	0.01	NA	W303	Lang	Low	ave-MM1N-P
YLR096W	KIN2	chrXII	335390		C	V936L	1	Non-synonymous	YPD	haploid	BYS1-F05	0	NA	W303	Lang	Moderate	av-2mic-G
YLR101C (also in YLR100W)	Dubious (ERG27)	chrXII	342704	G	T	S86R	1	Non-synonymous	sulfate	diploid	S7c1	clone	Y	CENPK	This study	Moderate
YLR106C	MDN1	chrXII	353829	A	T	S3304T	3	Non-synonymous	glucose	diploid	clone E1	clone	Y	CP1AB	wenger	Moderate
YLR106C	MDN1	chrXII	357137		T	L2199L	3	Synonymous	YPD	haploid	BYS1-G01	0.01	NA	W303	Lang	Low
YLR106C	MDN1	chrXII	360030		G	C1235S	3	Non-synonymous	YPD	haploid	BYS2-C06	0	NA	W303	Lang	Moderate
YLR108C		chrXII	366806		G	L438F	1	Non-synonymous	YPD	haploid	BYS1-A09	0.97	NA	W303	Lang	Moderate
YLR110C	CCW12	chrXII	369701		Frameshift	D131L	2	Non-synonymous	YPD	haploid	RMB1-A02	0.07	NA	W303	Lang	Moderate	av-CEN-G
YLR110C	CCW12	chrXII	369814		A	A94S	2	Non-synonymous	YPD	haploid	BYS2-E01	1	NA	W303	Lang	Moderate	av-CEN-G
YLR113W	HOG1	chrXII	372230	G	A	G204D	2	Non-synonymous	glucose	haploid	E1	0	NA	s288c	Kvitek	Moderate	av-MM1N-S	av-MM1N-G
YLR113W	HOG1	chrXII	372319	G	T	G234*	2	STOP_GAINED	glucose	haploid	E1	0	NA	s288c	Kvitek	High	av-MM1N-S	av-MM1N-G
YLR130C	ZRT2	chrXII	403114		A	E315V	1	Non-synonymous	YPD	haploid	BYB1-H06	0.99	NA	W303	Lang	Moderate		av-CEN-G
YLR131C	ACE2	chrXII	404832		T	Y662*	13	STOP_GAINED	YPD	haploid	RMB2-F09	0.42	NA	W303	Lang	High	ave-MM1N-P
YLR131C	ACE2	chrXII	404866	G	T	H653N	13	Non-synonymous	glucose	haploid	E3	0.101673	NA	s288c	Kvitek	Moderate	ave-MM1N-P
YLR131C	ACE2	chrXII	404904	C	A	C640F	13	Non-synonymous	glucose	haploid	E3	0.0187573	NA	s288c	Kvitek	Moderate	ave-MM1N-P
YLR131C	ACE2	chrXII	404904	C	T	C640Y	13	Non-synonymous	glucose	haploid	E3	0.0473	NA	s288c	Kvitek	Moderate	ave-MM1N-P
YLR131C	ACE2	chrXII	404972		T	R616S	13	Non-synonymous	YPD	haploid	BYB2-E05	0	NA	W303	Lang	Moderate	ave-MM1N-P
YLR131C	ACE2	chrXII	405052		T	G589D	13	Non-synonymous	YPD	haploid	RMB2-D08	0.2	NA	W303	Lang	Moderate	ave-MM1N-P
YLR131C	ACE2	chrXII	405400		T	S473*	13	STOP_GAINED	YPD	haploid	RMB2-F01	1	NA	W303	Lang	High	ave-MM1N-P
YLR131C	ACE2	chrXII	405517		Frameshift	F434t	13	Non-synonymous	YPD	haploid	RMB1-A02	0.97	NA	W303	Lang	Moderate	ave-MM1N-P
YLR131C	ACE2	chrXII	405642		Frameshift	F392t	13	Non-synonymous	YPD	haploid	RMS1-E09	1	NA	W303	Lang	Moderate	ave-MM1N-P
YLR131C	ACE2	chrXII	405998		G	Q223L	13	Non-synonymous	YPD	haploid	BYB2-E05	0.15	NA	W303	Lang	Moderate	ave-MM1N-P
YLR131C	ACE2	chrXII	406118		A	E234*	13	STOP_GAINED	YPD	haploid	BYS2-A11	1	NA	W303	Lang	High	ave-MM1N-P
YLR131C	ACE2	chrXII	406567	CA	C		13	Frameshift	glucose	haploid	E3	0.04203	NA	s288c	Kvitek	High	ave-MM1N-P
ARS1215		chrXII	412705	C	A		1	Intergenic	sulfate	haploid	s2010434c7	clone	Y	FY	This study	Modifier
YLR138W	NHA1	chrXII	418712	A	G	P92P	1	Synonymous	phosphate	haploid	P5c3	clone	Y	CENPK	This study	Low
YLR142W	PUT1	chrXII	425387	C	T	L68F	1	Non-synonymous	sulfate	haploid	s611pop	NA	NA	FY	This study	Moderate
NA	NA	chrXII	445330	C	A	NA	1	intergenic	glucose	diploid	clone E1	clone	Y	CP1AB	wenger	Modifier
YLR162W		chrXII	489831		T	S88S	1	Synonymous	YPD	haploid	BYB2-F10	0.54	NA	W303	Lang	Low
NA	NA	chrXII	491580	T	G	NA	1	Intergenic	Urea	haploid	c1	0.54	Y	FY	Hong	Modifier
YLR177W		chrXII	511525		A	Q159Q	2	Synonymous	YPD	haploid	BYB1-C05	0.97	NA	W303	Lang	Low
YLR177W		chrXII	512416		C	P456P	2	Synonymous	YPD	haploid	BYS1-F05	0.24	NA	W303	Lang	Low
YLR222C	UTP13	chrXII	579688		A	R693S	1	Non-synonymous	YPD	haploid	BYS1-F05	0.02	NA	W303	Lang	Moderate	av-MM1N-S
NA	NA	chrXII	592691	C	A	NA	1	intergenic	sulfate	haploid	s2010434c7	clone	Y	FY	This study	Modifier
YLR228C	ECM22	chrXII	600021	A	C	*815E	1	START_LOST	sulfate	diploid	S3c2	clone	Y	FY	This study	High
YLR235C		chrXII	611869	C	T	R21Q	1	Non-synonymous	phosphate	diploid	P4c2	clone	Y	FY	This study	Moderate
YLR131C	ACE2	chrXII	620410		G	Q20*	13	STOP_GAINED	YPD	haploid	BYS1-A07	0.59	NA	W303	Lang	High	ave-MM1N-P
YLR241W		chrXII	621156		A	S229*	1	STOP_GAINED	YPD	haploid	RMB2-F09	0.78	NA	W303	Lang	High
YLR248W	RCK2	chrXII	634586		A	L114*	2	STOP_GAINED	YPD	haploid	RMS1-D12	0.01	NA	W303	Lang	High
YLR248W	RCK2	chrXII	635465		A	G407D	2	Non-synonymous	YPD	haploid	BYS2-D07	0.02	NA	W303	Lang	Moderate
YLR250W	SSP120	chrXII	640828		T	D173Y	1	Non-synonymous	YPD	haploid	RMS1-H08	1	NA	W303	Lang	Moderate	av-CEN-S
YLR253W	MCP2	chrXII	643327		A	V236I	1	Non-synonymous	YPD	haploid	BYS2-A11	1	NA	W303	Lang	Moderate
YLR256W	HAP1	chrXII	649269		T	R953S	2	Non-synonymous	YPD	haploid	BYS2-E01	0.98	NA	W303	Lang	Moderate
YLR256W	HAP1	chrXII	650656		T	K1416*	2	STOP_GAINED	YPD	haploid	BYS1-D07	0.38	NA	W303	Lang	High
YLR263W	RED1	chrXII	672480		T	S715F	1	Non-synonymous	YPD	haploid	RMS1-E09	0.99	NA	W303	Lang	Moderate
YLR285W	NNT1	chrXII	708023		G	F223L	1	Non-synonymous	YPD	haploid	BYS1-G01	0.49	NA	W303	Lang	Moderate		av-MM2N-G
YLR286C	CTS1	chrXII	709290		G	G281A	2	Non-synonymous	YPD	haploid	BYS1-A07	0.99	NA	W303	Lang	Moderate
YLR286C	CTS1	chrXII	710020		Frameshift	A38T	2	Non-synonymous	YPD	haploid	BYS2-E03	0.15	NA	W303	Lang	Moderate
YLR303W	MET17	chrXII	732738	T	G	V66G	3	Non-synonymous	phosphate	diploid	P8	0.71	N	CENPK	This study	Moderate
YLR303W	MET17	chrXII	733032	C	T	P164L	3	Non-synonymous	phosphate	diploid	P8	0.28	N	CENPK	This study	Moderate
YLR303W	MET17	chrXII	733569	G	T	G343V	3	Non-synonymous	phosphate	diploid	P8c1c2	clone	Y	CENPK	This study	Moderate
YLR319C	BUD6	chrXII	770121	G	A	H522Y	1	Non-synonymous	sulfate	diploid	S7c2	0.06	Y	CENPK	This study	Moderate		av-MM2N-G
YLR321C	SFH1	chrXII	777577		T	E95K	1	Non-synonymous	YPD	haploid	BYS1-F05	0	NA	W303	Lang	Moderate
YLR324W	PEX30	chrXII	780710		T	V501L	1	Non-synonymous	YPD	haploid	RMS1-H08	0.77	NA	W303	Lang	Moderate
YLR332W	MID2	chrXII	791336		Frameshift	F222t	1	Non-synonymous	YPD	haploid	RMS1-D12	0.89	NA	W303	Lang	Moderate		av-2mic-S
YLR342W	FKS1	chrXII	812232		T	K747M	2	Non-synonymous	YPD	haploid	RMB2-F09	1	NA	W303	Lang	Moderate	av-MM2N-S
YLR342W	FKS1	chrXII	812327		G	Q779E	2	Non-synonymous	YPD	haploid	RMB2-D08	0.01	NA	W303	Lang	Moderate	av-MM2N-S
YLR345W		chrXII	820866		G	E121E	2	Synonymous	YPD	haploid	RMB2-B10	0.01	NA	W303	Lang	Low
YLR345W		chrXII	820869		G	K127R	2	Non-synonymous	YPD	haploid	RMB2-B10	0.01	NA	W303	Lang	Moderate
YLR369W	SSC2	chrXII	822079		C	K262N	1	Non-synonymous	YPD	haploid	BYS1-D07	0.35	NA	W303	Lang	Moderate
YLR353W	BUD8	chrXII	834552		Frameshift	A69T	1	Non-synonymous	YPD	haploid	RMS2-D09	0.55	NA	W303	Lang	Moderate		av-CEN-S
YLR361C	DCR2	chrXII	847800		G	A441P	1	Non-synonymous	YPD	haploid	BYB1-H10	0.02	NA	W303	Lang	Moderate
YLR362W	STE11	chrXII	849988		T	Q43*	9	STOP_GAINED	YPD	haploid	BYS1-G02	0	NA	W303	Lang	High
YLR362W	STE11	chrXII	849993		A	C44*	9	STOP_GAINED	YPD	haploid	BYS2-C01	0.77	NA	W303	Lang	High
YLR362W	STE11	chrXII	851278		T	E473*	9	STOP_GAINED	YPD	haploid	RMB2-B10	0.22	NA	W303	Lang	High
YLR362W	STE11	chrXII	851411		A	V517D	9	Non-synonymous	YPD	haploid	BYS1-A07	0.97	NA	W303	Lang	Moderate
YLR362W	STE11	chrXII	851595		T	R578S	9	Non-synonymous	YPD	haploid	BYS2-C03	0.01	NA	W303	Lang	Moderate
YLR362W	STE11	chrXII	851596		T	D579Y	9	Non-synonymous	YPD	haploid	RMB2-F01	0.47	NA	W303	Lang	Moderate
YLR362W	STE11	chrXII	851622		Frameshift	F587t	9	Non-synonymous	YPD	haploid	BYB2-F07	0.19	NA	W303	Lang	Moderate
YLR362W	STE11	chrXII	851821		T	K654*	9	STOP_GAINED	YPD	haploid	BYB1-C05	0.28	NA	W303	Lang	High
YLR362W	STE11	chrXII	851993		C	W711S	9	Non-synonymous	YPD	haploid	RMS1-H08	0	NA	W303	Lang	Moderate
YLR365W		chrXII	855305	C	T	S36L	1	Non-synonymous	glucose	diploid	clone E1	clone	Y	CP1AB	wenger	Moderate
YLR373C	VID22	chrXII	869425		C	S647G	1	Non-synonymous	YPD	haploid	BYS1-F05	0	NA	W303	Lang	Moderate	av-MM2N-G
YLR380W	CSR1	chrXII	878789	A	G	T170A	1	Non-synonymous	Glutamate	haploid	c1	clone	Y	FY	Hong	Moderate
YLR386W	VAC14	chrXII	893638	C	A	S4*	3	STOP_GAINED	Ammonium	haploid	c2	0.99	Y	FY	Hong	High	ave-MM1N-P
YLR386W	VAC14	chrXII	895192	T	G	M522R	3	Non-synonymous	Allantoin	haploid	c1	clone	Y	FY	Hong	Moderate	ave-MM1N-P
YLR386W	VAC14	chrXII	895192	T	G	M522R	3	Non-synonymous	Allantoin	haploid	c3	clone	Y	FY	Hong	Moderate	ave-MM1N-P
YLR388W	RPS29A	chrXII	898188	G	C		1	Non-synonymous	glucose	diploid	clone E2	clone	Y	CP1AB	wenger	Moderate	av-CEN-S
YLR393W	ATP10	chrXII	907160		T	T29M	1	Non-synonymous	YPD	haploid	BYS2-B09	0.98	NA	W303	Lang	Moderate
YLR394W	CST9	chrXII	908334	C	T		1	synonymous	glucose	haploid	G1c1	clone	Y	FY	This study	Low
YLR398C	SKI2	chrXII	915525		T	P1164H	2	Non-synonymous	YPD	haploid	BYS2-B09	0.13	NA	W303	Lang	Moderate
YLR398C	SKI2	chrXII	918575		A	S147S	2	Synonymous	YPD	haploid	BYS2-D07	0.02	NA	W303	Lang	Low
YLR403W	SFP1	chrXII	925770	C	T		1	Synonymous	sulfate	haploid	g1c1	clone	Y	FY	This study	Low	av-CEN-S
YLR407W		chrXII	933374	T	C		1	synonymous	glucose	diploid	clone E5	clone	Y	CP1AB	wenger	Low		ave-MM1N-P
YLR410W	VIP1	chrXII	940283		A	S916Y	1	Non-synonymous	YPD	haploid	BYS1-A07	0.13	NA	W303	Lang	Moderate	av-MM1N-S
YLR413W	INA1	chrXII	952467		Frameshift	K439T	1	Non-synonymous	YPD	haploid	RMS1-G02	0	NA	W303	Lang	Moderate
YLR419W		chrXII	958455		Frameshift	S11T	1	Non-synonymous	YPD	haploid	RMS1-D12	0	NA	W303	Lang	Moderate
YLR423C	ATG17	chrXII	972238	G	A	S311S	1	Synonymous	sulfate	diploid	S3c2	clone	Y	FY	This study	Low
YLR425W	TUS1	chrXII	985129		T	T747I	1	Non-synonymous	YPD	haploid	RMB1-A02	0.26	NA	W303	Lang	Moderate	ave-MM1N-P
YLR436C	ECM30	chrXII	1008330	T	A	R972R	1	Synonymous	phosphate	haploid	P5c3	clone	Y	CENPK	This study	Low	av-MM1N-S
YLR441C	RPS1A	chrXII	1018776		A	V43F	1	Non-synonymous	YPD	haploid	BYS2-A11	0	NA	W303	Lang	Moderate
YLR451W	LEU3	chrXII	1036675		T	G197C	1	Non-synonymous	YPD	haploid	BYS1-D03	0.99	NA	W303	Lang	Moderate
YLR454W	FMP27	chrXII	1050149		T	N2053I	1	Non-synonymous	YPD	haploid	BYS1-A04	0	NA	W303	Lang	Moderate
YML123C	PHO84	chrXIII	24202	C	A	L533F	5	Non-synonymous	phosphate	haploid	P5	0.36	N	CENPK	This study	Moderate	ave-CEN-P
YML123C	PHO84	chrXIII	25025	A	G	L259P	5	Non-synonymous	phosphate	diploid	P3	0.87	Y	FY	This study	Moderate	ave-CEN-P
YML123C	PHO84	chrXIII	25025	A	G	L259P	5	Non-synonymous	phosphate	diploid	P4	clone	Y	FY	This study	Moderate	ave-CEN-P
YML123C	PHO84	chrXIII	25025	A	G	L259P	5	Non-synonymous	phosphate	diploid	P8	0.88	Y	CENPK	This study	Moderate	ave-CEN-P
YML123C	PHO84	chrXIII	25655	G	A	A49V	5	Non-synonymous	phosphate	haploid	P6	0.98	Y	CENPK	This study	Moderate	ave-CEN-P
YML116W	ATR1	chrXIII	38773		T	G192V	1	Non-synonymous	YPD	haploid	RMB2-B10	0.02	NA	W303	Lang	Moderate
NA	NA	chrXIII	46350	C	A	NA	1	intergenic	glucose	diploid	clone E3	clone	Y	CP1AB	wenger	Modifier
YML100W	TSL1	chrXIII	72813	G	T	L730F	1	Non-synonymous	sulfate	haploid	s611pop	NA	NA	FY	This study	Moderate
YML081W	TDA9	chrXIII	106678		T	P633L	2	Non-synonymous	YPD	haploid	RMB2-F01	0.99	NA	W303	Lang	Moderate	av-CEN-S
YML081W	TDA9	chrXIII	107625		G	I949V	2	Non-synonymous	YPD	haploid	BYS2-E03	0.68	NA	W303	Lang	Moderate	av-CEN-S
YML076C	WAR1	chrXIII	114713		C	T213T	1	Synonymous	YPD	haploid	BYS2-C03	0	NA	W303	Lang	Low
YML069W	POB3	chrXIII	136355	G	C	V286L	2	Non-synonymous	phosphate	haploid	P5c3	clone	Y	CENPK	This study	Moderate		av-CEN-S
YML069W	POB3	chrXIII	136753	C	A	S418R	2	Non-synonymous	glucose	diploid	clone E1	clone	Y	CP1AB	wenger	Moderate		av-CEN-S
YML057W	CMP2	chrXIII	161805		T	P541L	1	Non-synonymous	YPD	haploid	BYB2-F07	1	NA	W303	Lang	Moderate
YML049C	RSE1	chrXIII	177033		G	Y426S	1	Non-synonymous	YPD	haploid	BYS2-E03	0.15	NA	W303	Lang	Moderate	av-2mic-S	av-CEN-S
YML042W	CAT2	chrXIII	194300		G	F503L	1	Non-synonymous	YPD	haploid	BYS2-D07	0.92	NA	W303	Lang	Moderate		av-CEN-G
YML031W	NDC1	chrXIII	215590		A	M466I	1	Non-synonymous	YPD	haploid	BYS2-A11	0	NA	W303	Lang	Moderate	av-MM1N-G
YML023C	NSE5	chrXIII	227789		A	A294S	1	Non-synonymous	YPD	haploid	BYB1-B01	1	NA	W303	Lang	Moderate
YML019W	OST6	chrXIII	233860	C	G	A135G	1	Non-synonymous	Glutamine	haploid	c2	clone	Y	FY	Hong	Moderate	av-MM1N-G
YML007W	YAP1	chrXIII	255339		T	D497Y	1	Non-synonymous	YPD	haploid	BYS1-D03	0.29	NA	W303	Lang	Moderate
YML006C	GIS4	chrXIII	256806		C	P538P	1	Synonymous	YPD	haploid	BYB1-H06	0	NA	W303	Lang	Low	ave-MM1N-P
YML055W	SPC2	chrXIII	295767		T	S11*	1	STOP_GAINED	YPD	haploid	BYB2-F10	0.39	NA	W303	Lang	High	av-MM1N-G
YMR015C	ERG5	chrXIII	302056		T		2	CODON_DELETION	glucose	haploid	E1	1	NA	s288c	Kvitek	Moderate	av-MM1N-S	av-MM1N-G
YMR015C	ERG5	chrXIII	302398	C	CGCCTACAGA		2	CODON_INSERTION	glucose	haploid	E2	0.114391	NA	s288c	Kvitek	Moderate	av-MM1N-S	av-MM1N-G
YMR025W	CSI1	chrXIII	324097	G	A	M266I	1	Non-synonymous	sulfate	haploid	Pop 2 clone 1	clone	Y	FY	Payen	Moderate
YMR049C	ERB1	chrXIII	369704		A	A273S	1	Non-synonymous	YPD	haploid	BYS1-D08	0.68	NA	W303	Lang	Moderate
YMR070W	MOT3	chrXIII	409865		T	G237C	2	Non-synonymous	YPD	haploid	BYS2-E03	0.05	NA	W303	Lang	Moderate	av-MM1N-S
YMR070W	MOT3	chrXIII	410284		A	C376*	2	STOP_GAINED	YPD	haploid	RMS1-G02	0.02	NA	W303	Lang	High	av-MM1N-S
YMR080C	NAM7	chrXIII	429025		Frameshift	A203T	1	Non-synonymous	YPD	haploid	BYS1-F05	0.05	NA	W303	Lang	Moderate	av-MM1N-G
NA	NA	chrXIII	432624	A	G	NA	1	intergenic	glucose	diploid	G7c2	clone	Y	CENPK	This study	Modifier
YMR089C	YTA12	chrXIII	445660		C	E797G	1	Non-synonymous	YPD	haploid	BYS1-E03	0.15	NA	W303	Lang	Moderate		av-CEN-G
YMR093W	UTP15	chrXIII	455266		T	T416I	1	Non-synonymous	YPD	haploid	BYS2-E03	0.19	NA	W303	Lang	Moderate
YMR100W	MUB1	chrXIII	466784		A	D160E	1	Non-synonymous	YPD	haploid	BYB1-H10	0.56	NA	W303	Lang	Moderate
YMR102C		chrXIII	471151		A	D403Y	2	Non-synonymous	YPD	haploid	BYS1-E03	0.98	NA	W303	Lang	Moderate	ave-2mic-P
YMR102C		chrXIII	472019		A	Y113Y	2	Synonymous	YPD	haploid	BYS1-D07	0.33	NA	W303	Lang	Low	ave-2mic-P
YMR106c	YKU80	chrXIII	479216		A	P327L	1	Non-synonymous	YPD	haploid	BYS2-D07	0.92	NA	W303	Lang	Moderate	av-MM1N-S
YMR110C	HFD1	chrXIII	490578		A	T474S	1	Non-synonymous	YPD	haploid	RMB2-D08	0.07	NA	W303	Lang	Moderate
YMR115W	MGR3	chrXIII	499172	C	T	T490I	1	Non-synonymous	phosphate	haploid	P6c1	clone	Y	CENPK	This study	Moderate
YMR120C	ADE17	chrXIII	508047	G	T	Q412K	1	Non-synonymous	sulfate	haploid	Pop 2 clone 1	clone	Y	FY	Payen	Moderate		av-CEN-G
YMR124W		chrXIII	514803		A	P114P	2	Synonymous	YPD	haploid	RMS1-G02	0.95	NA	W303	Lang	Low
YMR124W		chrXIII	516869		G	Q803R	2	Non-synonymous	YPD	haploid	BYS2-C03	0.73	NA	W303	Lang	Moderate
YMR125W	STO1	chrXIII	520319		A	S818N	1	Non-synonymous	YPD	haploid	BYS2-B09	0.14	NA	W303	Lang	Moderate
YMR126C	DLT1	chrXIII	521513		T	R95S	1	Non-synonymous	YPD	haploid	BYB1-H06	0.23	NA	W303	Lang	Moderate	av-MM1N-G
YMR136W	GAT2	chrXIII	541216		Frameshift	F4t	1	Non-synonymous	YPD	haploid	BYB1-H06	0.85	NA	W303	Lang	Moderate
YMR176W	ECM5	chrXIII	612898		A	S385R	1	Non-synonymous	YPD	haploid	RMB1-A02	0.52	NA	W303	Lang	Moderate	av-CEN-G	av-CEN-S
YMR185w	RTP1	chrXIII	631800	C	T	A926V	1	Non-synonymous	glucose	haploid	G2C2	clone	Y	FY	Gresham	Moderate		av-CEN-S
YMR189W	GCV2	chrXIII	637796		A	L98H	1	Non-synonymous	YPD	haploid	BYS2-E03	0.23	NA	W303	Lang	Moderate	av-MM2N-G
YMR192W	GYL1	chrXIII	647325		T	A68A	1	Synonymous	YPD	haploid	RMB2-F09	0.46	NA	W303	Lang	Low
YMR200W	ROT1	chrXIII	665291		A	P179Q	1	Non-synonymous	YPD	haploid	RMS2-D09	0	NA	W303	Lang	Moderate
YMR203W	TOM40	chrXIII	668379	G	T	NA	1	5'-upstream	phosphate	diploid	P8	0.42	Y	CENPK	This study	Modifier
YMR207C	HFA1	chrXIII	677605		A	Q1988H	1	Non-synonymous	YPD	haploid	RMB2-F09	0.5	NA	W303	Lang	Moderate
YMR209C		chrXIII	687242	C	A	V15L	1	Non-synonymous	glucose	diploid	clone E2	clone	Y	CP1AB	wenger	Moderate	av-CEN-S
YMR210W		chrXIII	688596		A	L359L	1	Synonymous	YPD	haploid	BYS2-D07	0.18	NA	W303	Lang	Low
YMR218C	TRS130	chrXIII	705895		A	S333L	1	Non-synonymous	YPD	haploid	BYB1-B01	1	NA	W303	Lang	Moderate
YMR219W	ESC1	chrXIII	709372		T	A745A	1	Synonymous	YPD	haploid	BYS2-E01	0.12	NA	W303	Lang	Low
YMR229C	RRP5	chrXIII	728695		Frameshift	A812T	2	Non-synonymous	YPD	haploid	RMS1-D12	0.31	NA	W303	Lang	Moderate
YMR229C	RRP5	chrXIII	729971	C	A	G385C	2	Non-synonymous	glucose	diploid	clone E4	clone	Y	CP1AB	wenger	Moderate
YMR234W	RNH1	chrXIII	741072		A	V268I	1	Non-synonymous	YPD	haploid	BYB2-F10	0.14	NA	W303	Lang	Moderate
YMR237W	BCH1	chrXIII	744315		T	N188Y	1	Non-synonymous	YPD	haploid	RMB2-B10	0.54	NA	W303	Lang	Moderate
NA	NA	chrXIII	762077	A	G	NA	1	intergenic	sulfate	haploid	Pop 2 clone 1	clone	Y	FY	Payen	Modifier
YMR253C		chrXIII	775992		C	S402A	1	Non-synonymous	YPD	haploid	RMS2-D09	0	NA	W303	Lang	Moderate
YMR259C	TRM732	chrXIII	787853		T	F346I	1	Non-synonymous	YPD	haploid	BYB2-F09	0.22	NA	W303	Lang	Moderate
YMR265C		chrXIII	797284	G	A	F214F	1	Synonymous	glucose	diploid	G3c2	clone	Y	FY	This study	Low
YMR270C	RRN9	chrXIII	805492	G	T	T311K	1	Non-synonymous	sulfate	haploid	Pop 2 clone 1	clone	Y	FY	Payen	Moderate
YMR284w	YKU70	chrXIII	838377		T	D63Y	1	Non-synonymous	YPD	haploid	RMB2-B10	0.26	NA	W303	Lang	Moderate	ave-MM1N-P
YMR306W	FKS3	chrXIII	885153	T	C	F1332S	1	Non-synonymous	phosphate	haploid	P5c3	clone	Y	CENPK	This study	Moderate
YMR307W	GAS1	chrXIII	887535		Frameshift	A177T	3	Non-synonymous	YPD	haploid	BYS2-C06	1	NA	W303	Lang	Moderate	av-MM1N-G
YMR307W	GAS1	chrXIII	887590		T	P195L	3	Non-synonymous	YPD	haploid	BYS1-A08	1	NA	W303	Lang	Moderate	av-MM1N-G
YMR307W	GAS1	chrXIII	887783		A	F259L	3	Non-synonymous	YPD	haploid	BYS2-D06	1	NA	W303	Lang	Moderate	av-MM1N-G
YMR308C	PSE1	chrXIII	890265		A	D654V	2	Non-synonymous	YPD	haploid	RMB2-F01	0.99	NA	W303	Lang	Moderate
YMR308C	PSE1	chrXIII	890658		C	A523G	2	Non-synonymous	YPD	haploid	BYB2-E05	0.47	NA	W303	Lang	Moderate
YMR309C	NIP1	chrXIII	894013		C	L473V	1	Non-synonymous	YPD	haploid	RMS1-G02	0.02	NA	W303	Lang	Moderate	av-MM2N-G
YMR316W	DIA1	chrXIII	904939		G	H37Q	1	Non-synonymous	YPD	haploid	BYS1-E03	0.06	NA	W303	Lang	Moderate	av-MM2N-S
YMR317W		chrXIII	909441		A	V692I	1	Non-synonymous	YPD	haploid	RMS1-E09	1	NA	W303	Lang	Moderate
YNL328C	MDJ2	chrXIV	23077		T	L66L	1	Synonymous	YPD	haploid	BYB2-F10	0.19	NA	W303	Lang	Low
YNL318C	HXT14	chrXIV	39572		Frameshift	F253t	1	Non-synonymous	YPD	haploid	BYB1-G07	0.61	NA	W303	Lang	Moderate
YNL307C	MCK1	chrXIV	57010	T	G	K188N	2	Non-synonymous	Glutamine	haploid	c2	clone	Y	FY	Hong	Moderate	av-MM1N-S
YNL307C	MCK1	chrXIV	57087	G	C	R163G	2	Non-synonymous	Arginine	haploid	c1	0.99	Y	FY	Hong	Moderate	av-MM1N-S
YNL284C	MRPL10	chrXIV	103724		Frameshift	A127T	1	Non-synonymous	YPD	haploid	BYS1-E03	1	NA	W303	Lang	Moderate
YNL275W	BOR1	chrXIV	119672		T	G136*	1	STOP_GAINED	YPD	haploid	RMB2-B10	0.21	NA	W303	Lang	High
YNL268W	LYP1	chrXIV	138804	T	A	V85V	2	Synonymous	glucose	diploid	G4c2	clone	Y	FY	This study	Low
YNL268W	LYP1	chrXIV	139801	G	T	V418F	2	Non-synonymous	sulfate	diploid	S3c2	clone	Y	FY	This study	Moderate
YNL266W		chrXIV	144232	G	T	NA	1	5'-upstream	phosphate	diploid	P8	0.5	N	CENPK	This study	Modifier
YNL262W	POL2	chrXIV	151336		C	L1042F	1	Non-synonymous	YPD	haploid	BYS2-E03	1	NA	W303	Lang	Moderate	av-2mic-S
YNL261W	ORC5	chrXIV	155354	G	T	L85F	1	Non-synonymous	glucose	diploid	clone E3	clone	Y	CP1AB	wenger	Moderate
YNL258C	DSL1	chrXIV	160134		T	C80Y	1	Non-synonymous	YPD	haploid	BYS2-D07	0.86	NA	W303	Lang	Moderate
YNL246W	VPS75	chrXIV	186102		A	F183L	1	Non-synonymous	YPD	haploid	RMB2-B10	0.27	NA	W303	Lang	Moderate
YNL241C	ZWF1	chrXIV	197930		A	P5S	1	Non-synonymous	YPD	haploid	RMB2-F01	1	NA	W303	Lang	Moderate
YNL231C	PDR16	chrXIV	216376		T	G222G	1	Synonymous	YPD	haploid	RMB1-A02	0.83	NA	W303	Lang	Low
YNL207W	RIO2	chrXIV	241254		A	Y309N	1	Non-synonymous	YPD	haploid	BYS2-E04	0.99	NA	W303	Lang	Moderate
YNL216W	RAP1	chrXIV	243064	T	A	I459N	1	Non-synonymous	phosphate	haploid	P5	0.39	N	CENPK	This study	Moderate
YNL206C	RTT106	chrXIV	257531	G	A	L209L	1	Synonymous	sulfate	diploid	S7c1c2	clone	Y	CENPK	This study	Low	av-MM1N-S
YNL190W		chrXIV	282587		C	H65S	2	Synonymous	YPD	haploid	RMS1-D12	1	NA	W303	Lang	Low
YNL190W		chrXIV	282816		G	T142A	2	Non-synonymous	YPD	haploid	BYS1-D08	0.04	NA	W303	Lang	Moderate
YNL182C	IPI3	chrXIV	296492		A	I378I	1	Synonymous	YPD	haploid	BYB1-G07	0.54	NA	W303	Lang	Low		av-CEN-S
YNL181W		chrXIV	299460	C	A	Q376K	1	Non-synonymous	sulfate	diploid	S8c1	clone	Y	CENPK	This study	Moderate
YNL168C	FMP41	chrXIV	318147		G	G221R	1	Non-synonymous	YPD	haploid	RMS1-H08	0.99	NA	W303	Lang	Moderate
YNL166C	BNI5	chrXIV	322466	C	A	R367I	1	Non-synonymous	glucose	diploid	G4c1	clone	Y	FY	This study	Moderate
YNL165W		chrXIV	325030		Frameshift	P401T	1	Non-synonymous	YPD	haploid	BYB1-H06	0	NA	W303	Lang	Moderate
YNL163C	RIA1	chrXIV	327715		T	T786K	1	Non-synonymous	YPD	haploid	RMB2-B10	0.28	NA	W303	Lang	Moderate
YNL142W	MEP2	chrXIV	358506	G	A	G352S	3	Non-synonymous	Ammonium	haploid	c1	0.99	Y	FY	Hong	Moderate	ave-2mic-P
YNL142W	MEP2	chrXIV	358507	G	C	G352A	3	Non-synonymous	Ammonium	haploid	c2	0.99	Y	FY	Hong	Moderate	ave-2mic-P
YNL142W	MEP2	chrXIV	358507	G	C	G352A	3	Non-synonymous	Ammonium	haploid	c3	clone	Y	FY	Hong	Moderate	ave-2mic-P
YNL139C	THO2	chrXIV	362566		G	S1050S	1	Synonymous	YPD	haploid	RMS2-D09	0.11	NA	W303	Lang	Low
YNL129W	NRK1	chrXIV	381852	G	A	V125I	1	Non-synonymous	phosphate	haploid	P6c1	clone	Y	CENPK	This study	Moderate
YNL123W	NMA111	chrXIV	395006	G	T	V108F	1	Non-synonymous	sulfate	diploid	S7c1c2	0.18	Y	CENPK	This study	Moderate	av-CEN-G	av-CEN-S
YNL121C	TOM70	chrXIV	399951	C	A	G196V	1	Non-synonymous	glucose	diploid	clone E1	clone	Y	CP1AB	wenger	Moderate
YNL117W	MLS1	chrXIV	406703		C	L116F	1	Non-synonymous	YPD	haploid	RMB1-A02	0.24	NA	W303	Lang	Moderate
YNL116W	DMA2	chrXIV	409390		T	T351I	1	Non-synonymous	YPD	haploid	BYS2-E04	0.98	NA	W303	Lang	Moderate
YNL111C	CYB5	chrXIV	417258		Frameshift	F15t	1	Non-synonymous	YPD	haploid	RMB1-A02	1	NA	W303	Lang	Moderate	av-MM1N-G
YNL104C	LEU4	chrXIV	426729		Frameshift	F8t	1	Non-synonymous	YPD	haploid	BYS2-D07	0.79	NA	W303	Lang	Moderate	av-MM1N-S
YNL103W	MET4	chrXIV	429367	A	C	K545Q	2	Non-synonymous	glucose	diploid	clone E1	clone	Y	CP1AB	wenger	Moderate	av-2mic-S
YNL103W	MET4	chrXIV	429481	C	T	Q583*	2	STOP_GAINED	sulfate	diploid	S3c2	clone	Y	FY	This study	High	av-2mic-S
YNL102W	POL1	chrXIV	432948		C	G955A	1	Non-synonymous	YPD	haploid	BYS1-A04	0.1	NA	W303	Lang	Moderate		av-2mic-G
YNL098C	RAS2	chrXIV	440092		T	V160M	2	Non-synonymous	YPD	haploid	BYS1-G02	0	NA	W303	Lang	Moderate	av-MM1N-S
YNL098C	RAS2	chrXIV	440309	C	A	V88F	2	Non-synonymous	glucose	haploid	E1	0	NA	s288c	Kvitek	Moderate	av-MM1N-S
YNL081C	SWS2	chrXIV	476352		T	S89R	1	Non-synonymous	YPD	haploid	RMS2-D09	0.08	NA	W303	Lang	Moderate
YNL080C	EOS1	chrXIV	477945		T	S29N	1	Non-synonymous	YPD	haploid	RMB2-D08	0.8	NA	W303	Lang	Moderate
YNL077W	APJ1	chrXIV	482049	G	T	C220F	2	Non-synonymous	glucose	haploid	E3	0.00144092	NA	s288c	Kvitek	Moderate	av-MM1N-G
YNL077W	APJ1	chrXIV	482180	C	T	Q264*	2	STOP_GAINED	sulfate	diploid	S3c1	0 (1 /298 reads)	Y	FY	This study	High	av-MM1N-G
YNL066W	SUN4	chrXIV	501835		G	T108T	1	Synonymous	YPD	haploid	BYS2-C06	0.19	NA	W303	Lang	Low
YNL061W	NOP2	chrXIV	510521	C	A	NA	1	5'-upstream	sulfate	diploid	S4c1	clone	Y	FY	This study	Modifier
YNL054W	VAC7	chrXIV	528793	C	T	S903L	1	Non-synonymous	Glutamine	haploid	c3	0.99	Y	FY	Hong	Moderate	ave-2mic-P
YNL036W	NCE103	chrXIV	560081	A	G	T90A	2	Non-synonymous	phosphate	diploid	P3	0.52	N	FY	This study	Moderate
YNL036W	NCE103	chrXIV	560081	A	G	T90A	2	Non-synonymous	phosphate	diploid	P4	0.63	N	FY	This study	Moderate
YNL032W	SIW14	chrXIV	574533		A	G11R	3	Non-synonymous	YPD	haploid	RMS1-G02	0.1	NA	W303	Lang	Moderate
YNL032W	SIW14	chrXIV	575268	G	A	D255N	3	Non-synonymous	Urea	haploid	c1	clone	Y	FY	Hong	Moderate
YNL032W	SIW14	chrXIV	575268	G	A	D255N	3	Non-synonymous	Urea	haploid	c2	clone	Y	FY	Hong	Moderate
YNR006W	VPS27	chrXIV	636920	G	T	NA	1	5'-upstream	sulfate	haploid	Pop 7 clone 1	clone	Y	FY	Payen	Modifier
YNR016C	ACC1	chrXIV	655444		T	D1976E	1	Non-synonymous	YPD	haploid	BYS1-D07	0.07	NA	W303	Lang	Moderate	av-CEN-G
YNR023W	SNF12	chrXIV	672036		A	R541K	1	Non-synonymous	YPD	haploid	RMB2-F09	0.76	NA	W303	Lang	Moderate
YNR031C	SSK2	chrXIV	680935	C	T	W1500*	4	STOP_GAINED	glucose	haploid	E2	0.0160183	NA	s288c	Kvitek	High		av-MM1N-G
YNR031C	SSK2	chrXIV	681026	T	G	T1470P	4	Non-synonymous	glucose	haploid	E2	0.0281996	NA	s288c	Kvitek	Moderate		av-MM1N-G
YNR031C	SSK2	chrXIV	684767	G	A	Q223*	4	STOP_GAINED	glucose	haploid	E2	0.00606061	NA	s288c	Kvitek	High		av-MM1N-G
YNR031C	SSK2	chrXIV	684980	C	A	E152*	4	STOP_GAINED	glucose	haploid	E1	0	NA	s288c	Kvitek	High		av-MM1N-G
YNR063W		chrXIV	747783	A	T	T281S	1	Non-synonymous	sulfate	haploid	s611pop	NA	NA	FY	This study	Moderate
YNR066C		chrXIV	754999		T	W11*	1	STOP_GAINED	YPD	haploid	BYS1-G01	0.33	NA	W303	Lang	High
YNR071c		chrXIV	770934	G	A	S177L	1	Non-synonymous	glucose	haploid	g1c1	clone	Y	FY	Gresham	Moderate
YOL162W		chrXV	10737		A	R207S	1	Non-synonymous	YPD	haploid	BYS2-C03	1	NA	W303	Lang	Moderate	av-MM1N-G
YOR011W	AUS1	chrXV	26980		G	S32*	1	STOP_GAINED	YPD	haploid	BYB1-H06	0	NA	W303	Lang	High	av-CEN-S
YOL130W	ALR1	chrXV	76249	C	A	T617K	1	Non-synonymous	glucose	diploid	clone E3	clone	Y	CP1AB	wenger	Moderate
YOL129W	VPS68	chrXV	77817		T	G87G	1	Synonymous	YPD	haploid	BYS2-E03	0.22	NA	W303	Lang	Low
YOL125W	TRM13	chrXV	83891	C	A	Q20K	1	Non-synonymous	sulfate	diploid	S7c2	clone	Y	CENPK	This study	Moderate
YOL122C	SMF1	chrXV	90122		A	W432L	2	Non-synonymous	YPD	haploid	RMB2-F01	1	NA	W303	Lang	Moderate
YOL122C	SMF1	chrXV	91494	C	A	NA	2	5'-upstream	sulfate	diploid	S3c1	clone	Y	FY	This study	Modifier
YOL113W	SKM1	chrXV	105220		A	D300N	1	Non-synonymous	YPD	haploid	BYS1-F05	0.32	NA	W303	Lang	Moderate	av-CEN-S
YOL103W	ITR2	chrXV	124897		A	G300G	1	Synonymous	YPD	haploid	BYS1-G01	0.15	NA	W303	Lang	Low
YOL095C	HMI1	chrXV	139581		T	I588I	2	Synonymous	YPD	haploid	BYS1-E03	1	NA	W303	Lang	Low
YOL095C	HMI1	chrXV	140332	T	A	Q339L	2	Non-synonymous	sulfate	haploid	Pop 7 clone 1	clone	Y	FY	Payen	Moderate
YOL089C	HAL9	chrXV	152887		A	N201Y	1	Non-synonymous	YPD	haploid	BYS1-E03	0.53	NA	W303	Lang	Moderate
YOL087C	DUF1	chrXV	155897		A	Q913L	1	Non-synonymous	YPD	haploid	RMB2-B10	0.27	NA	W303	Lang	Moderate
YOL083W	ATG34	chrXV	165919		T	D70V	1	Non-synonymous	YPD	haploid	RMS2-D09	0.11	NA	W303	Lang	Moderate
YOL081W	IRA2	chrXV	172862	T	G	L598W	8	Non-synonymous	glucose	diploid	clone E1	clone	Y	CP1AB	wenger	Moderate
YOL081W	IRA2	chrXV	174575	T	G	M1169R	8	Non-synonymous	glucose	haploid	E3	0.101868	NA	s288c	Kvitek	Moderate
YOL081W	IRA2	chrXV	175453		Frameshift	F1463t	8	Non-synonymous	YPD	haploid	BYS2-A11	1	NA	W303	Lang	Moderate
YOL081W	IRA2	chrXV	176389	A	T	I1774F	8	Non-synonymous	glucose	haploid	E3	0.00438597	NA	s288c	Kvitek	Moderate
YOL081W	IRA2	chrXV	177674		A	L2203*	8	STOP_GAINED	YPD	haploid	RMB2-F09	0.84	NA	W303	Lang	High
YOL081W	IRA2	chrXV	178681		T	T2539S	8	Non-synonymous	YPD	haploid	BYS2-E03	0.71	NA	W303	Lang	Moderate
YOL081W	IRA2	chrXV	178823		T	R2586I	8	Non-synonymous	YPD	haploid	BYS2-C03	0.99	NA	W303	Lang	Moderate
YOL081W	IRA2	chrXV	179158		Frameshift	A2698T	8	Non-synonymous	YPD	haploid	BYS2-D06	1	NA	W303	Lang	Moderate
YOL078W	AVO1	chrXV	183953	C	A	L758I	1	Non-synonymous	glucose	diploid	clone E2	clone	Y	CP1AB	wenger	Moderate
YOL075C		chrXV	192297		G	Y415H	1	Non-synonymous	YPD	haploid	BYB2-E05	0	NA	W303	Lang	Moderate
YOL063C	CRT10	chrXV	208872		A	G464V	1	Non-synonymous	YPD	haploid	BYS1-F05	0.27	NA	W303	Lang	Moderate
YOL054W	PSH1	chrXV	229488		A	S293N	1	Non-synonymous	YPD	haploid	RMS1-H08	0.99	NA	W303	Lang	Moderate
YOL053W	AIM39	chrXV	230879		A	M266I	1	Non-synonymous	YPD	haploid	BYS2-D06	0.18	NA	W303	Lang	Moderate		av-CEN-S
YOL051W	GAL11	chrXV	235631		C	L232P	3	Non-synonymous	YPD	haploid	BYS2-E03	0.02	NA	W303	Lang	Moderate
YOL051W	GAL11	chrXV	237848		A	G971D	3	Non-synonymous	YPD	haploid	RMB2-F01	0.99	NA	W303	Lang	Moderate
YOL051W	GAL11	chrXV	237964	C	A	P1009Q	3	Non-synonymous	glucose	diploid	clone E5	clone	Y	CP1AB	wenger	Moderate
YOL036W		chrXV	256748		A	H3N	1	Non-synonymous	YPD	haploid	RMB2-B10	0.72	NA	W303	Lang	Moderate	av-MM1N-G
YOL025W	LAG2	chrXV	275032		T	Q27*	1	STOP_GAINED	YPD	haploid	RMB2-D08	0.13	NA	W303	Lang	High
YOL019W		chrXV	290019		T	R375S	1	Non-synonymous	YPD	haploid	RMS1-E09	0.41	NA	W303	Lang	Moderate	ave-MM2N-P
YOL016C	CMK2	chrXV	295152		A	D322D	2	Synonymous	YPD	haploid	BYS2-E01	0.19	NA	W303	Lang	Low
YOL016C	CMK2	chrXV	295767		T	S117S	2	Synonymous	YPD	haploid	BYB2-F10	0.39	NA	W303	Lang	Low
YOL013C	HRD1	chrXV	301909	G	A	P376L	1	Non-synonymous	glucose	haploid	E1	0	NA	s288c	Kvitek	Moderate
YOL006C	TOP1	chrXV	314593		A	E264D	1	Non-synonymous	YPD	haploid	RMB2-F01	0	NA	W303	Lang	Moderate
YOL004W	SIN3	chrXV	319643		C	E903D	3	Non-synonymous	YPD	haploid	BYS2-C06	0.04	NA	W303	Lang	Moderate
YOL004W	SIN3	chrXV	320389	G	T	W1151L	3	Non-synonymous	Allantoin	haploid	c3	0.54	Y	FY	Hong	Moderate
YOL004W	SIN3	chrXV	320590		C	L1219P	3	Non-synonymous	YPD	haploid	RMS1-H08	0.77	NA	W303	Lang	Moderate
YOR023C	AHC1	chrXV	376838		T	G291D	1	Non-synonymous	YPD	haploid	BYS1-A04	0.04	NA	W303	Lang	Moderate
NA	NA	chrXV	379626	T	C	NA	1	intergenic	glucose	diploid	clone E4	clone	Y	CP1AB	wenger	Modifier
YOR043W	WHI2	chrXV	411217		A	Y117*	10	STOP_GAINED	YPD	haploid	BYS2-E04	0.94	NA	W303	Lang	High		av-MM1N-G
YOR043W	WHI2	chrXV	411345		Frameshift	F160t	10	Non-synonymous	YPD	haploid	RMS1-E09	0.96	NA	W303	Lang	Moderate		av-MM1N-G
YOR043W	WHI2	chrXV	411401		T	E179*	10	STOP_GAINED	YPD	haploid	BYB1-G07	0.03	NA	W303	Lang	High		av-MM1N-G
YOR043W	WHI2	chrXV	411550	G	T	Q228*	10	STOP_GAINED	glucose	haploid	G2C2	clone	Y	FY	Gresham	High		av-MM1N-G
YOR043W	WHI2	chrXV	411551		T	Q229*	10	STOP_GAINED	YPD	haploid	BYB2-F10	0.6	NA	W303	Lang	High		av-MM1N-G
YOR043W	WHI2	chrXV	411824		T	Q320*	10	STOP_GAINED	YPD	haploid	BYB2-F09	0.36	NA	W303	Lang	High		av-MM1N-G
YOR043W	WHI2	chrXV	411861		A	S332*	10	STOP_GAINED	YPD	haploid	RMB2-D08	0.78	NA	W303	Lang	High		av-MM1N-G
YOR043W	WHI2	chrXV	412148	G	T	E427*	10	STOP_GAINED	glucose	haploid	E2	0.0478927	NA	s288c	Kvitek	High		av-MM1N-G
YOR043W	WHI2	chrXV	412208		T	E448*	10	STOP_GAINED	YPD	haploid	BYB1-G07	0.96	NA	W303	Lang	High		av-MM1N-G
YOR043W	WHI2	chrXV	412274	C	T	R469*	10	STOP_GAINED	glucose	haploid	E2	0.0144703	NA	s288c	Kvitek	High		av-MM1N-G
YOR048C	RAT1	chrXV	419261	T	Frameshift	N797T	1	Non-synonymous	Urea	haploid	c1	0.53	Y	FY	Hong	Moderate
NA	NA	chrXV	432176	C	G	NA	1	Intergenic	Arginine	haploid	c3	0.53	Y	FY	Hong	Modifier
YOR061W	CKA2	chrXV	442090	G	A	D186N	1	Non-synonymous	phosphate	haploid	p1c2	clone	Y	FY	Gresham	Moderate
YOR063W	RPL3	chrXV	444613	C	G	NA	1	5'-upstream	phosphate	diploid	P4c1c2	clone	Y	FY	This study	Modifier
YOR067C	ALG8	chrXV	452940	T	A	I175F	1	Non-synonymous	glucose	diploid	clone E5	clone	Y	CP1AB	wenger	Moderate	av-MM1N-G
NA	NA	chrXV	462573	T	G	NA	1	intergenic	sulfate	haploid	s1020237c1	clone	Y	FY	This study	Modifier
YOR073W	SGO1	chrXV	466475	G	T	V569L	1	Non-synonymous	glucose	diploid	clone E2	clone	Y	CP1AB	wenger	Moderate
YOR212W	STE4	chrXV	489831		T	S8*	7	STOP_GAINED	YPD	haploid	BYB2-F10	0.54	NA	W303	Lang	High
YOR093C		chrXV	498068		A	E1461V	1	Non-synonymous	YPD	haploid	RMS1-D12	0.07	NA	W303	Lang	Moderate
YOR099W	KTR1	chrXV	512674		A	D285N	1	Non-synonymous	YPD	haploid	RMS1-E09	0	NA	W303	Lang	Moderate
YOR114W		chrXV	537989		C	K141N	1	Non-synonymous	YPD	haploid	BYS2-E03	0.26	NA	W303	Lang	Moderate
YOR116C	RPO31	chrXV	540907		A	R1079L	3	Non-synonymous	YPD	haploid	BYS1-D08	0.04	NA	W303	Lang	Moderate
YOR116C	RPO31	chrXV	542889		C	E418E	3	Synonymous	YPD	haploid	RMB2-F09	0.03	NA	W303	Lang	Low
YOR116C	RPO31	chrXV	542963		T	V394I	3	Non-synonymous	YPD	haploid	BYS1-G02	0	NA	W303	Lang	Moderate
YOR117W	RPT5	chrXV	545868		A	D281E	1	Non-synonymous	YPD	haploid	BYS2-B09	0.99	NA	W303	Lang	Moderate
YOR123C	LEO1	chrXV	553465		T	R368K	1	Non-synonymous	YPD	haploid	BYS2-E04	0.04	NA	W303	Lang	Moderate
YOR124C	UBP2	chrXV	555913		A	N909N	1	Synonymous	YPD	haploid	BYB2-F09	0.05	NA	W303	Lang	Low
YOR140W	SFL1	chrXV	587393		Frameshift	F138t	4	Non-synonymous	YPD	haploid	RMB2-B10	0.44	NA	W303	Lang	Moderate	av-MM1N-S
YOR140W	SFL1	chrXV	587507		Frameshift	F177t	4	Non-synonymous	YPD	haploid	BYB1-B01	0.93	NA	W303	Lang	Moderate	av-MM1N-S
YOR140W	SFL1	chrXV	587521		C	W182R	4	Non-synonymous	YPD	haploid	BYB2-F07	0.2	NA	W303	Lang	Moderate	av-MM1N-S
YOR140W	SFL1	chrXV	587971		T	Q332*	4	STOP_GAINED	YPD	haploid	BYB1-H06	1	NA	W303	Lang	High	av-MM1N-S
YOR141C	ARP8	chrXV	591963	G	T	L209M	1	Non-synonymous	glucose	haploid	E2	0.00803213	NA	s288c	Kvitek	Moderate
YOR145C	PNO1	chrXV	606155		A	T5I	1	Non-synonymous	YPD	haploid	BYS1-G02	0.37	NA	W303	Lang	Moderate
YOR152C		chrXV	617622	A	C	S223A	1	Non-synonymous	glucose	diploid	G8	0.52	Y	CENPK	This study	Moderate		av-CEN-G
YOR153W	PDR5	chrXV	621520		C	F562L	8	Non-synonymous	YPD	haploid	BYS1-F05	1	NA	W303	Lang	Moderate
YOR153W	PDR5	chrXV	621886		C	A684P	8	Non-synonymous	YPD	haploid	RMB2-B10	0.41	NA	W303	Lang	Moderate
YOR153W	PDR5	chrXV	623550		A	M1238I	8	Non-synonymous	YPD	haploid	BYS2-C01	1	NA	W303	Lang	Moderate
YOR153W	PDR5	chrXV	623845		C	Y1337H	8	Non-synonymous	YPD	haploid	RMB2-F09	1	NA	W303	Lang	Moderate
YOR153W	PDR5	chrXV	623845		C	Y1337H	8	Non-synonymous	YPD	haploid	RMS1-D12	1	NA	W303	Lang	Moderate
YOR153W	PDR5	chrXV	623845		C	Y1337H	8	Non-synonymous	YPD	haploid	RMS1-E09	0.99	NA	W303	Lang	Moderate
YOR153W	PDR5	chrXV	623845		C	Y1337H	8	Non-synonymous	YPD	haploid	RMS1-H08	0	NA	W303	Lang	Moderate
YOR153W	PDR5	chrXV	623845		C	Y1337H	8	Non-synonymous	YPD	haploid	RMS2-D09	0	NA	W303	Lang	Moderate
YOR168W	GLN4	chrXV	650173		A	D292N	1	Non-synonymous	YPD	haploid	RMS1-E09	0.39	NA	W303	Lang	Moderate
YOR171C	LCB4	chrXV	653574		C	Q103R	1	Non-synonymous	YPD	haploid	RMB1-A02	0.81	NA	W303	Lang	Moderate
YOR176W	HEM15	chrXV	663090		A	L231L	1	Synonymous	YPD	haploid	RMB1-A02	0.23	NA	W303	Lang	Low
YOR184W	SER1	chrXV	679673		C	Y107S	1	Non-synonymous	YPD	haploid	BYS1-D03	0.22	NA	W303	Lang	Moderate
YOR191W	ULS1	chrXV	697110		C	V1547L	1	Non-synonymous	YPD	haploid	RMS1-D12	1	NA	W303	Lang	Moderate	av-MM1N-S
YOR208W	PTP2	chrXV	734522		C	A201P	1	Non-synonymous	YPD	haploid	RMB2-B10	0.27	NA	W303	Lang	Moderate		av-CEN-G
YOR212W	STE4	chrXV	743262		T	W119L	7	Non-synonymous	YPD	haploid	BYS2-D07	0.94	NA	W303	Lang	Moderate
YOR212W	STE4	chrXV	743337		Frameshift	F144t	7	Non-synonymous	YPD	haploid	BYS1-D08	0.91	NA	W303	Lang	Moderate
YOR212W	STE4	chrXV	743397		A	S164*	7	STOP_GAINED	YPD	haploid	BYS1-F05	1	NA	W303	Lang	High
YOR212W	STE4	chrXV	743444		G	H180D	7	Non-synonymous	YPD	haploid	BYB1-G07	0.54	NA	W303	Lang	Moderate
YOR212W	STE4	chrXV	743588	G	T	A227S	7	Non-synonymous	sulfate	haploid	s611c1	clone	Y	FY	This study	Moderate
YOR212W	STE4	chrXV	743906		T	Q334*	7	STOP_GAINED	YPD	haploid	BYS1-A04	0.01	NA	W303	Lang	High
YOR226C	ISU2	chrXV	761753		T	A110D	1	Non-synonymous	YPD	haploid	BYS2-D07	1	NA	W303	Lang	Moderate
YOR228C	MCP1	chrXV	767094		A	L227F	1	Non-synonymous	YPD	haploid	RMS1-E09	1	NA	W303	Lang	Moderate
YOR229W	WTM2	chrXV	769771		Frameshift	F456t	1	Non-synonymous	YPD	haploid	RMB1-A02	0.1	NA	W303	Lang	Moderate
YOR231W	MKK1	chrXV	774032		T	P479S	1	Non-synonymous	YPD	haploid	BYS2-A11	1	NA	W303	Lang	Moderate
NA	NA	chrXV	780679	T	G	NA	1	intergenic	glucose	diploid	clone E1	clone	Y	CP1AB	wenger	Modifier
YOR246C	ENV9	chrXV	795968		T	L275M	1	Non-synonymous	YPD	haploid	BYB2-F10	0.99	NA	W303	Lang	Moderate	av-MM1N-G
YOR260W	GCD1	chrXV	815283		T	D435Y	1	Non-synonymous	YPD	haploid	RMS1-E09	0.48	NA	W303	Lang	Moderate
YOR266W	PNT1	chrXV	821295	A	G		2	synonymous	glucose	diploid	clone E4	clone	Y	CP1AB	wenger	Low
YOR266W	PNT1	chrXV	821796		A	T259T	2	Synonymous	YPD	haploid	BYS1-A09	0.96	NA	W303	Lang	Low
YOR269W	PAC1	chrXV	827460		T	P360L	1	Non-synonymous	YPD	haploid	BYS1-A09	0	NA	W303	Lang	Moderate
NA	NA	chrXV	878199	T	C	NA	1	intergenic	glucose	diploid	clone E4	clone	Y	CP1AB	wenger	Modifier
YOR307C	SLY41	chrXV	893332	G	T	W253L	2	Non-synonymous	glucose	haploid	M5 Yellow	clone	Y	s288c	Kao	Moderate
YOR307C	SLY41	chrXV	893335	C	A	W253L	2	Non-synonymous	glucose	haploid	E3	0.0696594	NA	s288c	Kvitek	Moderate
YOR313C	SPS4	chrXV	902717		T	A52E	1	Non-synonymous	YPD	haploid	BYS2-C01	0.64	NA	W303	Lang	Moderate
YOR336W	KRE5	chrXV	952384		A	T872K	3	Non-synonymous	YPD	haploid	RMB2-B10	0.55	NA	W303	Lang	Moderate
YOR336W	KRE5	chrXV	952446		C	E893Q	3	Non-synonymous	YPD	haploid	BYS2-C03	1	NA	W303	Lang	Moderate
YOR336W	KRE5	chrXV	952924		C	H1052P	3	Non-synonymous	YPD	haploid	BYB1-H10	0.2	NA	W303	Lang	Moderate
YOR337W	TEA1	chrXV	956541		T	T734M	1	Non-synonymous	YPD	haploid	BYB2-F09	0.35	NA	W303	Lang	Moderate
YOR338W		chrXV	957736		T	P281L	1	Non-synonymous	YPD	haploid	RMS1-E09	0.5	NA	W303	Lang	Moderate		av-MM1N-S
NA	NA	chrXV	989650	G	T	NA	1	Intergenic	Urea	haploid	c1	clone	Y	FY	Hong	Modifier
NA	NA	chrXV	989650	G	T	NA	1	Intergenic	Urea	haploid	c2	clone	Y	FY	Hong	Modifier
NA	NA	chrXV	989650	G	T	NA	1	Intergenic	Urea	haploid	c3	0.98	Y	FY	Hong	Modifier
YOR349W	CIN1	chrXV	991277		T	I498F	1	Non-synonymous	YPD	haploid	BYS2-C01	0	NA	W303	Lang	Moderate
YOR353C	SOG2	chrXV	999934	A	G	Y299H	1	Non-synonymous	Allantoin	haploid	c2	clone	Y	FY	Hong	Moderate
YOR360C	PDE2	chrXV	1013311		T	S503*	4	STOP_GAINED	YPD	haploid	RMB2-B10	0.09	NA	W303	Lang	High	av-2mic-G
YOR360C	PDE2	chrXV	1013378	C	G	G482R	4	Non-synonymous	glucose	haploid	E3	0.0575221	NA	s288c	Kvitek	Moderate	av-2mic-G
YOR360C	PDE2	chrXV	1013756		Frameshift	F355t	4	Non-synonymous	YPD	haploid	BYS1-A09	0	NA	W303	Lang	Moderate	av-2mic-G
YOR360C	PDE2	chrXV	1013813	C	A	E337*	4	STOP_GAINED	glucose	haploid	E3	0.0362205	NA	s288c	Kvitek	High	av-2mic-G
YOR361C	PRT1	chrXV	1017505		C	K49E	1	Non-synonymous	YPD	haploid	RMB2-F01	0.21	NA	W303	Lang	Moderate
YOR362C	PRE10	chrXV	1017959		T	M262K	1	Non-synonymous	YPD	haploid	RMB1-A02	0	NA	W303	Lang	Moderate
YOR367W	SCP1	chrXV	1026473		A	R157K	1	Non-synonymous	YPD	haploid	BYS1-D03	0	NA	W303	Lang	Moderate
YOR371C	GPB1	chrXV	1032063		C	S706*	3	STOP_GAINED	YPD	haploid	BYB1-H06	1	NA	W303	Lang	High
YOR371C	GPB1	chrXV	1033305		T	S292Y	3	Non-synonymous	YPD	haploid	BYS1-F05	0.27	NA	W303	Lang	Moderate
YOR371C	GPB1	chrXV	1033850		Frameshift	F110t	3	Non-synonymous	YPD	haploid	BYS1-D03	0	NA	W303	Lang	Moderate
YOR372C	NDD1	chrXV	1036410	G	C	S21*	1	STOP_GAINED	glucose	haploid	E3	0.0456323	NA	s288c	Kvitek	High
YOR384W	FRE5	chrXV	1062138	C	A	T192K	2	Non-synonymous	glucose	diploid	G3	0.53	Y	FY	This study	Moderate	ave-2mic-P
YOR384W	FRE5	chrXV	1062138	C	A	T192K	2	Non-synonymous	glucose	diploid	G4	0.53	Y	FY	This study	Moderate	ave-2mic-P
YOR389W		chrXV	1076017		T	R603M	1	Non-synonymous	YPD	haploid	RMB2-D08	0.39	NA	W303	Lang	Moderate
YPL277C		chrXVI	15862		G	V336A	1	Non-synonymous	YPD	haploid	BYB2-F10	0.28	NA	W303	Lang	Moderate
YPL263C	KEL3	chrXVI	45295		C	A404A	2	Synonymous	YPD	haploid	RMB2-F09	0.75	NA	W303	Lang	Low
YPL263C	KEL3	chrXVI	46211		T	G99D	2	Non-synonymous	YPD	haploid	BYB1-C05	0.13	NA	W303	Lang	Moderate
YPL256C	CLN2	chrXVI	65476	G	T	S380*	1	STOP_GAINED	glucose	diploid	G8	0.5	Y	CENPK	This study	High	av-2mic-G	av-CEN-G
YPL254W	HFI1	chrXVI	70692		T	R403I	1	Non-synonymous	YPD	haploid	BYS2-B09	0	NA	W303	Lang	Moderate
YPL248C	GAL4	chrXVI	79761	T	G	N866H	3	Non-synonymous	glucose	haploid	E3	0	NA	s288c	Kvitek	Moderate		av-CEN-S
YPL248C	GAL4	chrXVI	80882		T	L492*	3	STOP_GAINED	YPD	haploid	BYS1-E03	0.03	NA	W303	Lang	High		av-CEN-S
YPL248C	GAL4	chrXVI	81617		C	Y247C	3	Non-synonymous	YPD	haploid	BYS2-E03	0	NA	W303	Lang	Moderate		av-CEN-S
YPL244C	HUT1	chrXVI	88183	G	T	NA	1	5'-upstream	sulfate	haploid	s611pop	NA	Y	FY	This study	Modifier	av-CEN-G
YPL242C	IQG1	chrXVI	93398		T	S571N	1	Non-synonymous	YPD	haploid	BYS2-E01	0.97	NA	W303	Lang	Moderate
YPL241C	CIN2	chrXVI	95886		A	P98L	1	Non-synonymous	YPD	haploid	BYS1-G01	0.09	NA	W303	Lang	Moderate
YPL231W	FAS2	chrXVI	113951	G	A	G1767D	2	Non-synonymous	glucose	diploid	clone E1	clone	Y	CP1AB	wenger	Moderate	av-2mic-S
YPL231W	FAS2	chrXVI	114208		A	G1853S	2	Non-synonymous	YPD	haploid	RMS1-E09	0.99	NA	W303	Lang	Moderate	av-2mic-S
YPL177C	CUP9	chrXVI	213370		C	L198W	2	Non-synonymous	YPD	haploid	BYB2-F10	0.31	NA	W303	Lang	Moderate
YPL177C	CUP9	chrXVI	213825		C	Y46*	2	STOP_GAINED	YPD	haploid	BYB2-F10	0.07	NA	W303	Lang	High
YPL132W	COX11	chrXVI	302177		A	P154P	1	Synonymous	YPD	haploid	RMS1-G02	0.96	NA	W303	Lang	Low	av-2mic-G
YPL126W	NAN1	chrXVI	312049		T	A614S	1	Non-synonymous	YPD	haploid	BYS2-C06	0.02	NA	W303	Lang	Moderate
YPL125W	KAP120	chrXVI	315368	C	T	H661Y	1	Non-synonymous	sulfate	haploid	s611pop	NA	Y	FY	This study	Moderate
YPL095C	EEB1	chrXVI	368665	G	C	N259K	1	Non-synonymous	sulfate	haploid	s611pop	NA	Y	FY	This study	Moderate	av-CEN-S
YPL093W	NOG1	chrXVI	371496		C	C173C	1	Synonymous	YPD	haploid	BYS1-E03	0	NA	W303	Lang	Low
YPL085W	SEC16	chrXVI	387713	C	G	T216R	2	Non-synonymous	sulfate	haploid	s1020237c3	clone	Y	FY	This study	Moderate
YPL085W	SEC16	chrXVI	390550		A	L1162I	2	Non-synonymous	YPD	haploid	RMS1-G02	0.99	NA	W303	Lang	Moderate
YPL075W	GCR1	chrXVI	414755		A	A584D	1	Non-synonymous	YPD	haploid	BYS2-C06	0	NA	W303	Lang	Moderate	av-MM1N-S
YPL074W	YTA6	chrXVI	416594		Frameshift	S278T	1	Non-synonymous	YPD	haploid	BYS2-A11	0	NA	W303	Lang	Moderate	ave-CEN-P
YPL070W	MUK1	chrXVI	422266	C	A	S441*	3	STOP_GAINED	glucose	haploid	M5 Yellow	clone	Y	s288c	Kao	High		av-MM2N-G
YPL070W	MUK1	chrXVI	422269	C	A	S441*	3	STOP_GAINED	glucose	haploid	E3	0.895669	NA	s288c	Kvitek	High		av-MM2N-G
YPL070W	MUK1	chrXVI	422593	C	G	S549*	3	Non-synonymous	glucose	diploid	clone E1	clone	Y	CP1AB	wenger	Moderate		av-MM2N-G
YPL069C	BTS1	chrXVI	423315		A	S193L	1	Non-synonymous	YPD	haploid	RMS1-D12	0.16	NA	W303	Lang	Moderate
YPR158W	CUR1	chrXVI	427840	G	T	C895F	2	Non-synonymous	glucose	diploid	clone E2	clone	Y	CP1AB	wenger	Moderate
YPL065W	VPS28	chrXVI	428459	A	G	H178R	1	Non-synonymous	glucose	haploid	E1	0	NA	s288c	Kvitek	Moderate
YPL058C	PDR12	chrXVI	446623	C	A	S1252I	2	Non-synonymous	sulfate	haploid	s2010434c7	clone	Y	FY	This study	Moderate
YPL058C	PDR12	chrXVI	446827		T	F1184Y	2	Non-synonymous	YPD	haploid	BYS1-D03	0	NA	W303	Lang	Moderate
YPL049C	DIG1	chrXVI	463837		Frameshift	F1t	1	START_LOST	YPD	haploid	BYB1-H06	0.99	NA	W303	Lang	High	ave-MM1N-P
YPL032C	SVL3	chrXVI	489680	C	A	R562L	1	Non-synonymous	glucose	diploid	clone E1	clone	Y	CP1AB	wenger	Moderate	av-CEN-S
YPL019C	VTC3	chrXVI	515760		A	A420V	1	Non-synonymous	YPD	haploid	BYS1-D07	0.52	NA	W303	Lang	Moderate
YPL016W	SWI1	chrXVI	522341	T	G	L443R	1	Non-synonymous	glucose	haploid	E1	0	NA	s288c	Kvitek	Moderate
YPL015C	HST2	chrXVI	526247		T	H213N	1	Non-synonymous	YPD	haploid	RMS1-H08	0.72	NA	W303	Lang	Moderate
YPL005W	AEP3	chrXVI	549443	C	T	P320S	5	Non-synonymous	glucose	diploid	clone E1	clone	Y	CP1AB	wenger	Moderate		av-CEN-G
YPL005W	AEP3	chrXVI	549443	C	A	P320T	5	Non-synonymous	glucose	diploid	clone E2	clone	Y	CP1AB	wenger	Moderate		av-CEN-G
YPL005W	AEP3	chrXVI	549444	C	A	P320Q	5	Non-synonymous	glucose	diploid	clone E3	clone	Y	CP1AB	wenger	Moderate		av-CEN-G
YPL005W	AEP3	chrXVI	549453	A	T	E323V	5	Non-synonymous	glucose	diploid	clone E2	clone	Y	CP1AB	wenger	Moderate		av-CEN-G
YPL005W	AEP3	chrXVI	549454	A	G		5	synonymous	glucose	diploid	clone E2	clone	Y	CP1AB	wenger	Low		av-CEN-G
YPR008W	HAA1	chrXVI	573363		G	Q116E	1	Non-synonymous	YPD	haploid	BYB2-F09	0.63	NA	W303	Lang	Moderate
YPR010C	RPA135	chrXVI	578598		A	N867Y	1	Non-synonymous	YPD	haploid	BYS1-F05	0.14	NA	W303	Lang	Moderate
YPR015C		chrXVI	590446		T	C194Y	1	Non-synonymous	YPD	haploid	BYS1-A09	0.02	NA	W303	Lang	Moderate
YPR026W	ATH1	chrXVI	615985	C	T	Q203*	1	STOP_GAINED	glucose	haploid	E3	0.0271868	NA	s288c	Kvitek	High
NA	NA	chrXVI	619455	G	T	NA	1	intergenic	phosphate	haploid	P6	clone	Y	CENPK	This study	Modifier
YPR034W	ARP7	chrXVI	640448	A	C	Q308H	1	Non-synonymous	glucose	diploid	clone E1	clone	Y	CP1AB	wenger	Moderate	av-MM2N-S
YPR049C	ATG11	chrXVI	663257	A	G	W473R	2	Non-synonymous	glucose	haploid	E3	0.0374039	NA	s288c	Kvitek	Moderate
YPR049C	ATG11	chrXVI	663757		A	A306V	2	Non-synonymous	YPD	haploid	RMS1-G02	0.99	NA	W303	Lang	Moderate
YPR055W	SEC8	chrXVI	667520	T	G	NA	1	5'-upstream	phosphate	diploid	P3	0.5	Y	FY	This study	Modifier
NA	NA	chrXVI	689715	C	T	NA	1	intergenic	sulfate	haploid	Pop 2 clone 1	clone	Y	FY	Payen	Modifier
YPR088C	SRP54	chrXVI	712789	A	G	I80I	1	Synonymous	phosphate	haploid	P5	0.56	N	CENPK	This study	Low
YPR091C	NVJ2	chrXVI	717163		A	P436S	1	Non-synonymous	YPD	haploid	RMB1-A02	1	NA	W303	Lang	Moderate
YPR109W		chrXVI	745437	G	A	R250K	1	Non-synonymous	glucose	haploid	E3	0.0611664	NA	s288c	Kvitek	Moderate
YPR111W	DBF20	chrXVI	748830		C	Y509H	1	Non-synonymous	YPD	haploid	BYS2-B09	0.26	NA	W303	Lang	Moderate
YPR117W		chrXVI	763059		G	T1012R	2	Non-synonymous	YPD	haploid	BYB1-G07	0	NA	W303	Lang	Moderate
YPR117W		chrXVI	766043		T	A2007S	2	Non-synonymous	YPD	haploid	BYS2-E03	0.33	NA	W303	Lang	Moderate
YPR124W	CTR1	chrXVI	786550	A	T	S115C	2	Non-synonymous	Allantoin	haploid	c1	clone	Y	FY	Hong	Moderate	ave-CEN-P	av-CEN-S
YPR124W	CTR1	chrXVI	786550	A	T	S115C	2	Non-synonymous	Allantoin	haploid	c3	clone	Y	FY	Hong	Moderate	ave-CEN-P	av-CEN-S
YPR143W	RRP15	chrXVI	818974	G	T		1	Non-synonymous	sulfate	haploid	s2010434c7	clone	Y	FY	This study	Moderate
YPR158W	CUR1	chrXVI	843318	A	T	G19G	2	Synonymous	sulfate	haploid	s611pop	NA	NA	FY	This study	Low
YPR159W	KRE6	chrXVI	858751		C	Y390S	4	Non-synonymous	YPD	haploid	RMS1-H08	0.99	NA	W303	Lang	Moderate		av-CEN-G
YPR159W	KRE6	chrXVI	859014		C	I478L	4	Non-synonymous	YPD	haploid	RMS1-H08	0	NA	W303	Lang	Moderate		av-CEN-G
YPR159W	KRE6	chrXVI	859126		G	S515C	4	Non-synonymous	YPD	haploid	BYS2-E04	0	NA	W303	Lang	Moderate		av-CEN-G
YPR159W	KRE6	chrXVI	859495		T	A638V	4	Non-synonymous	YPD	haploid	BYB2-E05	0.31	NA	W303	Lang	Moderate		av-CEN-G
YPR163C	TIF3	chrXVI	869233		G	I234G	1	Non-synonymous	YPD	haploid	BYS1-G02	1	NA	W303	Lang	Moderate
YPR175W	DPB2	chrXVI	890206		A	L411L	1	Synonymous	YPD	haploid	RMB2-B10	0.17	NA	W303	Lang	Low
YPR196W		chrXVI	932226		C	Y284S	1	Non-synonymous	YPD	haploid	BYB1-G07	0.06	NA	W303	Lang	Moderate
