# Supplementary material for: High-Throughput Identification of Adaptive Mutations in Experimentally Evolved Yeast Populations
Source: PLoS Genet. 2016 Oct 11;12(10):e1006339. doi: 10.1371/journal.pgen.1006339 (PMC5065121; doi:10.1371/journal.pgen.1006339)
Supplement: S6 Table — Notes: 1) The number of beneficial mutations refers to the number of beneficial mutations per sample. 2) The conditions refer to the conditions used during the evolution experiment. 3) Other events: some of the studies reported copy-number variants or determined that the mutation was adaptive. 4) The mutation total refers to the number of mutations reported per sample. 5) Generations refer to the number of generations for which the sample was selected. 6) Ratio Benet total: the ratio of the number of beneficial mutations to the total number of mutations. 7) Ratio benef Generation: ratio of the number of beneficial mutations to the number of generations of selection. (XLSX) [file pgen.1006339.s012.xlsx]

## Sheet: Sheet1
Table S6: Beneficial mutations in evolved samples
Notes:
1-#beneficial_mutations: number of mutations per sample
2-Conditions: conditions used during the evolution experiment
3-Other events: some of the studies have reported copy number variants, or have determined the adaptive mutation
4-Mutation_total: number of mutations reported per sample
5-Generations: the generation at which the sample has been collected
6-Ratio_Benef_total: the number of beneficial mutations over the total number of mutations
7-Ratio_Benef_Generation: the number of beneficial mutations over the number of generations
Samples	#beneficial_mutations	Conditions	Other_event	Mutation_Total	Generation	Clone_or_Population	Ratio_Benef_Total	Ratio_Benef_Generation	Putative adaptive mutations
E1	1	glucose		39	448	Population	0.025641	0.00223214	PBS2 G344x
E2	16	glucose		39	448	Population	0.410256	0.0357143	WHI2 (n=2), SSK1(n=4), MTH1 (n=6), SSK2 (n=3) and ERG5 (n=1)
E3	15	glucose		40	448	Population	0.375	0.0334821	GPB2 (n=1), MUK1 (n=1), OSH3 (n=2), MTH1 (n=5), IRA2 (n=2) and RIM15 (n=4)
g1c1	1	glucose		12	182	clone	0.0833333	0.00549451	LTR insertion in SNF6
g2c2	2	glucose		5	311	clone	0.4	0.00643087	WHI2 Q228x, MTH1 frameshift
g3	2	glucose		6	238	Population	0.333333	0.00840336	GSH1 F260L and F375L
g4	3	glucose		8	237	Population	0.375	0.0126582	GSH1 D188V, RIM15 S1580x. FRE5 T192K
g7	1	glucose	HXT6/7 amplification	4	237	Population	0.25	0.00421941	HXT6/7 amplification
g8	1	glucose	HXT6/7 amplification	3	328	Population	0.333333	0.00304878	HXT6/7 amplification
p1	1	Phosphate	CKA2 found adaptive-Gresham 2008	2	180	clone	0.5	0.00555556	CKA2 D186N
p3	2	Phosphate		8	222	Population	0.25	0.00900901	PHO84 L259P, NCEC103 T90A
p4	1	Phosphate		7	205	Population	0.142857	0.00487805	PHO84 L259P
p5	1	Phosphate		10	161	Population	0.1	0.00621118	PHO84 L533F
p6	1	Phosphate		10	217	Population	0.1	0.00460829	PHO84 A49V
p7	1	Phosphate	PHO5 amplification	4	225	Population	0.25	0.00444444	PHO5 amplification
p8	1	Phosphate		11	201	Population	0.0909091	0.00497512	PHO84 L259P
pop2c1	1	sulfate	SUL1 amplification	6	210	clone	0.166667	0.0047619	SUL1 amplification
pop2clone1	1	sulfate	SUL1 amplification	6	210	clone	0.166667	0.0047619	SUL1 amplification
pop3c1	1	sulfate	SUL1 amplification	2	210	clone	0.5	0.0047619	SUL1 amplification
pop3c10	1	sulfate		2	210	clone	0.5	0.0047619	SGF73 G103x
pop4c1	1	sulfate	SUL1 amplification	2	210	clone	0.5	0.0047619	SUL1 amplification
pop5c1	2	sulfate	SUL1 amplification	4	209	clone	0.5	0.00956938	SUL1 amplification, SUL1 N250K
pop6c1	1	sulfate	SUL1 amplification	2	211	clone	0.5	0.00473934	SUL1 amplification
pop7c1	2	sulfate	SUL1 amplification	5	201	clone	0.4	0.00995025	SUL1 amplification, SGF73 Y383x
s1020137c1	1	sulfate	SUL1 amplification	2	222	clone	0.5	0.0045045	SUL1 amplification
s1020237c1	2	sulfate	SUL1 amplification	4	231	clone	0.5	0.00865801	SUL1 amplification, SGF73 Q23x
s1020337c1	2	sulfate	SUL1 amplification	2	215	clone	1	0.00930233	SUL1 amplification, SGF73 E116x
s1020437c1	1	sulfate	SUL1 amplification	2	215	clone	0.5	0.00465116	SUL1 amplification
s1c1	2	sulfate	SUL1 amplification	3	297	clone	0.666667	0.00673401	SUL1 amplification, SGF73 E277x
s2	1	sulfate	SUL1 amplification	3	188	Population	0.333333	0.00531915	SUL1 amplification
s2010434c5	1	sulfate	SUL1 amplification	2	58.6	clone	0.5	0.0170648	SUL1 amplification
s2010434c7	1	sulfate	SUL1 amplification	4	58	clone	0.25	0.0172414	SUL1 amplification
s3	1	sulfate	SUL1 amplification	9	306	Population	0.111111	0.00326797	SUL1 amplification
s4	1	sulfate	SUL1 amplification	4	256	Population	0.25	0.00390625	SUL1 amplification
s611	3	sulfate		26	199	Population	0.115385	0.0150754	SUL1 N250K and N263H, SGF73 M1K
s612	2	sulfate	SNF11-IPT1 deletion	10	193	Population	0.2	0.0103627	SNF11-IPT1 deletion and SUL1 N250K
s7	2	sulfate	SUL1 amplification	9	303	Population	0.222222	0.00660066	SUL1 amplification, NMA111 V108F
s8c1	1	sulfate	SUL1 amplification	5	250	clone	0.2	0.004	SUL1 amplification
