# Supplementary material for: High-Throughput Identification of Adaptive Mutations in Experimentally Evolved Yeast Populations
Source: PLoS Genet. 2016 Oct 11;12(10):e1006339. doi: 10.1371/journal.pgen.1006339 (PMC5065121; doi:10.1371/journal.pgen.1006339)
Supplement: S7 Table — Notes: 1) Comparison of the fitness of each strain between the pooled competitions (barseq average) and the pairwise competitions (individual average) performed in the same nutrient-limited condition. 2) Barcodes were verified by Sanger sequencing. 3) Mutations in WHI2 are recurrently found in the yeast collections and are associated with a fitness increase in multiple conditions [79]. We verified the absence of mutations in WHI2 by Sanger sequencing. (XLSX) [file pgen.1006339.s013.xlsx]

## Sheet: Individual Fitness
Table S7: Fitness measurements from individual competition experiments vs pooled experiments.
Notes:
1-Comparison of the fitness for each strains between the pool experiment (Barseq_average) and individual pairwise competition (Individual_average) in the same limitation
2-Barcodes were verified by Sanger sequencing and reported here
3-WHI2 is known to be recurrently mutated in the yeast deletion collection and the mutation is associated with a fitness increase. We verified the absence of mutation in WHI2 by Sanger sequencing
Systematic_name	Standard_name	Barseq_average	individual_average	Collection	Conditions	Barcode verified by Sanger sequencing	Mutation in WHI2 present?
YBL010C		0.0031359	-2.75	MM1N	sulfate-limited	AGAGTACAGCACCTAGTTCC	No
YBR198c	TAF5	8.9	7.39	MM2N	glucose-limited	ACCTTCTAGTGAGCTGCGGT	No
YBR290w	BSD2	12.45	5.16	2micron	sulfate-limited	GCTCATTGGAAACCACTACA	No
YBR294w	SUL1	42.8	32	2micron	sulfate-limited	GCCGCGAATACAAGATGTCA	No
YBR294w	SUL1	-2.12	-0.73	MM1N	glucose-limited	GCCGCGAATACAAGATGTCA	No
YBR294w	SUL1	-9.44	-19	MM1N	sulfate-limited	GCCGCGAATACAAGATGTCA	No
YCL008c	STP22	9.66	11.17	MM1N	phosphate-limited	CCAGTCTTCAAACGTTTCA	No
YCL049C		-0.0272669	-4.89	MM1N	sulfate-limited	CCCTGTGTAAAGACTCGGA	No
YCL076W		0.000379726	-0.7	MM1N	sulfate-limited	CCGCCGATAGAATTTGTTGT	No
YCR001W		-0.0291912	-3.34	MM1N	sulfate-limited	CCGACCACGCAATTATTTGA	No
YDR072C	IPT1	14.31	6.93	MM1N	glucose-limited	GGATTTACACCAGGCTGTCC	No
YDR072C	IPT1	15	12.6	MM1N	sulfate-limited	GGATTTACACCAGGCTGTCC	No
YDR073w	SNF11	10.47	6.5	MM1N	glucose-limited	GGTATATCTGAATCCATTCC	No
YDR073w	SNF11	20.15	15.7	MM1N	sulfate-limited	GGTATATCTGAATCCATTCC	No
YDR223W	CRF1	0.021457	0.41	MM1N	sulfate-limited	TGTCCGGCCAAAGAGCCAAA	No
YEL037C	RAD23	9.74	5.22	MM1N	phosphate-limited	TCATTGCTGGCAGTGTAGCT	No
YER158C		-0.0083603	-3	MM1N	sulfate-limited	GGGACTATCACAATACTCCA	No
YFL038C	YPT1	-0.00749682	0.38	MM1N	sulfate-limited	GCACTCTTACTAATGCTCAG	No
YFR010w	UBP6	14.92	14.14	MM1N	phosphate-limited	CTCAGGCATTAAGTAGAGAG	No
YGL053W	PRM8	-0.0231718	-0.89	MM1N	sulfate-limited	TACCACGTAAGTTATCAG	No
YGL066w	SGF73	-4.53	-3.64	MM1N	glucose-limited	CCTACCAGTTGTGAGAAACG	No
YGL066w	SGF73	16.55	24.3	MM1N	sulfate-limited	CCTACCAGTTGTGAGAAACG	No
YGL260w		10.15	14.36	MM1N	glucose-limited	AACTTGTGAGAACCGTTACC	No
YGL263W	COS12	0.00776902	-1.39	MM1N	sulfate-limited	AATTAGGGTCAACGACGCCC	No
YGR036c	CAX4	-0.747332	-3.49	2micron	sulfate-limited	CCGGGAAGTTAATTCTAAGC	No
YGR089w	NNF2	6.62	2.99	MM1N	sulfate-limited	GGTCCCGGCCCATAAAGAA	No
YHR017W	YSC83	0.0155388	-0.27	MM1N	sulfate-limited	GCAGTACGCATAATGGTATC	No
YHR086w	NAM8	7.21	5.84	MM1N	glucose-limited	CTCTCACTGAGGTAGCATCAGG	No
YHR086w	NAM8	11.3	8.1	MM1N	sulfate-limited	CTCTCACTGAGGTAGCATCAGG	No
YIL062C	ARC15	16.3797	9.63	MM2N	glucose-limited	CAATCTCGACCAATCGTGGA	No
YIR039C	YPS6	0.0278392	-1.14	MM1N	sulfate-limited	TATAGTTAGCCCAGGCACCG	No
YJL128c	PBS2	14.43	7.73	MM1N	glucose-limited	CTTGAGACGAACAGATGGA	No
YJL134w	LCB3	7.82	3.07	MM1N	glucose-limited	CAACTACTGACAAGCTGGGA	No
YJL177w	RPL17B	5.05	1.85	MM1N	sulfate-limited	GAGGTATGCACACATCCGAC	No
YKL025C	PAN3	11.85	8	MM1N	sulfate-limited	TCAGAAGCCCAGCTTTGTA	No
YKR005C		0.0125635	-4.32	MM1N	sulfate-limited	AGAGACGTTTGGCAACTCCC	No
YLL039C	UB14	6.32	1.42	MM1N	glucose-limited	GCGTCGCATACACATAATAC	No
YLL039C	UB14	9.4	8.2	MM1N	sulfate-limited	GCGTCGCATACACATAATAC	No
YLR023C	IZH3	7.15	10.2	MM1N	sulfate-limited	GGCAGACACGTCAAGCATAC	No
YLR092W	SUL2	-0.0171875	-4.65	MM1N	sulfate-limited	TCCGGCAACAATAGGGCA	No
YLR177W		0.0299518	0.29	MM1N	sulfate-limited	ACACCAGGGAAGGGCTTCA	No
YLR280C		10.13	10.18	MM1N	glucose-limited	GAGATCCCATAATCATCAGC	No
YML083C		-0.0147781	-3.84	MM1N	sulfate-limited	ATCCGATACATCCGCTGAAG	No
YNL074c	MLF3	-22.25	-12.26	MM1N	sulfate-limited	ACAGAGCTACAAGGTTTGGA	No
YNL142w	MEP2	7.81	5.07	MM1N	glucose-limited	TAGCTTGTCGATATCCGGT	No
YNL142w	MEP2	6	3	MM1N	sulfate-limited	TAGCTTGTCGATATCCGGT	No
YNR004w	SWM2	14.15	12.6	MM1N	sulfate-limited	AATTCTCAGGGACCCGGTA	No
YOR043w	WHI2	7.4	6.7	MM1N	sulfate-limited	GCATAGTTATCAGTGTGCGT	No
YOR314W		0.0200372	-1.32	MM1N	sulfate-limited	TTGACGCTCATCACTGCTTG	No
YPL070w	MUK1	13.5	10.09	MM2N	glucose-limited	TAAGCAAGTTTAACCGCTGC	No
YPL256c	CLN2	-1.36	0.85	MM1N	glucose-limited	CGATGCAGGTTATAGACGAT	No
