# Supplementary material for: High-Throughput Identification of Adaptive Mutations in Experimentally Evolved Yeast Populations
Source: PLoS Genet. 2016 Oct 11;12(10):e1006339. doi: 10.1371/journal.pgen.1006339 (PMC5065121; doi:10.1371/journal.pgen.1006339)
Supplement: S8 Table — (XLSX) [file pgen.1006339.s014.xlsx]

## Sheet: Sheet1
Table S8: Primers used in this study.
		Primers names	Primers sequences
	Barcode verification by Sanger sequencing	YKOU1-for	GATGTCCACGAGGTCTCT
		KanMX-barcode-rev	ACAATTCAACGCGTCTGTGA
	Barcode amplification for barseq	BS-forward	AATGATACGGCGACCACCGAGATCTACAC agaggccgtcacGTCGACCTGCAGCGTACG
		BS-reverse-BC1	CAAGCAGAAGACGGCATACGAGAT CGTGAT gaccttacgcgtgGATGTCCACGAGGTCTCT
		BS-reverse-BC2	CAAGCAGAAGACGGCATACGAGAT ACATCG gaccttacgcgtgGATGTCCACGAGGTCTCT
		BS-reverse-BC3	CAAGCAGAAGACGGCATACGAGAT GCCTAA gaccttacgcgtgGATGTCCACGAGGTCTCT
		BS-reverse-BC4	CAAGCAGAAGACGGCATACGAGAT TGGTCA gaccttacgcgtgGATGTCCACGAGGTCTCT
		BS-reverse-BC5	CAAGCAGAAGACGGCATACGAGAT CACTGT gaccttacgcgtgGATGTCCACGAGGTCTCT
		BS-reverse-BC6	CAAGCAGAAGACGGCATACGAGAT ATTGGC gaccttacgcgtgGATGTCCACGAGGTCTCT
		BS-reverse-BC7	CAAGCAGAAGACGGCATACGAGAT GATCTG gaccttacgcgtgGATGTCCACGAGGTCTCT
		BS-reverse-BC8	CAAGCAGAAGACGGCATACGAGAT TCAAGT gaccttacgcgtgGATGTCCACGAGGTCTCT
		BS-reverse-BC9	CAAGCAGAAGACGGCATACGAGAT CTGATC gaccttacgcgtgGATGTCCACGAGGTCTCT
		BS-reverse-BC10	CAAGCAGAAGACGGCATACGAGAT AAGCTA gaccttacgcgtgGATGTCCACGAGGTCTCT
		BS-reverse-BC11	CAAGCAGAAGACGGCATACGAGAT GTAGCC gaccttacgcgtgGATGTCCACGAGGTCTCT
		BS-reverse-BC12	CAAGCAGAAGACGGCATACGAGAT TACAAG gaccttacgcgtgGATGTCCACGAGGTCTCT
		BS-reverse-BC13	CAAGCAGAAGACGGCATACGAGAT TAGTAG gaccttacgcgtgGATGTCCACGAGGTCTCT
		BS-reverse-BC14	CAAGCAGAAGACGGCATACGAGAT TACCAG gaccttacgcgtgGATGTCCACGAGGTCTCT
		BS-reverse-BC15	CAAGCAGAAGACGGCATACGAGAT TGTCAC gaccttacgcgtgGATGTCCACGAGGTCTCT
		BS-reverse-BC16	CAAGCAGAAGACGGCATACGAGAT ACTCGT gaccttacgcgtgGATGTCCACGAGGTCTCT
		BS-reverse-BC17	CAAGCAGAAGACGGCATACGAGAT CGTCAT gaccttacgcgtgGATGTCCACGAGGTCTCT
		BS-reverse-BC18	CAAGCAGAAGACGGCATACGAGAT CCAGAT gaccttacgcgtgGATGTCCACGAGGTCTCT
	Library sequencing	BS-index read	AGAGACCTCGTGGACATCCCACGCGTAAGGTC
		BS-forward seq primer	AGAGGCCGTCACGTCGACCTGCAGCGTACG
	Plasmid quantification	qPCR-KanMX-left	CATTATCGCGAGCCCATTTA
		qPCR-KanMX-right	GCCGCGATTAAATTCCAAC
		qPCR-DNF2-left	ACCAAGATGTTTCCGACACC
		qPCR-DNF2-right	AGGATACCCACACGGTACAACT
	Mutation verification	YOR043w-for	ATTGATAAAGATAAAGGTTG
		YOR043w-rev	TGTCGCAATAAATCCTCATT
