# Supplementary material for: High-Throughput Identification of Adaptive Mutations in Experimentally Evolved Yeast Populations
Source: PLoS Genet. 2016 Oct 11;12(10):e1006339. doi: 10.1371/journal.pgen.1006339 (PMC5065121; doi:10.1371/journal.pgen.1006339)
Supplement: S9 Table — (XLSX) [file pgen.1006339.s015.xlsx]

## Sheet: Sheet2
Table S9: Barcode sequences from the collections used in this study
MoBY_ORF collections		Deletion collections
>YAL001C|20|unique		>YAL001C
GCCATGCCTTCACATATAGT		GCCATGCCTTCACATATAGT
>YAL002W|20|unique		>YAL002W
GCCATGCGTGCTGTCAGTAT		GCCATGCGTGCTGTCAGTAT
>YAL003W|20|unique		>YAL003W
GCCGTGTATGCTGATATGTC		GCCATGTATGCTGATATGTC
>YAL005C|20|unique		>YAL004W
GGAATCTGTGTAGTATGCCT		GGAATGTCTGCCGTGCCATA
>YAL007C|20|unique		>YAL005C
GGAATGTGTATGGATCACTC		GGAATCTGTGTAGTATGCCT
>YAL009W|20|unique		>YAL007C
GTGCCTATTGATGATCTGGC		GGAATGTGTATGGATCACTC
>YAL010C|20|unique		>YAL008W
GTGCCTGTTGACATATAGTG		GGAATTGAGCGCAAGTTCAT
>YAL011W|20|unique		>YAL009W
GTGCGAGCTTCTGATTACTG		GTGCCTATTGATGATCTGGC
>YAL012W|17|unique		>YAL010C
GAAATTCGACCGTGTCT		GTGCCTGTTGACATATAGTG
>YAL013W|19|unique		>YAL011W
TATAGAGATTGCGCGTATC		GTGCGAGCTTCTGATTAC
>YAL015C|20|unique		>YAL012W
TATAGCATTGCCTTCTGCGC		GAAATTCGACCGTGTCTA
>YAL016C-B|20|unique		>YAL013W
CAATCCGTGGACGTAGGTCT		TATAGAGATTGCGCGTATC
>YAL016W|20|unique		>YAL014C
TCTTTATCCGGTCTTAGGCG		TATAGCAATTCGGTATGCGG
>YAL017W|20|unique		>YAL015C
TCGCCTGTTGTCAGATGTGC		TATAGCATTGCCTTCTGCGC
>YAL018C|20|unique		>YAL016W
TCGCGCACTTTACGTGTATG		TCTTTATCCGGTCTTAGGCG
>YAL019W|19|unique		>YAL017W
TCGCGTATTTCGCTGTGCA		TCGCCTGTTGTCAGATGTGC
>YAL020C|20|unique		>YAL018C
TCGCGTCATTTATCGAATCG		TCGCGCACTTTACGTGTATG
>YAL021C|20|unique		>YAL019W
TGCTCGCTTGTGATCGACTG		TCGCGTATTTCGCTGTGCA
>YAL021C-1|21|unique		>YAL020C
GATTCGGGTAGATGCCGCTAT		TCGCGTCATTTATCGAATCG
>YAL022C|20|unique		>YAL021C
TGCTCTCATTTATACGACGG		TGCTCGCTTGTGATCGACTG
>YAL023C|20|unique		>YAL022C
TGCTCTTGTTCGCATGGCAG		TGCTCTCATTTATACGACGG
>YAL024C|20|unique		>YAL023C
GCTCTATATGTGTGGGATCA		TGCTCTTGTTCGCATGGCAG
>YAL025C|19|unique		>YAL024C
TGGCCTCTTTGATGCGGCA		GCTCTATATGTGTGGGATCA
>YAL026C|20|unique		>YAL025C
TTGGCTCATTTGCATGGCGC		TGGCCTCTTTGATGCGGCA
>YAL027W|19|unique		>YAL026C
TTGGTAGGTTGCTGACACG		TTGGCTCATTTGCATGGCGC
>YAL028W|20|unique		>YAL027W
TTGGTGTATTTGAGCAGACC		TTGGTAGGTTGCTGACACG
>YAL029C|20|unique		>YAL028W
AAGACGCATCGCACACATAG		TTGGTGTATTTGAGCAGA
>YAL030W|20|unique		>YAL029C
AAGAGAGCTGAATCACGTCT		AAGACGCATCGCACACATAG
>YAL031C|20|unique		>YAL030W
AAGAGATATAGCACGCGCCT		AAGAGAGCTGAATCACGTCT
>YAL032C|20|unique		>YAL031C
AAGAGCATCGACGCAGATCA		AAGAGATATAGCACGCGCCT
>YAL033W|20|unique		>YAL032C
AGCAGTATGCACTAAGTCAG		AAGAGCATCGACGCAGATCA
>YAL034C|20|unique		>YAL033W
AGCAGTCGTAGGACGCTCAT		AGCAGTATGCACTAAGTCAG
>YAL034W-A|20|unique		>YAL034C
AACATAATGAGCAGAGGTCC		AGCAGTCGTAGGACGCTCAT
>YAL037C-A|20|unique		>YAL034W-A
CAATCCAGTGGTAGTGTGTT		AACATAATGAGCAGAGGTCC
>YAL038W|20|unique		>YAL035C-A
ATCTGGCACTGACTCTCAAT		AGCAGTGCAGAGTTACCAAT
>YAL039C|19|unique		>YAL035W
CGCGGCGGTGATCGCTATA		ATCTGCTCAGCCGTGCTAGT
>YAL040C|19|unique		>YAL036C
CACGGCTCTGAGGTGACAT		ATCTGGAATCAGTGCATAGG
>YAL041W|20|unique		>YAL037W
CACGGTGATACCAGTCCATA		ATCTGGATCAACGTCGCGCT
>YAL042W|20|unique		>YAL038W
CCAACTCATCTGACGTGAAG		ATCTGGCACTGACTCTCAAT
>YAL043C|20|unique		>YAL039C
CCAAGAGTGCTGCATGGACT		CACGGCGGTGATCGCTATA
>YAL044C|20|unique		>YAL040C
CCAATACTGCGTGACCTGAT		CACGGCTCTGAGGTGACAT
>YAL044W-A|20|unique		>YAL041W
GATTCGGCCCAGTGCGATAA		CACGGTGATACCAGTCCATA
>YAL046C|21|unique		>YAL042W
GCGGCAGGATTACATCATATC		CCAACTCATCTGACGTGAAG
>YAL047C|19|unique		>YAL043C
AAGGTGATCTAACTCGGAC		CCAAGAGTGCTGCATGGACT
>YAL048C|20|unique		>YAL043C-A
CGGCATGATGAGTCTGCTTT		CACGTACCTGGCATCAATGA
>YAL049C|20|unique		>YAL044C
AGTGATTATCAGTGCCAGTC		CCAATACTGCGTGACCTGAT
>YAL049C-1|20|unique		>YAL045C
CGGCCATATCGAGCTATACG		CCAATAGGTGCTCACGTCAT
>YAL051W|20|unique		>YAL046C
CTGTCAACTGTACTGTCATC		CGGCAGGATTACATCATATC
>YAL053W|19|unique		>YAL047C
TGTCAATGCGTCTGCTCTA		AAGGTGATCTAACTCGGAC
>YAL054C|20|unique		>YAL048C
CCCGCACTTATGTTTGTAGC		CGGCATGATGAGTCTGCTTT
>YAL055W|20|unique		>YAL049C
CTGTCATCTCTGTCAATGGA		CGGCCATATCGAGCTATACG
>YAL056W|20|unique		>YAL051W
GACACAGTTCACACATCTTA		CTGTCAACTGTACTGTCATC
>YAL058W|19|unique		>YAL053W
GACGCCTATGGTATCTTTG		TGTCAATGCGTCTGCTCTA
>YAL059W|20|unique		>YAL054C
GACGCGGGTGCTCATCATAT		CCCGCACTTATGTTTGTAGC
>YAL060W|20|unique		>YAL055W
GATAGCAGTTCACTACCTGG		CTGTCATCTCTGTCAATGGA
>YAL062W|20|unique		>YAL056W
GATAGCGATTCCCAATACTG		GACACAGTTCACACATCTTA
>YAL064C-A|20|unique		>YAL058C-A
CTATCGCATTACTCATCAGG		GAGGTCGCTGATACTAGCTG
>YAL067C|20|unique		>YAL058W
GGACACATTCGCGAATGCTA		GACGCCTATGGTATCTTTG
>YAL068C|20|unique		>YAL059W
GGGCACGCTTGACAGAATGT		GACGCGGGTGCTCATCATAT
>YAR002C-A|19|unique		>YAL060W
TATCCGATTAGCCTACATG		GATAGCAGTTCACTACCTGG
>YAR002W|20|unique		>YAL061W
GCCATGCAGGTGTGCCAATA		GATAGCATTATAGTCAGGCG
>YAR003W|20|unique		>YAL062W
GATAGATGTGAGTGCATACC		GATAGCGATTCCCAATACTG
>YAR007C|20|unique		>YAL064C-A
GATAGAGGTTCACGCACTGC		CTATCGCATTACTCATCAGG
>YAR015W|20|unique		>YAL065C
GACGAGTCTGGCTGATCTCT		GCCCACGCTGTTCAGAGATA
>YAR018C|20|unique		>YAL066W
GACGAGCATGTCCGTGACTA		GCCCGTCTTTCTCTATGAG
>YAR019C|20|unique		>YAL067C
CTGTCAAATGTGATAAGCGC		GGACACATTCGCGAATGCTA
>YAR020C|20|unique		>YAL068C
CTGTATCTGGTATGGTGCAA		GGACACGCTTGACAGAATGT
>YAR023C|20|unique		>YAR002C-A
CTGTATCATCTGTAGAGTGC		TATCCGATTAGCCTACATG
>YAR027W|20|unique		>YAR002W
CTGTATATCGAGGTGAGTCT		GCCATGCAGGTGTGCCAATA
>YAR028W|20|unique		>YAR003W
CGGCACTCTGGTGACATGAT		GATAGATGTGAGTGCATACC
>YAR029W|20|unique		>YAR007C
CGGCAATATGATGATAGGTC		GATAGAGGTTCACGCACTGC
>YAR031W|20|unique		>YAR008W
CGGATGAGTGGACATACATA		GATACTGCTTCACTCTCATG
>YAR035C-A|20|unique		>YAR014C
CAATATGGAAGTATGACGGC		GACGATCCTTATACTCGATG
>YAR035W|20|unique		>YAR015W
CCAACGATGCTACTGAGTCA		GACGAGTCTGGCTGATCTCT
>YAR042W|20|unique		>YAR018C
CACGGCACTGGCACATGAAT		GACGAGCATGTCCGTGACTA
>YBL001C|20|unique		>YAR019C
GGATCGCCTTCCTGTCAGTT		CTGTCAAATGTGATAAGCGC
>YBL002W|20|unique		>YAR020C
GGAGCTGTTGAAAGATCCTT		CTGTATCTGGTATGGTGCAA
>YBL003C|20|unique		>YAR023C
GGAGCGGCTTCGCACAAATT		CTGTATCATCTGTAGAGTGC
>YBL005W|20|unique		>YAR027W
GGAGAGTGTTAGACATCCTT		CTGTATATCGAGGTGAGTCT
>YBL006C|20|unique		>YAR028W
GGACATCTTGAAGCCCATTT		CGGCACTCTGGTGACATGAT
>YBL007C|20|unique		>YAR029W
GGACACGGTGGTCTACATCT		CGGCAATATGATGATAGGTC
>YBL008W|20|unique		>YAR030C
GGAATCCCTTCATGTGGTGT		CGGATCTATGGCATCTACTG
>YBL008W-A|20|unique		>YAR031W
CAATATGAGAGTGAGTCGCA		CGGATGAGTGGACATACATA
>YBL009W|20|unique		>YAR035W
GGAAGAGTTCGACGCCTCAT		CCAACGATGCTACTGAGTCA
>YBL010C|20|unique		>YAR037W
GGAACTAGGTGCTGTACTCT		CATTGGGCGATAGTCTAGCT
>YBL011W|20|unique		>YAR040C
GCTTCAGTTCCGGTGGTCAT		CATTGCACCCACTGAGATGG
>YBL013W|20|unique		>YAR042W
GCTCTGCGTTCCCTAAATGT		CACGGCACTGGCACATGAAT
>YBL015W|20|unique		>YAR043C
GCTCCTGTTCACTACTGGGT		CACGGATCTGCCGCTAGAAT
>YBL016W|19|unique		>YAR044W
CTCCGCTGACCGGCATTAT		CACGGAGCTGGCAGACTAAT
>YBL017C|20|unique		>YAR047C
ACTCCCGCTTCATAGTAGTT		CACGGACGTATCGCTATCAG
>YBL018C|20|unique		>YAR050W
GCTCAGCCTTCGGAACTGTT		TCCCGTCGCCAAGATTA
>YBL019W|20|unique		>YBL001C
GCTCACGCTTCGCGGAAATT		GGATCGCCTTCCTGTCAGTT
>YBL020W|20|unique		>YBL002W
GCTAGACGTTGAAGGCTATT		GGAGCTGTTGAAAGATCCTT
>YBL021C|20|unique		>YBL003C
GCTAACAGTTCCGTCACTAT		GGAGCGGCTTCGCACAAA
>YBL022C|20|unique		>YBL004W
GCGTTTGACACACGTTCGAT		GGAGCAACTTCCTCGTCATT
>YBL023C|20|unique		>YBL005W
GCGTTGAGACAGATTCCTTT		GGAGAGTGTTAGACATCCTT
>YBL024W|20|unique		>YBL006C
GCGTTAAATGTATGGTGCCT		GGACATCTTGAAGCCCATTT
>YBL025W|20|unique		>YBL007C
GCGTGCCATTCCCTGAAATT		GGACACGGTGGTCTACATCT
>YBL026W|20|unique		>YBL008W
GCGTCGTATTCCCTCGATGT		GGAATCCCTTCATGTGGTGT
>YBL027W|19|unique		>YBL009W
GCGTCATTCCGGTGTCTAT		GGAAGAGTTCGACGCCTCAT
>YBL028C|20|unique		>YBL010C
GCGGTGAGTGTATATTACCT		GGAACTAGGTGCTGTACTCT
>YBL029C-A|20|unique		>YBL011W
CAATAGTGTACCATCTCTCG		GCTTCAGTTCCGGTGGTCAT
>YBL029W|20|unique		>YBL012C
GCGGGTGCTTAGATATTACT		GCTGTAACTTCCGTGGGTAT
>YBL031W|20|unique		>YBL013W
GCGGGCGCTTGAACTAATCT		GCTCTGCGTTCCCTAAATGT
>YBL032W|20|unique		>YBL014C
GCGGCTCCTTCCGAATGATT		GCTCGGAATTACTGCGTGTT
>YBL033C|19|unique		>YBL015W
GCGGCGCGTTCGGCATAAT		GCTCCTGTTCACTACTGGGT
>YBL035C|20|unique		>YBL016W
GCGGATCGTTCCCATCGAAT		CTCCGTTGACCGGCATTAT
>YBL036C|20|unique		>YBL017C
GCGGAGTTCGATGACCTTCT		ACTCCCGCTTCATAGTAGTT
>YBL037W|20|unique		>YBL018C
GCGCTTCTGGAAAGTTATGT		GCTCAGCCTTCGGAACTGTT
>YBL038W|20|unique		>YBL019W
GCGCGGAGTTCAGTCTACTT		GCTCACGCTTCGCGGAAATT
>YBL039C|20|unique		>YBL020W
GCGCCTGTTCCCAGAGTATT		GCTAGACGTTGAAGGCTATT
>YBL040C|20|unique		>YBL021C
GCGCAACCTTCCGAGAGTAT		GCTAACAGTTCCGTCACTAT
>YBL041W|20|unique		>YBL022C
GCGATCCGTTGAAAGCGATT		GCGTTTGACACACGTTCGAT
>YBL042C|20|unique		>YBL023C
GCGAGTTCGGCGACTATCTT		GCGTTGAGACAGATTCCTTT
>YBL045C|20|unique		>YBL024W
GCGACATTCCTACGACTTAT		GCGTTAAATGTATGGTGCCT
>YBL047C|20|unique		>YBL025W
GCCTTGAACACTATTCGCGT		GCGTGCCATTCCCTGAAATT
>YBL049W|20|unique		>YBL026W
GCCTATGCTTCCGATACGTT		GCGTCGTATTCCCTCGATGT
>YBL050W|20|unique		>YBL027W
GCCTACCTTATGCTATACGT		GCGTCATTCCGGTGTCTAT
>YBL051C|20|unique		>YBL028C
GCCGTCGGTTCAGGTCATAT		GCGGTGAGTGTATATTACCT
>YBL052C|20|unique		>YBL029W
GCCGTAGTTGAAGAGCATTT		GCGGGTGCTTAGATATTACT
>YBL054W|20|unique		>YBL030C
GCCGTAAGTTCCATCGCTGT		GCGGGCGGTTCACTACAAT
>YBL055C|20|unique		>YBL031W
GCCGGTTGCAGACGTATTAT		GCGGGCGCTTGAACTAATCT
>YBL056W|20|unique		>YBL032W
GCCGGACCTTCAGTGAGTAT		GCGGCTCCTTCCGAATGATT
>YBL057C|20|unique		>YBL033C
GCCGCCAATTCAAGATTAGT		GCGGCGCGTTCGACATAAT
>YBL058W|20|unique		>YBL034C
GCAGTAGCTTCCAGTACCTT		GCGGCGAGTTCCGATACTA
>YBL059W|20|unique		>YBL035C
GCCGATCCTTCAGTCGTATT		GCGGATCGTTCCCATCGAAT
>YBL060W|20|unique		>YBL036C
GCCCAGGCTTCCAAGGATAT		GCGGAGTTCGATGACCTTCT
>YBL061C|20|unique		>YBL037W
GCCCAATGTTCAGGAAGTGT		GCGCTTCTGGAAAGTTATGT
>YBL063W|20|unique		>YBL038W
GCCAGTACGGGTTATCATGT		GCGCGGAGTTCAGTCTAC
>YBL064C|20|unique		>YBL039C
GCCACGGATTCCAGGTCTAT		GCGCCTGTTCCCAGAGTATT
>YBL066C|20|unique		>YBL040C
GCCAACTATTCGACGAGCTT		GCGCAACCTTCCGAGAGTAT
>YBL067C|20|unique		>YBL041W
GCCAAATGTGGGTGCTAACT		GCGATCCGTTGAAAGCGATT
>YBL068W|20|unique		>YBL042C
GCATGGGCTTACGTCGTCTT		GCGAGTTCGGCGACTATCTT
>YBL069W|20|unique		>YBL043W
GCATACAGTTCCCGGACTAT		GCGAGGTGTTAATGACTCTT
>YBL071C-B|20|unique		>YBL044W
CAATATGTGATGACTCTGAC		GCGAGGACTTCCCATCAATT
>YBL071W-A|20|unique		>YBL045C
CAATATCCTGTACGACACTG		GCGACATTCCTACGACTTAT
>YBL072C|20|unique		>YBL046W
GCAGAAAGTTCAGTCCGCTT		GCGACAACTTCCTTTGCTGT
>YBL074C|20|unique		>YBL047C
GCACGCAGTTCCAAGTCGTT		GCCTTGAACACTATTCGC
>YBL075C|18|unique		>YBL048W
GCACGAGCTTCAAACTGT		GCCTTAACTTCCATGACTGT
>YBL076C|20|unique		>YBL049W
GCAAGGTTCGCGGCCTATAT		GCCTATGCTTCCGATACGTT
>YBL078C|20|unique		>YBL050W
GCAAGAGCTTCCCGCTAGTT		GCCTACCTTATGCTATACGT
>YBL079W|20|unique		>YBL051C
GCAACGGTTACGTGCTCGAT		GCCGTCGGTTCAGGTCATAT
>YBL080C|19|unique		>YBL052C
GATTGAGCCGCTTCGTTCT		GCCGTAGTTGAAGAGCATTT
>YBL081W|20|unique		>YBL053W
GATTGACCACCCTTCGATAT		GCCGTAGCTTCCGCAAGTAT
>YBL085W|20|unique		>YBL054W
GATGAACGTGCCTTCGATTT		GCCGTAAGTTCCATCGCTGT
>YBL086C|20|unique		>YBL055C
GATCCTCCTTAGTGAGTGGT		GCCGGTTGCAGACGTATTAT
>YBL087C|20|unique		>YBL056W
GATCCAGTTATCGTACTCGT		GCCGGACCTTCAGTGAGTAT
>YBL089W|20|unique		>YBL057C
GAGTTAAGTGTGCAGTACCT		GCCGCCAATTCAAGATTAGT
>YBL090W|20|unique		>YBL058W
GAGTGAGTTCAGAGACCTTT		GCCGCATGTTACGGTATTCGT
>YBL091C|20|unique		>YBL059W
GAGTCAGGTTCACCGAGTCT		GCCGATCCTTCAGTCGTATT
>YBL091C-A|20|unique		>YBL060W
CCTCGACATGCGTACTATGA		GCCCAGGCTTCCAAGGATAT
>YBL092W|20|unique		>YBL061C
GAGTAGTATTAGTCGCCTGT		GCCCAATGTTCAGGAAGTGT
>YBL093C|21|unique		>YBL062W
GAGTAGCCCTTCCCGAGCATT		GCCCAAAGTGTGCTTAGGCT
>YBL095W|19|unique		>YBL063W
CTAGAGGGTGGCTCCCATT		GCCAGTACGGGTTATCATGT
>YBL102W|20|unique		>YBL064C
CTAAGCCATTACGCGACATT		GCCACGGATTCCAGGTCTAT
>YBL103C|20|unique		>YBL065W
CTAAAGCATGTGGGTAGACT		GCCACGCCTTCAAGTATA
>YBL105C|20|unique		>YBL066C
CGTTATGCCGTATTAGCACT		GCCAACTATTCGACGAGCTT
>YBL106C|20|unique		>YBL067C
CGTTACTGAAGCTGAGGTCT		GCCAAATGTGGGTGCTAACT
>YBL107C|20|unique		>YBL068W
CGTGTCGGTCGGTCATCAAT		GCATGGGCTTACGTCGTCTT
>YBR001C|20|unique		>YBL069W
CGTGCCGGTTAATGAGCTAT		GCATACAGTTCCCGGACTAT
>YBR002C|20|unique		>YBL070C
CGTCTACATGAGGTTGAGTT		GCAGTAGCTTCCAGTACCTT
>YBR003W|20|unique		>YBL071C
CGTCGTCATGGCTACTTAGT		GCAGACGATTCCGTAAGATT
>YBR004C|20|unique		>YBL072C
CGTCCTTAGCCATCGTGTGT		GCAGAAAGTTCAGTCCGCTT
>YBR005W|19|unique		>YBL073W
CGTCCATGGGCTCGAATAT		GCACTAGCTTCCGACGTGTT
>YBR006W|19|unique		>YBL074C
CGTCATTCAAGCGAGGTAG		GCACGCAGTTCCAAGTCGTT
>YBR007C|20|unique		>YBL075C
CGTCACGTTACCTACATGAT		GCATAGGTTCCTAAACT
>YBR009C|20|unique		>YBL076C
CGTAGTACCGTCTCTGACAT		GCAAGGTTCGCGGCCTATAT
>YBR010W|19|unique		>YBL077W
CGACTAATCGTATCTGCCT		GCAAGGAGTTCACCTGCGTT
>YBR011C|20|unique		>YBL078C
CGTACCAATGGATGCGGTCT		GCAAGAGCTTCCCGCTAGTT
>YBR013C|19|unique		>YBL079W
CGGGTACTCGGATCTCGAT		GCAACGGTTACGTGCTCGAT
>YBR015C|19|unique		>YBL080C
CGGGCCGCTCAACAGATAT		GATTGAGCCGCTTCGTTCT
>YBR016W|19|unique		>YBL081W
CGGGCAGATTACTCACCCG		GATTGACCACCCTTCGATAT
>YBR018C|20|unique		>YBL082C
CGGCTATCTGCTAGTCGGTT		GATTCCATCCCTGGTCGTGT
>YBR019C|20|unique		>YBL083C
CGGCGGTCTGGCACTATAAT		GATGGGTTCCAGCGCCTTAT
>YBR020W|20|unique		>YBL084C
CACGCAATGCCGTAGGGATA		TATGAGGGTTAGCCCATATT
>YBR021W|20|unique		>YBL085W
CGGCAGCCTTAACGATGCTT		GATGAACGTGCCTTCGATTT
>YBR022W|20|unique		>YBL086C
CGGATCGAGTAGTCTGCCTT		GATCCTCCTTAGTGAGTGGT
>YBR024W|19|unique		>YBL087C
CGACGCGGTAGTCATCTAT		GATCCAGTTATCGTACTCGT
>YBR025C|20|unique		>YBL088C
CGCTGACCTGTCTAACGTAT		GATAAGACGTCCCACTGCTT
>YBR026C|20|unique		>YBL089W
CGCTCCACTGCTATTAAAGT		GAGTTAAGTGTGCAGTACCT
>YBR028C|20|unique		>YBL090W
CGCTAGAGTTACAGGAGCTT		GAGTGAGTTCAGAGACCTTT
>YBR029C|20|unique		>YBL091C
CGCTAACATGAGTTCGCTTT		GAGTCAGGTTCACCGAGTCT
>YBR030W|20|unique		>YBL091C-A
CGCGTGTGTAACGTCCTCAT		CCTCGACATGCGTACTATGA
>YBR031W|20|unique		>YBL092W
CGCGTGGTGCCGCATAATTT		GAGTAGTATTAGTCGCCTGT
>YBR034C|20|unique		>YBL093C
CGCGATACTTACAGTCGATT		GAGTAGCCCTTCCCGAGC
>YBR036C|20|unique		>YBL094C
CGCCGCTCTTAGAAGGCTAT		GAGTAAGCTGGACGTATCTT
>YBR037C|20|unique		>YBL095W
CGCCGCGCTTACAGAGAATT		CTAGAGGGTGGCTCCCATTA
>YBR038W|19|unique		>YBL096C
CGCCCTCGTGTAGGAATAT		CTAGACCATTAGGCCAGCTT
>YBR039W|19|unique		>YBL097W
CGCCCTCCTAGTAGTGATT		CTAGAAAGTTACGCCATGCT
>YBR040W|20|unique		>YBL098W
CGCCCTAATTCAAGGCATGT		CTACTGGGTGAGTCTGTACT
>YBR041W|20|unique		>YBL099W
CGCACAACTTAGAGCGAATT		CTACGCGATTAGGCGCAC
>YBR042C|20|unique		>YBL100C
CGCAGGGTTAATAGAATGCT		CTACCTATGTCCACTAGAGT
>YBR043C|20|unique		>YBL101C
CGCAGACGTTAGAAGAGCTT		CTACCCTATCGTGGCGTAT
>YBR044C|20|unique		>YBL102W
CGCACGCTTCTGGAGTAAAT		CTAAGCCATTACGCGACATT
>YBR045C|20|unique		>YBL103C
CGCACACGTTACACAGAGTT		CTAAAGCATGTGGGTAGACT
>YBR046C|20|unique		>YBL104C
CGCACAAGTGTAGGTAGCCT		CGTTCCCATACCTGATGAGT
>YBR047W|18|unique		>YBL105C
CGCAAATCCCATCGTATT		CGTTATGCCGTATTAGCACT
>YBR048W|20|unique		>YBL106C
CGATCCGATTACAGGCCGAT		CGTTACTGAAGCTGAGGTCT
>YBR049C|20|unique		>YBL107C
CGAGGTTCGGAAACTCTCAT		CGTGTCGGTCGGTCATCAAT
>YBR050C|20|unique		>YBR001C
CGAGGCCGTCAGTGCTAATT		CGTGCCGGTTAATGAGCTAT
>YBR052C|20|unique		>YBR002C
CGAGCGCGTAATCGTATATT		CGTCTACATGAGGTTGAGTT
>YBR053C|20|unique		>YBR003W
CGAGCGCCTGGGACAATAAT		CGTCGTCATGGCTACTTAGT
>YBR055C|19|unique		>YBR004C
CGACTATTACGACTCTGAT		CGTCCTTAGCCATCGTGTGT
>YBR056W|20|unique		>YBR005W
CGACGTGATGCGGTATAACT		CGTCCATGGGCTCGAATAT
>YBR056W-A|20|unique		>YBR006W
CAATACTCTATCCTCAGGGT		CGTCATTCAAGCGAGGTAGA
>YBR057C|20|unique		>YBR007C
CGACCTAGGCTCCGAGATAG		CGTCACGTTACCTACATGAT
>YBR058C-A|20|unique		>YBR008C
CAATACGTCTATACCGTGCT		CGTCAACCTGCGTGCGAATT
>YBR059C|18|unique		>YBR009C
ACAAAGTGCTCGTCACGT		CGTAGTACCGTCTCTGACAT
>YBR060C|20|unique		>YBR010W
GCAAGCTGCCTGTGCATCAA		CGACTAATCGTATCTGCCT
>YBR061C|20|unique		>YBR011C
CGAACACTTACACCTGATGT		CGTACCAATGGATGCGGTCT
>YBR062C|20|unique		>YBR012C
AGTGAACTGTAACATACGGG		CGTAATCTTCCAGACCGAT
>YBR062C-1|20|unique		>YBR013C
CCTTCAGTAAACTCTGGCAT		CGGGTACTCGGATCTCGAT
>YBR063C|20|unique		>YBR014C
CCTTCACAACAGTGCTAGTT		CGGGTCATTAAGATAGTCT
>YBR065C|20|unique		>YBR015C
CCTGGATCTGGCCGTATAGT		CGGGCCGCTCAACAGATAT
>YBR066C|20|unique		>YBR016W
CCTGCCAATGGTAGAAGTGT		CGGGCAGATTACTCACCTGT
>YBR067C|20|unique		>YBR017C
CCTGACCGTGTAGGGCATAT		CGGCTCGGTTAAGAGATCAT
>YBR068C|20|unique		>YBR018C
CCTCTGAATCTCCGTGGGAT		CGGCTATCTGCTAGTCGGTT
>YBR069C|20|unique		>YBR019C
CCTCTCCGTGGCAAGTGTAT		CGGCGGTCTGGCACTATAAT
>YBR070C|20|unique		>YBR020W
CCTCCTCGTGACTAATGATT		CGGCGCACTTATACTTCTAT
>YBR071W|20|unique		>YBR021W
CCTCCGCTGCGTAGAGTAAT		CGGCAGCCTTAACGATGCTT
>YBR072C-A|20|unique		>YBR022W
CAATACTGTGGGCGCATCTA		CGGATCGAGTAGTCTGCCTT
>YBR072W|20|unique		>YBR023C
CCTCCGACTGAGTATGCGTT		CGGAGAGTGTATAACGATCT
>YBR076W|20|unique		>YBR024W
CCTAGCGTGGCGTAGACTAT		CGACGCGGTAGTCATCTAT
>YBR077C|20|unique		>YBR025C
CCTAGCCTGGTAAGAGTGAT		CGCTGACCTGTCTAACGTAT
>YBR078W|20|unique		>YBR026C
CCTAGAAATCTCGTCGATCT		CGCTCCACTGCTATTAAAGT
>YBR079C|20|unique		>YBR027C
CCTACCGCTGTACGAGTGAT		CGCTCACCTTAAATCAGGAT
>YBR080C|20|unique		>YBR028C
CAAGCCCTGGCGACGATAAT		CGCTAGAGTTACAGGAGCTT
>YBR081C|20|unique		>YBR029C
CAAGAATGGAAGGTGATCCT		CGCTAACATGAGTTCGCTTT
>YBR082C|20|unique		>YBR030W
CAACGAGCTGCGGGAACTAT		CGCGTGTGTAACGTCCTCAT
>YBR083W|20|unique		>YBR031W
CAACCTAGTGGCCGTAGCAT		CGCGTGGTGCCGCATAATTT
>YBR084C-A|20|unique		>YBR032W
CAACCCTCTATACAGTGTGT		CGCGGCCATTAGGATACATT
>YBR084W|20|unique		>YBR033W
CAACCACCTGACTAGAGTGT		CACGGAACTGTCCATACTGT
>YBR085C-A|20|unique		>YBR034C
CAATACGATGTCCCGCAGTG		CGCGATACTTACAGTCGATT
>YBR085W|20|unique		>YBR035C
CAACACGTCCTAATAGCTGT		CGCGAGACTTAGACACTC
>YBR086C|19|unique		>YBR036C
CAAAGTGTCCATGACGTGT		CGCCGCTCTTAGAAGGCTAT
>YBR087W|20|unique		>YBR037C
CAAAGTGCGATACGCTCGGT		CGCCGCGCTTACAGAGAATT
>YBR088C|19|unique		>YBR038W
CAACGATCTCGGCTGCAAT		CGCCCTCGTGCTAGGAATAT
>YBR090C|20|unique		>YBR039W
CAGACCATGATGACCGTATA		CGCCCTCCTAGTAGTGATT
>YBR091C|19|unique		>YBR040W
ATTTGCAGCTACCTCTGCT		CGCCCTAATTCAAGGCATGT
>YBR092C|20|unique		>YBR041W
ATTTCACAGACCTCTAGGCT		CGCCCAACTTAGAGCGAATT
>YBR093C|20|unique		>YBR042C
ATTTAGCGAAGGTGCATCGT		CGCAGGGTTAATAGAATGCT
>YBR094W|20|unique		>YBR043C
ATTGCGAACAGGTCTAGGCT		CGCAGACGTTAGAAGAGCTT
>YBR095C|19|unique		>YBR044C
ATTGCACCGCCTCGTATGT		CGCACGCCTCTGGAGTAAAT
>YBR096W|20|unique		>YBR045C
ATTGACACACCTGCTCGTTT		CGCACACGTTACACAGAGTT
>YBR098W|19|unique		>YBR046C
ATTCGCGGGCGTCTAGCAT		CGCACAAGTGTAGGTAGCCT
>YBR098W-1|20|unique		>YBR047W
ATGCCTCCGATCTATACGAA		CGCAAATCCCATCGTATT
>YBR102C|20|unique		>YBR048W
ATTCAGAGAAGTCGTCGCGT		CGATCCGATTACAGGCCGAT
>YBR103W|20|unique		>YBR049C
ATTACCTACCCTGCGCTAGT		CGAGGTTCGGAAACTCTCAT
>YBR104W|20|unique		>YBR050C
ATGTTAGCGAACCTGTAGCT		CGAGGCCGTCAGTGCTAATT
>YBR105C|20|unique		>YBR051W
AGTCTTCACCGACCTAGTAT		CGAGGAGCTTACCGAGCATT
>YBR106W|20|unique		>YBR052C
ATGTGTAACCAGTGCTCCTT		CGAGCGCGTAATCGTATATT
>YBR107C|20|unique		>YBR053C
ATGTCGGCTAATGAGTCCCT		CGAGCGCCTGGGACAATAAT
>YBR108W|20|unique		>YBR054W
ATGTCACCCATGGCAGAAGT		CGAGCCATTAAGAGAGTCT
>YBR109C|20|unique		>YBR055C
ATGTAGCGCGGTAGCCCAAT		CGACTATTACGACTCTGAT
>YBR110W|20|unique		>YBR056W
ATGGCTCGGCCTGGCAATTT		CGACGTGATGCGGTATAACT
>YBR111C|20|unique		>YBR057C
ATGGAGTGTAAGACCTGCCT		CGACCTAGGCTCCGAGAT
>YBR111W-A|20|unique		>YBR058C
CAATACCTTTGAGGTCCGTA		CGACAGGGTGGCAACTCTAT
>YBR114W|20|unique		>YBR059C
ATGCCGGTGGCCGAATCCAT		ACAAAGTGCTCGTCACGT
>YBR117C|20|unique		>YBR060C
ATGACTCTACCTGAGCGTTT		CGAAGATCGTATATCCGTCT
>YBR118W|20|unique		>YBR061C
ATAACGCGGGCTGTACTACT		CGAACACTTACACCTGATGT
>YBR119W|19|unique		>YBR062C
ATGACAAGTCGGTAAGGCT		CCTTCAGTAAACTCTGGCAT
>YBR120C|20|unique		>YBR063C
ATGAAGACTCGTCCCTCGAT		CCTTCACAACAGTGCTAGTT
>YBR121C|20|unique		>YBR064W
CAGAATTTGAAACACCTGCC		CCTTATCCACCTGAGTGAGT
>YBR123C|20|unique		>YBR065C
ATCTCTGATCCGACGTGGTT		CCTGGATCTGGCCGTATAGT
>YBR125C|20|unique		>YBR066C
CAGAATTACAACCCGTTTGC		CCTGCCAATGGTAGAAGTGT
>YBR126C|20|unique		>YBR067C
ATCGTGGCTACCGCTCGAAT		CCTGACCGTGTAGGGCATAT
>YBR127C|20|unique		>YBR068C
ATCGGTGTCGCCCTCAGAAT		CCTCTGAATCTCCGTGGGAT
>YBR128C|20|unique		>YBR069C
ATCGGCGTGCCTACGGATAT		CCTCTCCGTGGCAAGTGTAT
>YBR129C|20|unique		>YBR070C
ATCGCCGGTGAGGCACAATT		CCTCCTCGTGACTAATGATT
>YBR130C|20|unique		>YBR071W
ATCGACGGTCCTCGCAAGAT		CCTCCGCTGCGTAGAGTAAT
>YBR131W|18|unique		>YBR072W
ATCGAAATGCGACGGTGT		CCTCCGACTGAGTATGCGTT
>YBR132C|19|unique		>YBR073W
ATCCGGTATCCCTCAGGGT		CCTCCAGTGGGATAGGATAT
>YBR133C|20|unique		>YBR074W
ATCCGCCTCGCAGGTAGTAT		CCTCATCGTGCCGGTAGATT
>YBR133C-1|21|unique		>YBR075W
GATTCGGCAGGATGGACACCT		CCTCAGTGTCACGGGTCATT
>YBR137W|20|unique		>YBR075W-1
ATCCAATGGGAAGGCTACTT		CACGAGGATGGATCGCACTA
>YBR138C|20|unique		>YBR076W
ATCCAAGGTGCGTGAAGCCT		CCTAGCGTGGCGTAGACTAT
>YBR139W|18|unique		>YBR077C
ATCCAACATGAGTACAGT		CCTAGCCTGGTAAGAGTGAT
>YBR140C|20|unique		>YBR078W
ATCAGGCCGGATGGAACATT		CCTAGAAATCTCGTCGATCT
>YBR141C|20|unique		>YBR079C
ATCAGGACTGCCTACCAGGT		CCTACCGCTGTACGAGTGAT
>YBR142W|20|unique		>YBR080C
ATCAGCCGTGGGCCGATAAT		CAAGCCCTGGCGACGATA
>YBR143C|20|unique		>YBR081C
ATCACTGCGACCGCGTATTT		CAAGAATGGAAGGTGATCCT
>YBR145W|20|unique		>YBR082C
ATCACCCATAGTCTACAGGT		CAACGAGCTGCGGGAACTAT
>YBR146W|19|unique		>YBR083W
TCAAGACTGAGGAGTACGT		CAACCTAGTGGCCGTAGCAT
>YBR147W|20|unique		>YBR084C-A
ATCAAACATGCCACGTTCGT		CAACCCTCTATACAGTGTGT
>YBR148W|20|unique		>YBR084W
ATATCGGGTAGTGAGCACCT		CAACCACCTGACTAGAGTGT
>YBR149W|20|unique		>YBR085W
ATATAGGATCGCGTCCGTCT		CAACACGTCCTAATAGCTGT
>YBR151W|20|unique		>YBR086C
ATATACGATCCGTGAGACGT		CAAAGTGTCCATGACGTGT
>YBR152W|20|unique		>YBR087W
ATATACCGTGTAGCAACGCT		CAAAGTGCGATACGCTCGGT
>YBR153W|20|unique		>YBR088C
ATATACCATGCACTCCGGGT		CAACGATCTCGGCTGCAAT
>YBR154C|20|unique		>YBR089W
ATAGGTGTAGCTGGAATCCT		CAAAGGATGCGTAACAGTCT
>YBR155W|20|unique		>YBR090C
ATAGGACGTGCGACGCCATT		CAGACCATGATGACCGTATA
>YBR156C|20|unique		>YBR090C-A
ATAGCGACTCGACGCCGTAT		CAAACCGTGCTTCTTGAGCT
>YBR157C|20|unique		>YBR091C
ATACTGCGGCCTGTCGCTTT		ATTTGCGGCTACCTCTGCT
>YBR158W|19|unique		>YBR092C
ATACTAGGACGCTGAGCCT		ATTTCACAGACCTCTAGGCT
>YBR160W|20|unique		>YBR093C
ATACGCCGTGCCGACTGAAT		ATTTAGCGAAGGTGCATCGT
>YBR161W|20|unique		>YBR094W
ATACGATCTACTAAGCGCCT		ATTGCGAACAGGTCTAGGCT
>YBR162W-A|20|unique		>YBR095C
ATACAGGGTGCCCGTGCATT		ATTGCACCGCCTCGTATGTT
>YBR163W|20|unique		>YBR096W
ATACACGATGATAGGACGGT		ATTGACACACCTGCTCGTTT
>YBR164C|19|unique		>YBR097W
ATAACGCTGCCATCGAATT		ATTCGGCGGTGCCTCACAAT
>YBR165W|20|unique		>YBR098W
ATAACCAGTGATACGAGCGT		ATTCGCGGGCGTCTAGCAT
>YBR166C|20|unique		>YBR099C
ATAACAATGCACCTCGGCGT		ATTCGCGCACCTGAGGATTT
>YBR167C|20|unique		>YBR100W
ATAAACCATCTGCCACAGGT		ATTCAGCGGGTGATCCGACT
>YBR168W|20|unique		>YBR101C
AGTTATGACAACGGTGGCAT		ATTCAGCCACCTCGTATAGT
>YBR169C|20|unique		>YBR102C
AGTGTCCCGCGAGTTGCATT		ATTCAGAGAAGTCGTCGCGT
>YBR170C|18|unique		>YBR103W
ATGTCAATACATCGGAGT		ATTACCTACACTGCGCTAGT
>YBR171W|20|unique		>YBR104W
AGTGGTCCCGGATGCACAAT		ATGTTAGCGAACCTGTAGCT
>YBR172C|19|unique		>YBR105C
AGTGTATCGGCTAAGCTCT		ATGTGTCCGAACGTCGAGCT
>YBR173C|19|unique		>YBR106W
ACTAAAGATGCGCCGCGCT		ATGTGTAACCAGTGCTCCTT
>YBR175W|20|unique		>YBR107C
ACGTGGAATACGATGGCACT		ATGTCGGCTAATGAGTCCCT
>YBR176W|20|unique		>YBR108W
ACGTCCCTCCAGATAGATAT		ATGTCACCCATGGCAGAAGT
>YBR177C|20|unique		>YBR109C
ACGTAGCTGCACCCAAGTAT		ATGTAGCGCGGTAGCCCAAT
>YBR179C|20|unique		>YBR110W
ACGGCAGGTGAAGCAACCAT		ATGGCTCGGCCTGGCAATTT
>YBR180W|20|unique		>YBR111C
ACGGATATAGCCCGATCTCT		ATGGAGTGTAAGACCTGCCT
>YBR181C|20|unique		>YBR112C
ACGGACGTGAGAGACACCAT		ATGAAATGCAGGGCCTCCT
>YBR182C|19|unique		>YBR113W
ACGCTTGGAGCCGAATACT		ATGCTGGGTGACCGTTCATT
>YBR182C-A|20|unique		>YBR114W
CAATACAGTAGCGTCTAAGG		ATGCCGGTGGCCGAATCTAT
>YBR183W|19|unique		>YBR115C
ACGTTCGTCACCGATAATT		ATGCCAGGTCGTAGTCGAAT
>YBR185C|20|unique		>YBR116C
ACGCGGACTGCAAGCCTAAT		ATGAGTCCGACGGTCTAGCT
>YBR186W|19|unique		>YBR117C
CGCCATATCAGGTCCGATT		ATGACTCTACCTGAGCGTTT
>YBR187W|20|unique		>YBR118W
ACGCACAGTGACGAGGACTT		ATAACGCGGGCTGTACTACT
>YBR188C|19|unique		>YBR119W
ACGATACATGCGACCAGTT		ATGACAAGTCGGTAAGGCT
>YBR189W|20|unique		>YBR120C
CAGGGCTTAAACAGCTCGCT		ATGAAGACTCGTCCCTCGAT
>YBR191W|20|unique		>YBR121C
GCCATACCTGTGTACTCGTA		ATGAACGTCTACGCGATCCT
>YBR192W|20|unique		>YBR121C-1
ACCTGAGATACCGTCGGCAT		CAGAATTTGAAACACCTGCC
>YBR193C|19|unique		>YBR122C
ACCGATCTGACGACAGTCT		ATGAACCGTGCGCCTACGAT
>YBR194W|20|unique		>YBR123C
ACCGCTACTACGTCATAGAT		ATCTCTGATCCGACGTGG
>YBR195C|19|unique		>YBR124W
CCGCGATGAGGAAGTATAT		ATCTACGATCCTCGCTAAGT
>YBR196C|20|unique		>YBR125C
ACCGCCGTCGCAAATGAGAT		CAGAATTACAACCCGTTTGC
>YBR196C-B|18|unique		>YBR126C
TCGAGGGCTTACTTCTGC		ATCGTGGCTACCGCTCGAAT
>YBR197C|20|unique		>YBR127C
ACCGCCATCGGCATAGGAAT		ATCGGTGTCGCCCTCAGAAT
>YBR198C|20|unique		>YBR128C
ACCGCAGCTCACTAGAAGGT		ATCGGCGTGCCTACGGATAT
>YBR199W|20|unique		>YBR129C
ACCGCAACTGAGAGAAGTGT		ATCGCCGGTGAGGCACAATT
>YBR200W|20|unique		>YBR130C
ACCGAGGCTGAAGGCACATT		ATCGACGGTCCTCGCAAGAT
>YBR200W-A|20|unique		>YBR131W
CAATAACTGCTACTCCAGAG		ATCGAAATGCGACGGTGTA
>YBR201W|20|unique		>YBR132C
ATGCCGTGTCCCAGCAGTAA		ATCCGGTATCCCTCAGAGT
>YBR202W|19|unique		>YBR133C
ACCAGCTATGCCACGAGTT		ATCCGCCTCGCAGGTAGTAT
>YBR204C|20|unique		>YBR134W
ACCAGAATGACACGATCCTT		ATCCCGAGTCTCAGTAGCGT
>YBR205W|20|unique		>YBR135W
ACCACATGGACCACAGTAGT		ATCCCGAATGCGAGCTT
>YBR207W|20|unique		>YBR136W
ACCACAATGACGAGATGGGT		ATCCCACATCTCAGGAAAGT
>YBR210W|20|unique		>YBR137W
ACATCTACAGCCGGATTGAT		ATCCAATGGGAAGGCTACTT
>YBR211C|20|unique		>YBR138C
ACATCCGATACTCCAGAAGT		ATCCAAGGTGCGTGAAGCCT
>YBR212W|19|unique		>YBR139W
ACATCATGGAGACCGGGCT		ATCCAACATGAGTACA
>YBR213W|17|unique		>YBR140C
ACAGTCTCAGGGCGTAT		ATCAGGCCGGATGGAACATA
>YBR214W|20|unique		>YBR141C
ACAGCAAATGACCCTAGCTT		ATCAGGACTGCCTACCAGGT
>YBR215W|20|unique		>YBR142W
ACAGACTCGCCCGGATGAAT		ATCAGCCGTGGGCCGATAAT
>YBR216C|19|unique		>YBR143C
ACAGACAGTGCCGCGAGTT		ATCACTGCGACCGCGTATTT
>YBR217W|20|unique		>YBR144C
ACAGACACTCGCCGGAGAAT		ATCACTACTGCCGCAAAGTT
>YBR218C|20|unique		>YBR145W
ACACGTCCAGACTCAGTAAT		ATCACCCATAGTCTACAGGT
>YBR219C|20|unique		>YBR146W
ACACGTAGCCGTCGAGCAAT		TCAAGACTGAGGAGTACGT
>YBR220C|20|unique		>YBR147W
ACACGGTATGAGGATAAGCT		ATCAAACATGCCACGTTCGT
>YBR221C|20|unique		>YBR148W
ACACCTGAGAGGGAGTACAT		ATATCGGGTAGTGAGCACCT
>YBR221W-A|20|unique		>YBR149W
CAATTGGGCATTGCAATAAC		ATATAGGATCGCGTCCGTCT
>YBR222C|20|unique		>YBR150C
ACACCAAGTGCAACGCAGGT		ATAGCCTAGTCGTCCAGT
>YBR223C|19|unique		>YBR151W
ACACAGTCTAAGGAGAGTC		ATATACGATCCGTGAGACGT
>YBR225W|20|unique		>YBR152W
ACACAAGTCGCGGAGGTCAT		ATATACCGTGTAGCAACGCT
>YBR227C|18|unique		>YBR153W
ACATACATCCGCTCAGGT		ATATACCATGCACTCCGGGT
>YBR228W|19|unique		>YBR154C
ACAAGCGCGGGAGCACAAT		ATAGGTGTAGCTGGAATC
>YBR229C|20|unique		>YBR155W
ACAAGCCGTGACACTACGAT		ATAGGACGTGCGACGCCATT
>YBR230C|20|unique		>YBR156C
ACAAGACATCGCCTAGACGT		ATAGCGACTCGACTCCGTAT
>YBR231C|19|unique		>YBR157C
AAAAGGCTGAAGCGGCCAT		GGGAGTCGTGCTCTATATTC
>YBR233W|20|unique		>YBR158W
AATGGCGACAACTCGGGCAT		ATACTAGGACGCTGAGC
>YBR234C|20|unique		>YBR159W
AATGGCACCAGTGACCCAGT		GTACGGCTGCCGTTCGA
>YBR236C|20|unique		>YBR160W
AATGCGCGGCTCGACGAAAT		ATACGCCGTGCCGACTGAAT
>YBR237W|20|unique		>YBR161W
AATCTAAGCCTCGCAGCGGT		ATACGATCTACTAAGCGCCT
>YBR238C|18|unique		>YBR162C
ATCGGTGGAAGGACTCAT		ATACGAAATGAGGAGGCTCT
>YBR239C|20|unique		>YBR162W-A
AATCGCGCCTACTCAGGTGT		ATACAGGGTGCCCGTGCATT
>YBR241C|19|unique		>YBR163W
AATCACTCTCCATACAGGG		ATACACGATGATAGGACGGT
>YBR242W|18|unique		>YBR164C
AATCACGAACTACGCGCT		ATAAAGATGCCATCGAATT
>YBR243C|20|unique		>YBR165W
AATAGCGATCATCCCTACGT		ATAACCAGTGATACGAGCGT
>YBR244W|20|unique		>YBR166C
AATAGCAGTGACCAGGCGTT		ATAACAATGCACCTCGGCGT
>YBR245C|19|unique		>YBR167C
GAGAACCTTGAATAGAGTC		ATAAACCATCTGCCACAGGT
>YBR246W|19|unique		>YBR168W
AATAAGAGTGTGCGTGCCT		AGTTATGACAACGGTGGCAT
>YBR247C|20|unique		>YBR169C
AAGTGCAAGAAGGTCAGCTT		AGTGTCCCGCGAGTTGCATT
>YBR248C|19|unique		>YBR170C
AGTCCTGGAGCAAGTGCCT		ATGTCAATACATCGGAGT
>YBR249C|20|unique		>YBR171W
AAGTAGGTCAGAGTAGCACT		AGTGGTCCCGGATGCACA
>YBR250W|20|unique		>YBR172C
AAGTAGGCTGACACGGCCAT		AGTGGTATCGGCTAAGCTCT
>YBR251W|20|unique		>YBR173C
AAGTAGATGCAAGACCTCGT		ACTAAAGATGCGCCGCGCT
>YBR252W|19|unique		>YBR174C
AAGTAATCTAAGCGCGCGT		ACTAAACCTGCACAGTCAGT
>YBR253W|20|unique		>YBR175W
AAGGGCCATGACCACCTGAT		ACGTGGAATACGATGGCACT
>YBR254C|20|unique		>YBR176W
AAGGCGCGTAGTCGCAACAT		ACGTCCCTCCAGATAGATAT
>YBR257W|20|unique		>YBR177C
AAGGAGATCATAGTAGCCGT		ACGTAGCTGCACCCAAGTAT
>YBR258C|20|unique		>YBR178W
AAGGACGATCCGGCTCTCAT		ACGGCTGAGTACAACTAGCT
>YBR259W|20|unique		>YBR179C
AAGGACATGAAGCGACGCCT		ACGGCAGGTGAAGCAACCAT
>YBR261C|20|unique		>YBR180W
AAGCGATCTGACCAATCCTT		ACGGATATAGCCCGATCTCT
>YBR262C|20|unique		>YBR181C
AAGCGAGGTAGGCACACTCT		ACGGACGTGAGAGACACCAT
>YBR263W|20|unique		>YBR182C
AAGCGAGATGACCACGACTT		ACGCTTGGAGCCGAATACT
>YBR264C|20|unique		>YBR183W
AAGCCTCGGACTCGAAGCAT		ACGCTCGTCACCGATAATT
>YBR265W|20|unique		>YBR184W
AAGCCGAGTGAGCAAAGCCT		ACGCGGCGGTCAGACAATAC
>YBR267W|20|unique		>YBR185C
AAGACTGAGAACTAGCTCGT		ACGCGGACTGCAAGCCTAAT
>YBR268W|20|unique		>YBR186W
GATTAGTTAGACTGTAGGCC		CGCCATATCAGGTCCGATT
>YBR269C|20|unique		>YBR187W
CCTCCTCCTGATAATAGATG		ACGCACAGTGACGAGGACTT
>YBR271W|20|unique		>YBR188C
CCTCCATCTCTGAATAGAAG		ACGATACATGCGACCAGTT
>YBR273C|19|unique		>YBR189W
CAGGCGCAGGGACACAAAT		ACGAGGTGAACAGGTCTCAT
>YBR274W|20|unique		>YBR189W-1
CAGGCGATGCTACGCAGAAT		CAGGGCTTAAACAGCTCGCT
>YBR274W-1|20|unique		>YBR190W
AGTCTGAATGCGAACGGCTT		ACGACGGATGAATAGCAGTA
>YBR276C|20|unique		>YBR191W
ATTGCTCAGAAGTCGTGCAT		ACCTGTCCGACGCGAGATAT
>YBR278W|20|unique		>YBR191W-1
ATTGCAGGACGTGCTAGACA		GCCATACCTGTGTACTCGTA
>YBR279W|20|unique		>YBR192W
ATTGATCCAAATGCGAGCCT		ACCTGAGATACCGTCGGCAT
>YBR281C|20|unique		>YBR193C
AGTGATCGCACCTTATCTCG		ACCGATCTGACGACAGTCT
>YBR282W|20|unique		>YBR194W
AGTGAGTATAGCTCGTAGCA		ACCGCTACTACGTCATAGAT
>YBR283C|20|unique		>YBR195C
AGTGAGGCTGCATAAGCTAT		CCGCGATGAGGAAGTATAT
>YBR285W|20|unique		>YBR196C
ACCAGGTATGACAGAGTATG		ACCGCCGTCGCAAATGAGAT
>YBR286W|20|unique		>YBR197C
ACCAGGCTGACGACGATGAT		ACCGCCATCGGCATAGGAAT
>YBR287W|20|unique		>YBR198C
ATCAGGCATGAGAGATAGTC		ACCGCAGCTCACTAGAAGGT
>YBR288C|16|unique		>YBR199W
TGGCTTTCGAGATCGC		ACCGCAACTGAGAGAAGTGT
>YBR289W|20|unique		>YBR200W
TGTATGAGTTTCCAGTCGGC		ACCGAGGCTGAAGGCACATT
>YBR290W|20|unique		>YBR201W
TGTAGTGGTTTCCAATGAGC		ACCCACAGTCGTAGATGCGT
>YBR291C|20|unique		>YBR202W
TGTAGTCATTTCATCGAGGG		ACCAGCTATGCCACGAGTT
>YBR293W|19|unique		>YBR203W
TGACATGCTTTGCCTACGG		ACAGACCTCATAGCAAGTT
>YBR294W|20|unique		>YBR204C
TGACATCTTGTATTCGCGGC		ACCAGAATGACACGATCCTT
>YBR295W|19|unique		>YBR205W
TGACATCTTTAGTAGCTGG		ACCACATGGACCACAGTAGT
>YBR296C-A|20|unique		>YBR206W
CAAGTGAATGCCCTATCTCG		CCACATTAAGCCAGTAGT
>YBR297W|20|unique		>YBR207W
TCACCAGTTGTCATGCTCTG		ACCACAATGACGAGATGGGT
>YBR298C|20|unique		>YBR208C
TCACCACATGGGCTTCTGTT		ACATGGCTAAACCTCGATCT
>YBR299W|20|unique		>YBR209W
CACTGTAGGGAGGTCTAATT		ACATCTAGGCGTCGGGACAT
>YBR301W|20|unique		>YBR210W
TAATGCACTTGCCTCATCTG		ACATCTACCGCCGGATTGAT
>YCL001W|20|unique		>YBR211C
TGATAAACTTTCAGCCACGG		ACATCCGATACTCCAGAAGT
>YCL001W-A|20|unique		>YBR212W
TAATGATCTTGCAGGTGCTG		ACATCATGGAGACCGGGCT
>YCL001W-B|20|unique		>YBR213W
CAAGTATCTTGCGTACCCTA		ACAGTCTCAGGGCGTAT
>YCL002C|20|unique		>YBR214W
TGAGTCCATTTAGTATCCGG		ACAGCAAATGACCCTAGCTT
>YCL004W|20|unique		>YBR215W
TGAGAATCTTTATCGTCCGG		ACAGACTCGCCCGGATGAAT
>YCL005W-A|20|unique		>YBR216C
AGTCTCTCTCCTACAGTAAG		ACAGACAGTGCCGCGAGTT
>YCL008C|19|unique		>YBR217W
TGAAACGTTTGAAGACTGG		ACAGACACTCGCCGGAGAAT
>YCL009C|20|unique		>YBR218C
TGAAATTATTCTGTGCCGGG		ACACGTCCAGACTCAGTAAT
>YCL010C|20|unique		>YBR219C
TCGTGTCCTTGTAGCGACGG		ACACGTAGCCGTCGAGCAAT
>YCL011C|20|unique		>YBR220C
TCTTCGTCTTGTCCCAGAGG		ACACGGTATGAGGATAAGCT
>YCL016C|20|unique		>YBR221C
TCTCGGGATTTAGCCTCTGG		ACACCTGAGAGGGAGTACAT
>YCL017C|20|unique		>YBR222C
TCTCCTCGTTTACGCTGAAG		ACACCAAGTGCAACGCAGGT
>YCL025C|20|unique		>YBR223C
TCTACTTGGTTCCTAGCCAG		ACACAGTCTAAGGAGAGTCT
>YCL026C-A|20|unique		>YBR224W
TAATCTGATGTTCGGTGAGC		ACACACTGACCACGGTGGT
>YCL026C-B|21|unique		>YBR225W
GATTCGCCCACTCTAAAGGGT		ACACAAGTCGCGGAGGTCAT
>YCL028W|19|unique		>YBR226C
TCGTTGATTCTCGGCCCAG		GCAATCGTGAAGAGTAGGCT
>YCL029C|20|unique		>YBR227C
TCGTCTTCTTGCTCCGAAAG		ACATACATCCGCTCAGGT
>YCL030C|20|unique		>YBR228W
TCGTCACGTTTAGGACTATG		ACAAGCGCGGGAGCACAAT
>YCL031C|19|unique		>YBR229C
TCGTGACTTTACTATGAGA		ACAAGCCGTGACACTACGAT
>YCL031C-1|20|unique		>YBR230C
AGTCTCGCCTCGCAAGGAAT		ACAAGACATCGCCTAGACGT
>YCL032W|19|unique		>YBR231C
TCGGGAGCTTTCAATAAGT		AAAAGGCTGAAGCGGCCAT
>YCL033C|20|unique		>YBR232C
TCGGTTCATGTTTAAGACGG		AATTCGATGAAGGGACAGCT
>YCL034W|18|unique		>YBR233W
TCCGGATTTACCATTCAG		AATGGCGACAACTCGGGCAT
>YCL035C|20|unique		>YBR233W-A
GCCAAGCATGGTTAGCAGTA		CAAGTGCTCGCGTCTAGGTA
>YCL036W|20|unique		>YBR234C
AATATCAATCCTAAGGCCGC		AATGGCACCAGTGACCCAGT
>YCL038C|20|unique		>YBR235W
TCATTATGGTGTGTAGAACC		AATGGAATCACAGTCGCCCT
>YCL042W|20|unique		>YBR236C
TCCTCGCATTTAATAGTCGG		AATGCGCGGCTCGACGAAAT
>YCL044C|20|unique		>YBR237W
TCCTAACGTGTCCCTGATGG		AATCTAAGCCTCGCAGCGGT
>YCL045C|19|unique		>YBR238C
TCCTAAAGTTGGGCTGCTG		AATCGGTGGAAGGACTC
>YCL047C|20|unique		>YBR239C
TCCGTGAGTTTAACGCTGTG		AATCGCGCCTACTCAGGTGT
>YCL048W|19|unique		>YBR240C
TCCGCGAATTTACACCGTG		AATCGAGCGAGTAGTACAT
>YCL049C|19|unique		>YBR241C
TCCGAGTCTTTACACAGGG		AATCACTCTCCATACAGGGA
>YCL050C|20|unique		>YBR242W
TCCGAACTTGTAGTGTATGG		AATCACGAACTACGCGCT
>YCL051W|20|unique		>YBR243C
TCCCTCAGTTTAACCATGTG		AATAGCGATCATCCCTACGT
>YCL052C|20|unique		>YBR244W
TCCCTAATTCTTCCAGATGG		AATAGCAGTGACCAGGCGTT
>YCL054W|20|unique		>YBR245C
TCCCACTCTTTAACATGAGG		ATACGCTGAATAGAGCCCT
>YCL055W|20|unique		>YBR246W
TCCAGGCGTTTAAGACTCTG		AATAAGAGTGTGCGTGCCT
>YCL056C|20|unique		>YBR247C
TCCACTAATGTTGCTTACCG		AAGTGCAAGAAGGTCAGCTT
>YCL057C-A|20|unique		>YBR248C
CAAGTACCTGGAGCCTTGTC		AAGTCCTGGAGCAAGTGC
>YCL057W|19|unique		>YBR249C
TCCAATTCTATTAGTGGCG		AAGTAGGTCAGAGTAGCACT
>YCL059C|20|unique		>YBR250W
TCATTAACTTGTCCAGTCGG		AAGTAGGCTGACACGGCCAT
>YCL061C|20|unique		>YBR251W
ATGCCAGCTCCGCTAAGGTA		AAGTAGATGCAAGACCTCGT
>YCL061C-1|20|unique		>YBR252W
TCAGTTCCTTCTTCGACAGG		AAGTAATCTAAGCGCGCGT
>YCL063W|20|unique		>YBR253W
TCAGGAAGTTTACCTCTCTG		AAGGGCCATGACCACCTGAT
>YCL064C|20|unique		>YBR254C
TCAGCGTACTTAACTAGCGG		AAGGCGCGTAGTCGCAAC
>YCL069W|20|unique		>YBR255W
TCACACTCTTTACAACTGGG		AAGGCGAATGACAGACGCTT
>YCR002C|20|unique		>YBR256C
TATTCTAGTTCTGGACACGG		AAGGCACGTATCATATCCCT
>YCR003W|20|unique		>YBR257W
TATTCCATTGGGCGTACTGG		AAGGAGATCATAGTAGCCGT
>YCR004C|20|unique		>YBR258C
TATTCCAATTCCTTCGCAGG		AAGGACGATCCGGCTCTCAT
>YCR005C|20|unique		>YBR259W
TACCAAGGTTGCTCGAAAGG		AAGGACATGAAGCGACGCCT
>YCR007C|20|unique		>YBR260C
TATACTTATTGAGGTCGCGG		AAGCGGATCGAGGCCACATT
>YCR008W|20|unique		>YBR261C
TATACTACTTGCGCTTCCGG		AAGCGATCTGACCAATCCTT
>YCR009C|20|unique		>YBR262C
TATACATGGTTCCTTCGCCG		AAGCGAGGTAGGCACACTCT
>YCR010C|20|unique		>YBR263W
TATAATTCTTCATCCGCCGG		AAGCGAGATGACCACGACTT
>YCR012W|20|unique		>YBR264C
CAGGACACTGGATCGCCATA		AAGCCTCGGACTCGAAGC
>YCR014C|19|unique		>YBR265W
TAGCCTTCTTAGACTTAGG		AAGCCGAGTGAGCAAAGCCT
>YCR015C|20|unique		>YBR266C
TAGCCTTATTGCCACTTCGG		AAGAGAGTGACACAGTCCTT
>YCR016W|20|unique		>YBR267W
TAGCAGTTGCGGTTAATTCG		AAGACTGAGAACTAGCTCGT
>YCR019W|20|unique		>YBR268W
TAGACACTTGCGGGTCCTTG		AAACATCTACATCACGGGT
>YCR020C|20|unique		>YBR269C
TAGAAACTTGGCAGACCTTG		CCTCCTCCTGATAATAGA
>YCR020C-A|20|unique		>YBR270C
TACTCTTATTGAATCGCCGG		CCTCCTATGCGTCATGATG
>YCR020W-B|20|unique		>YBR271W
TAATCTCGTTCTCTCACAGG		CCTCCATCTCTGAATAGA
>YCR021C|20|unique		>YBR272C
TACTCCCTTGCGGCTAGTTG		CAGCGTACGATAATC
>YCR023C|20|unique		>YBR273C
TACGTCAATTCCGATTCGTG		CAGGCGCAGGGACACAAAT
>YCR024C|20|unique		>YBR274W
GGGCAGAGTTGCACACTATT		CAGGCGATGCTACGCAGAAT
>YCR027C|19|unique		>YBR275C
GCGGAAACTTCATATCATG		CAGGCGACTGGCATCAGATA
>YCR028C|20|unique		>YBR276C
GCGCTTGAGCACTGTGTTTA		ATTGCTCAGAAGTCGTGCAT
>YCR028C-A|20|unique		>YBR277C
GCGCTTCATGCCTCTTAGTA		ATTGCCTCAATCGTCATTG
>YCR030C|20|unique		>YBR278W
GCGCTTATGTATAGGTCTGC		ATTGCAGGACGTGCTAGACA
>YCR031C|20|unique		>YBR279W
GCAATCACTTCCAGGGCATT		ATTGATCCAAATGCGAGCCT
>YCR035C|20|unique		>YBR280C
CTATCATCTGCTCTCAGTGA		AGTGATCTCGCAGCCGA
>YCR036W|20|unique		>YBR281C
CTATCAGGTTACGATGACTG		AGTGATCGCACCTTATCTCG
>YCR037C|20|unique		>YBR282W
CTATCAGCTTAGCGCCTATT		AGTGAGTATAGCTCGTAGCA
>YCR043C|20|unique		>YBR283C
CTATCACGTTAGATCCACTG		AGTGAGGCTGCATAAGCTAT
>YCR044C|19|unique		>YBR284W
CCCCATATCAGTGTAGATC		ACCATATAGCCATCTAAGCG
>YCR045C|20|unique		>YBR285W
CCTCAGCATGTAGATGAATC		ACCAGGTATGACAGAGTATG
>YCR046C|20|unique		>YBR286W
CCTATGATGCGTCAGGTGCT		ACCAGGCTGACGACGATG
>YCR047C|20|unique		>YBR287W
CCTATCTGGCTCACTGAATG		ATCAGGCATGAGAGACAG
>YCR048W|19|unique		>YBR288C
CAGGCCGTCATGACATATT		CGTACGTGGCTTTCGAGATC
>YCR051W|20|unique		>YBR289W
CAGGCACGTCCTCAGAGATA		TGTATGAGTTTCCAGTCG
>YCR052W|20|unique		>YBR290W
ATTGAGGCACATGGGGGCTT		TGTAGTGGTTTCCAATGA
>YCR053W|20|unique		>YBR291C
ATTCTCTCAATCTAGCGAGC		TGTAGTCATTTCATCGAG
>YCR054C|20|unique		>YBR292C
ATTCGTGCAAATCTCGACTG		TGACATGGTGTGTTCGTC
>YCR057C|20|unique		>YBR293W
ATTCCTGCCCTCGATGAGAG		TGACATGCTTTGCCTACGG
>YCR059C|20|unique		>YBR294W
AGTGACTAGCGATGCGCCAA		TGACATCTTGTATTCGCGGC
>YCR060W|20|unique		>YBR295W
AGTGACCATCGTGACGCCAT		TGACATCCTTTAGTAGCTGG
>YCR061W|20|unique		>YBR296C
ATGCCAGATCGGAGTGCCAA		TCACCATATTGTCGGTCGTG
>YCR063W|19|unique		>YBR297W
ACCAGATCCACTCAGTATT		TCACCAGTTGTCAAGCTC
>YCR065W|20|unique		>YBR298C
ACCAATCATCGCAGCGTAGA		TCACCACATGGGCTTCTG
>YCR067C|20|unique		>YBR299W
TGTAGCTGTTTCATCCGCGC		CACTGTAGGGAGGTCTAATT
>YCR068W|20|unique		>YBR300C
TGTAGCGTTGTGTCTGCCCA		TCACAGGTGGTCTGGTCTC
>YCR069W|20|unique		>YBR301W
TGTAGCGATTTCGTGTAGCC		TAATGCACTTGCCTCATCTG
>YCR071C|20|unique		>YCL001W
TGTAGATTTATTCACGGCGC		TGATAAACTTTCAGCCACGG
>YCR072C|20|unique		>YCL001W-A
TAACAGCGTTTAAGTGTCAG		TAATGATCTTGCAGGTGC
>YCR073W-A|20|unique		>YCL002C
TGACAGACTGGTTGGTTATC		TGAGTCCATTTAGTATCC
>YCR075C|20|unique		>YCL003W
TGACAAGATTTGCCAACTGG		TGAGGTGCTTTGTACTAACG
>YCR075W-A|20|unique		>YCL004W
CAAGTTCCTATGCACTCAAT		TGAGAATCTTTATCGTCCGG
>YCR076C|20|unique		>YCL005W
TCACAGCATGTTGGCTAATG		TGAGAAGGTTTCCAAGTCTG
>YCR079W|20|unique		>YCL006C
TCACAGAATTGGATCACTGG		TGACGGGATTTATCTTCAGG
>YCR083W|20|unique		>YCL007C
TAATCAAATTGATGGCAGGC		TGACGAAATGGACGTTCTG
>YCR084C|20|unique		>YCL008C
TAATCCATTGCACTGATGCG		TGAAACGTTTGAAGACTGG
>YCR086W|20|unique		>YCL009C
GGGATCATTGCACAGCTCTG		TGAAATTATTCTGTGCCGGG
>YCR087C-A|20|unique		>YCL010C
GGGAGTCTTGAGCATCATTT		TCGTGTCCTTGTAGCGACGG
>YCR088W|20|unique		>YCL011C
GGGAGATATGTGCTCACTCT		TCTTCGTCTTGTCCCAGAGG
>YCR090C|20|unique		>YCL012W
GATGGCATTCAATAAGAGCG		TCTTACTCTTGTCCAACAGG
>YCR091W|20|unique		>YCL013W
GATGGACCTTACTGTACCTT		TCTCTCGGTTTACTGACAGG
>YCR092C|20|unique		>YCL014W
GATGCTTATCCTCTATGGGC		TCTCGTTCTTGTCAACCAGG
>YCR094W|20|unique		>YCL016C
GATGCCCTTCCAATCGTGGT		TCTCGGGATTTAGCCTCTGG
>YCR095C|20|unique		>YCL017C
GATGCCAGTTATCTACCATG		TCTCCTCGTTTACGCTGAAG
>YCR095W-A|20|unique		>YCL022C
AGTCTCAGTCACGGTGGACA		ACTATCACTTTACCGCTAGG
>YCR098C|20|unique		>YCL023C
GATGCAGTGGCTGTACTCCT		TCTAGGTATTTACAGAGCGG
>YCR099C|20|unique		>YCL024W
GATGCACGTTATCGTCGAGT		TCTAGCAATTTACTCCTGGG
>YCR100C|20|unique		>YCL025C
GATGATTATCGCTCTGTAGG		TCTACTTGGTTCCTAGCCAG
>YCR101C|20|unique		>YCL026C
GATGAGCTTCAGTGTACTTC		TCTACTACTTAGCAGAGGA
>YCR102C|20|unique		>YCL026C-A
GATGAGATGTGCGCTCCTCT		TAATCTGATGTTCGGTGAGC
>YCR105W|20|unique		>YCL027W
GATGACCTTATATGCTGGGT		TCTAATCATTTACGACGCGG
>YCR106W|20|unique		>YCL028W
GATGAATTAACTCTGCTGCC		TCGTTGATTCTCGGCCCAG
>YCR107W|20|unique		>YCL029C
CACTGGTCGCCGTGCATATA		TCGTCTTCTTGCTCCGAAAG
>YDL001W|20|unique		>YCL030C
GCTTGCTAACACTTCTTGGG		TCGTCACGTTTAGGACTATG
>YDL002C|19|unique		>YCL031C
GCTCACTTATATTCACGGC		TCGTGACTTTACTATGAGA
>YDL003W|20|unique		>YCL032W
GCTTAATTCCGTAGCTGTGG		TCGGGAGCTTTCAATAAGTG
>YDL004W|20|unique		>YCL033C
GCTCTCCCTTCAGTTATAGG		TCGGATCATGTTTAAGACGG
>YDL005C|20|unique		>YCL034W
GTTCCGATTATCTTAACTGG		TCGCGGGATTTACCATTCTG
>YDL006W|20|unique		>YCL035C
GCTCAGTTGAACGGTATTTG		GCCAAGCATGGTTAGCAGTA
>YDL007W|20|unique		>YCL036W
GCTATTCAGTTAATGGGTCG		TCGATCCGTTTCAAATGGTG
>YDL008W|20|unique		>YCL037C
GCTATAATTCGGACGTATGG		TCGATCCATTTAAGTCCGG
>YDL010W|19|unique		>YCL038C
GCAAAGATTCCTAGACCTG		TCATTATGGTGTGTAGAACC
>YDL012C|20|unique		>YCL039W
GCGTTAAGTTCCCTGATCTG		AATCATTTAGACACGGG
>YDL013W|20|unique		>YCL040W
GCGTGGAATTAACTGTTCAG		TCCTTCAATTCGCTTGGCGG
>YDL014W|20|unique		>YCL041C
GCGCCTATTGAACTAAGTGG		TCCTGTAGTTGCTTCCGAGG
>YDL017W|17|unique		>YCL041C-1
GCGAGTTCCACGTCTGG		GCATCTATTACTCTGGATCG
>YDL018C|20|unique		>YCL042W
GCCTTCTAACAATGTATGGG		TCCTCGCATTTAATAGTCGG
>YDL019C|20|unique		>YCL043C
GCCTCACTTAGTATTACGTG		TCCTCAGATTTACCCGAATG
>YDL020C|18|unique		>YCL044C
GCGACTTCGCAAATATGG		TCCTAACGTGTCCCTGATG
>YDL022W|20|unique		>YCL045C
GCCCAATTAGTACATATCCG		TCCTAAAGTTGGGCTGCTG
>YDL024C|20|unique		>YCL046W
GCCAACATTAGTTACCATCG		TCCGTTACTTGGCATTCAGG
>YDL025C|20|unique		>YCL047C
GCATTTACCCTCCTGTGGTG		TCCGTGAGTTTAACGCTGTG
>YDL027C|20|unique		>YCL048W
GCATTAAATCTTCAGATCGG		TCCGCGAATTTACACCGTG
>YDL028C|20|unique		>YCL049C
GCATATTATTAAAGGCGGCG		TCCGAGTCTTTACACAGGG
>YDL029W|20|unique		>YCL050C
GCAGAGATTATTAACTCGGG		TCCGAACTTGTAGTGTATGG
>YDL030W|19|unique		>YCL051W
GCAGAATTAAGTATGCCGG		TCCCTCAGTTTAACCATGTG
>YDL031W|20|unique		>YCL052C
GCACTAAATGTTCACCCTAG		TCCCTAATTCTTCCAGATGG
>YDL033C|20|unique		>YCL053C
GCAATAAGTTCCAAGGAGTG		TCCCGGCATTTCAACAATAG
>YDL036C|18|unique		>YCL054W
AAAGTGTTACCTCCTGTG		TCCCACTCTTTAACATGAGG
>YDL037C|20|unique		>YCL055W
GATTCTACAAGATTAGCGGG		TCCAGGCGTTTAAGACTCTG
>YDL038C|20|unique		>YCL056C
GATGTATATTAAGCTCCCGG		TCCACTAATGTTGCTTACCG
>YDL039C|20|unique		>YCL057W
CGGAAGTGTAGGACTATCTA		TCCAATTCTATTAGTGGCGA
>YDL040C|20|unique		>YCL058C
GATCCACTTCCGACAAGGTG		TCATCATCTCGACCAGGTAG
>YDL042C|20|unique		>YCL059C
GATCAAGGATCATAACAGGG		TCATTAACTTGTCCAGTCGG
>YDL043C|18|unique		>YCL060C
GATTAACTTCACTGACCG		TCATATTTTCCGTTCGGGCA
>YDL044C|20|unique		>YCL061C
GATACCTATTCGCAAACGTG		TCAGTTCCTTCTTCGACAGG
>YDL045C|20|unique		>YCL062W
GATAAGTATGTAGTAGCCCG		TCAGGCACTTTAACAAGGTG
>YDL046W|20|unique		>YCL063W
GAGAGCCCTTATGTACCTCG		TCAGGAAGTTTACCTCTCTG
>YDL047W|20|unique		>YCL064C
GAGAACCGTTAATGGTCTGG		TCAGCGTACTTAACTAGCGG
>YDL048C|20|unique		>YCL069W
GACTTACATTAGTAGCACGG		TCACACTCTTTACAACTGGG
>YDL049C|20|unique		>YCL074W
GACTCTAATTCAATCCAGGG		ACAAGTACGTTATTCTCGCG
>YDL051W|19|unique		>YCL075W
GACCTATCTTCACTACAGG		GCAACAGTTCGTTATGTG
>YDL052C|20|unique		>YCL076W
GACAGACTTCCAAACTCTAG		ACAACAAATTCTATCGGCGG
>YDL053C|20|unique		>YCR001W
GAATTTGAGATTAAGCCGCG		TCAAATAATTGCGTGGTCGG
>YDL054C|20|unique		>YCR002C
GAATTTCGTACTAATGCGCG		TATTCTAGTTCTGGACACGG
>YDL055C|20|unique		>YCR003W
GAATAAACTTCAAGCGCCTG		TATTCCATTGGGCGTACTGG
>YDL056W|20|unique		>YCR004C
GAAGCACATTCCCGAACTGG		TATTCCAATTCCTTCGCAGG
>YDL057W|19|unique		>YCR005C
GAATCCTTTAGCTTAGATG		TATCAAGGTTGCTCGAAAGG
>YDL059C|20|unique		>YCR006C
GAACCCGATTATATCAGAGG		TATCAACTTGGTAAGCAGGG
>YDL060W|20|unique		>YCR007C
GAACAACTTAGTCATCAGGG		TATACTTATTGAGGTCGCGG
>YDL061C|20|unique		>YCR008W
GAAACGCCTTAGATATAAGG		TATACTACTTGCGCTTCCGG
>YDL063C|20|unique		>YCR009C
CTTGATAGTAAGTGTACGCG		TATACATGGTTCCTTCGCCG
>YDL064W|20|unique		>YCR010C
CTTCCCACGCATTGAATTTG		TATAATTCTTCATCCGCCGG
>YDL065C|19|unique		>YCR011C
CTTCAGAATCTCTCTAGGG		TATAAACCTTGCGTCGGTG
>YDL066W|20|unique		>YCR012W
CTTCAATACAGTCTTAGCGG		TAGTAAAGTTGCGTCACTGG
>YDL067C|20|unique		>YCR012W-1
CTTATCGGCTATTAGAGTCG		CAGGACACTGGATCGCCATA
>YDL069C|20|unique		>YCR013C
GGTCGTATGACGGTAGCTCC		TAGGCCAATTCTACATTCGG
>YDL070W|20|unique		>YCR013C-1
CTGGTACCTTATACAGCTCG		GACACCCATGTATCGCATAG
>YDL072C|20|unique		>YCR014C
CTGGACCTTAATCGTGTGCG		TAGCCTTCTTAGACTTAGG
>YDL074C|20|unique		>YCR015C
CTGACTAGGTATTAGCGTAG		TAGCCTTATTGCCACTTCGG
>YDL075W|20|unique		>YCR016W
CTGACGTATTAGTCCAATGG		TAGCAGTTGCGGTTAATTCG
>YDL076C|19|unique		>YCR017C
TGACACATTAGTAACGTCG		AGAGAAATTGATACGCCGG
>YDL077C|20|unique		>YCR019W
CTGAACACTTATAGACACGG		TAGACACTTGCGGGTCCTTG
>YDL077C-1|20|unique		>YCR020C
AGTCGGGTCATGGAATCCCT		TAGAAACTTGGCAGACCTTG
>YDL078C|20|unique		>YCR020C-A
CTCTGAAGTTAATGACGTGG		TACTCTTATTGAATCGCCGG
>YDL079C|20|unique		>YCR020W-B
CTCGTGTATAATAATGCGGG		TAATCTCGTTCTCTCACAAG
>YDL080C|20|unique		>YCR021C
AATGGAATCACAGTCGCCCT		TACTCCCTTGCGGCTAGTTG
>YDL082W|19|unique		>YCR022C
CTCGGAATTATATGAACGG		TACTAATATGTACGTGGCGG
>YDL083C|20|unique		>YCR023C
CTCGCTTACGCTATATTACG		TACGTCAATTCCGATTCGTG
>YDL084W|20|unique		>YCR024C
CTCGCAACTTACTTGTATCG		GGGCAGAGTTGCACACTA
>YDL085C-A|20|unique		>YCR024C-A
CAATGTAATGCCGAGTTCCT		GGGATTCATTCCATGTCA
>YDL085W|20|unique		>YCR025C
CTCGATAGTTACCTGACTGG		GGGATGAATTGACGATCACT
>YDL086W|20|unique		>YCR026C
CTCGATACTTAGGTACGACG		GGGATCTGTTAGACTCTGCT
>YDL087C|20|unique		>YCR027C
CTCCTGATTAACTCTACGTG		GCGGAAACTTCATATCATG
>YDL088C|20|unique		>YCR028C
CTCCTGAATGTAAGTCCTGG		GCGCTTGAGCACTGTGTTTA
>YDL089W|16|unique		>YCR028C-A
TCTGTAAGTATATCGG		GCGCTTCATGCCTCTTAG
>YDL090C|20|unique		>YCR030C
CTCCTATCTGTCACGTAAGG		GCGCTTATGTATAGGTCTGC
>YDL091C|20|unique		>YCR031C
GTCCAGTGTTAAACGATGTG		GCAATCACTTCCAGGGCA
>YDL092W|20|unique		>YCR032W
CTCAGCCCTTACGTGAATGG		GCAATACCTTCCATACGATG
>YDL093W|19|unique		>YCR033W
CTCAATTTACTCACGTAGG		GCAAGGTATGTGAGCTAATC
>YDL097C|19|unique		>YCR034W
AAATCACTGTAAGAGGTCG		GCAAGCTGCCTGTGCATC
>YDL098C|20|unique		>YCR035C
CAAATACCTCTCCAAGTGAG		CTATCATCTGCTCTCAGT
>YDL099W|19|unique		>YCR036W
CAAAGTCTCTCCGCTAGAG		CTATCAGGTTACGATGAC
>YDL100C|20|unique		>YCR037C
ATTTCTCGTTACACCGCATG		CTATCAGCTTAGCGCCTATT
>YDL101C|20|unique		>YCR043C
ATTTATCTAACCTCTGCGCG		CTATCACGTTAGATCCAC
>YDL102W|20|unique		>YCR044C
ATTGCCACGCCTGACGTAAG		CCTCCATATCAGTGTAGATC
>YDL104C|20|unique		>YCR045C
ATTCTATGAAATCCTGGGCG		CCTCAGCATGTAGATGAATC
>YDL105W|20|unique		>YCR046C
ATTCTAATCAATCGTCGCGG		CCTATGATGCGTCAGGTGCT
>YDL106C|20|unique		>YCR047C
ATTCGACGCCATCGTAGTAG		CCTATCTGGCTCACTGAATG
>YDL107W|20|unique		>YCR048W
ATTATACAAACTGCTCCACG		CAGGCCGTCATGACATA
>YDL109C|20|unique		>YCR049C
ATGTCGTAACAGTACCTGAG		CAGGCCAGTGGATCAGCATA
>YDL110C|20|unique		>YCR050C
ATGTATCCGAAGTCGTAGTG		CAGGCACTGGCCGATAGTAT
>YDL113C|20|unique		>YCR051W
ATCTACAGCGATAATGACGG		CAGGCACGTCCTCAGAGATA
>YDL114W|20|unique		>YCR052W
ATCGTGAATAAGTCCTCAGG		ATTGAGGCACATGGGGGC
>YDL115C|20|unique		>YCR053W
ATCGACTATCTCCCAAGTAG		ATTCTCTCAATCTAGCGAGC
>YDL116W|20|unique		>YCR054C
ATCCTCATCTCTACAAAGGG		ATTCGTGCAAATCTCGACTG
>YDL117W|19|unique		>YCR057C
ATCCCTGATCCCTAGTATG		ATTCCTGCCCTCGATGAGAG
>YDL120W|20|unique		>YCR059C
ATCAAATACCCGTAGCTCGG		AGTGACTAGCGATGCGCCAA
>YDL121C|20|unique		>YCR060W
ATATTCGAGAAACTGGCCTG		AGTGACCATCGTGACGCCAT
>YDL122W|19|unique		>YCR061W
ATATTCCGAATCTCGCCAG		AGTGAAGATGACTGAGCACC
>YDL123W|20|unique		>YCR062W
ATATTACGCAAAGTGCAGGG		AGTCTATCTCACGTACTCTG
>YDL124W|20|unique		>YCR063W
ATATCTCCTCCGGTCAATAG		ACCAGATCCACTCAGTA
>YDL125C|19|unique		>YCR064C
ATATCTCTACATCGGGTCG		ACCAGAGTGAGCGATGACCA
>YDL126C|19|unique		>YCR065W
ATATAGCTAATAGGGTCGG		ACCAATCATCGCAGCGTAGA
>YDL127W|18|unique		>YCR066W
ATAGGCTCCGTCACGTAG		ACCAAGAGTGACATCAGC
>YDL128W|20|unique		>YCR067C
ATAGCAGATAGTCTAACGGG		TGTAGCTGTTTCATCCGCGC
>YDL129W|20|unique		>YCR068W
ATACGTCTTACCGCACATAG		TGTAGCGTTGTGTCTGCCCA
>YDL130W|20|unique		>YCR069W
ATACCTACTCCTAGATCAGG		TGTAGCGATTTCGTGTAGCC
>YDL130W-A|20|unique		>YCR071C
GATGAAGATGTATCGTAGCC		TGTAGATTTATTCACGGCGC
>YDL133C-A|20|unique		>YCR072C
GATCTTTCCTGTAACTGGGC		TAACAGCGTTTAAGTGT
>YDL133W|20|unique		>YCR073C
ATACAATGAGGCGTACTCGG		TGACAGATTGCACATAG
>YDL134C|20|unique		>YCR073W-A
ATAATCTCTAGCCTCACGGG		TGACAGACTGGTTGGTTATC
>YDL135C|18|unique		>YCR075C
ATAAGTACCCTAGCTCGC		TGACAAGATTTGCCAACTGG
>YDL136W|20|unique		>YCR076C
ATAACCTATGAGAGCTACGG		TCACAGCATGTTGGCTAATG
>YDL137W|20|unique		>YCR077C
ATAACCATGCCTCAATCGGG		TCACAGAGTGTTGCTCGCTG
>YDL138W|20|unique		>YCR079W
ATAAAGGATCATCAGGGTCG		TCACAGAATTGGATCACT
>YDL139C|20|unique		>YCR081W
ATAAAGCTCTATACTCCGCG		TCACACTGCTTCTGATGGA
>YDL141W|20|unique		>YCR082W
AGTCCTACTACTCGTACATG		TTATCTAGTTGATGGCGTGC
>YDL142C|19|unique		>YCR083W
AGTCACTATGAATGACGGG		TAATCAAATTGATGGCAGGC
>YDL143W|20|unique		>YCR084C
AGTCACACTGAATCTAACGG		TAATCCATTGCACTGATGCG
>YDL144C|20|unique		>YCR085W
AGTATCCCTCGGTCACAGTG		TAATCACGTTGCCTGAGATG
>YDL145C|20|unique		>YCR086W
AGTAACAATCCTGCCACTAG		GGGATCATTGCACAGCTCTG
>YDL146W|18|unique		>YCR087C-A
AGGTATCTCCGCTACTGA		GGGAGTCTTGAGCATCATTT
>YDL147W|20|unique		>YCR087W
AGGGCACGTCGAACTCATTG		GGAGCTATTGCACGACTCT
>YDL148C|20|unique		>YCR088W
AGGATACGTCATCAGTCCGG		GGGAGATATGTGCTCACTCT
>YDL149W|20|unique		>YCR089W
AGGACGATGACTATACTACG		GCGCTTACTCAGATGTATG
>YDL150W|20|unique		>YCR090C
AGGACACCTCTCTTTGTATG		GATGGCATTCAATATGAGCG
>YDL153C|20|unique		>YCR091W
AGCAGCCCTCTACTTTGTTG		GATGGACCTTACTGTACCTT
>YDL154W|20|unique		>YCR092C
AGCAACAGTCGTATAACTCG		GATGCTTATCCTCTATGGGC
>YDL155W|20|unique		>YCR093W
AGATGAATGAATACCGTCCG		ATGCGCTGTGCGTACTCTA
>YDL156W|20|unique		>YCR094W
AGATCCTATCGCGGTATCGG		GATGCCCTTCCAATCGTGGT
>YDL157C|19|unique		>YCR095C
AGATATACTGCAAAGCCGG		GATGCCAGTTATCTACCATG
>YDL159W|19|unique		>YCR098C
AGACTCCTGACCCGTGTAG		GATGCAGTGGCTGTACTCCT
>YDL159W-A|20|unique		>YCR099C
CAAGGGATGATGCGGCTACC		GATGCACGTTATCGTCGAGT
>YDL160C|20|unique		>YCR100C
AGACCGTATCGTCCACAGTG		GATGATTATCGCTCTGTAGG
>YDL160C-A|20|unique		>YCR101C
CAAGGCCGTAACGTCTCTTT		GATGAGCTTCAGTGTACTTC
>YDL164C|20|unique		>YCR102C
AGAACATATACGCGGGATTG		GATGAGATGTGCGCTCCTCT
>YDL165W|20|unique		>YCR102W-A
AGAAACCATGCCCGACTGAG		GATGACTGTGACTGGTCCCT
>YDL166C|20|unique		>YCR105W
ACTTAGTGTAGAAGCAGTCG		GATGACCTTATATGCTGGGT
>YDL167C|20|unique		>YCR106W
ACTTAGAACAGATCGTCACG		GATGAATTAACTCTGCTGCC
>YDL168W|20|unique		>YCR107W
ACGGCACATACGTCCGAAAG		CACTGGTCGCCGTGCATATA
>YDL169C|20|unique		>YDL001W
ACTGCAAATACTCGTAGACG		GCTTGCTAACACTTCTTGGG
>YDL170W|20|unique		>YDL002C
ACTCTACATACGGTGACGTG		GCTCACTTATATTCACGGG
>YDL173W|19|unique		>YDL003W
ACTCAGCGTCCGTAGATCG		CTTAATTCCGTAGCTGTGG
>YDL174C|18|unique		>YDL004W
ACAGAACTGAATCCGAGG		GCTCTCCCTTCAGTTATAGG
>YDL175C|20|unique		>YDL005C
ACTACTCATCGCCGAGGTTG		GTTCCGATTATCTTAACTGG
>YDL176W|20|unique		>YDL006W
ACTACTAGGAGTCTACGATG		GCTCAGTTGAACGGTATTTG
>YDL177C|20|unique		>YDL007W
ACTACACGTCAATCTACAGG		GCTATTCAGTTAATGGGTCG
>YDL178W|20|unique		>YDL008W
ACGGCCCTCTAAGCAATATG		GCTATAATTCGGACGTATGG
>YDL179W|19|unique		>YDL009C
ACGATACTCCTCATACTTG		GCTAATAATCAGTCGTGGG
>YDL180W|20|unique		>YDL010W
ACGGAATATCCTACGCTCAG		GCAAAGATTCCTAGACCTG
>YDL181W|19|unique		>YDL011C
ACGCTAGGTCACGGTATCG		GCGTTCGAGTCGTCTTAATG
>YDL182W|20|unique		>YDL012C
ACGACTATGAGCCGACGTAG		GCGTTAAGTTCCCTGATCTG
>YDL183C|19|unique		>YDL013W
ACCTCTCCAGGATGGATTG		GCGTGGAATTAACTGTTCAG
>YDL184C|20|unique		>YDL014W
ACCTCTACGCTATCAGTAAG		GCGCCTATTGAACTAAGTGG
>YDL185W|21|unique		>YDL015C
ACCCTCAGTCCGGTATGCTTG		GCGACTCTTCGATAAAGTTG
>YDL186W|20|unique		>YDL016C
ACCTAGAATCTCAGCCTAAG		CGAATCATTACTTAGGAGG
>YDL188C|20|unique		>YDL017W
ACCGTAAATGAATCACGCTG		GCGAGTTCCACGTCTGG
>YDL189W|20|unique		>YDL018C
ACCGCAATGACTAAAGCGTG		GCCTTCTAACAATGTATGGG
>YDL190C|20|unique		>YDL019C
ACCCGGAATCTAGCATACTG		GCCTCACTTAGTATTACG
>YDL191W|20|unique		>YDL020C
TTGGACGATTTGGAATTGCC		GCGACTTCGCAAATATGG
>YDL192W|20|unique		>YDL021W
TTAGAATCTTTGCGTGGCCC		GCCCATATTGACCAACGTGG
>YDL193W|20|unique		>YDL022W
TTGCGCATTGTTTGGAGCCC		GCCCAATTAGTACATATCCG
>YDL194W|20|unique		>YDL023C
TTGCCGTGTTTGACTGGACC		GCCACACGTTCCAAAATGAG
>YDL195W|20|unique		>YDL024C
TTGCCCTATTTGGCTAAGGC		GCCAACATTAGTTACCATCG
>YDL197C|19|unique		>YDL025C
TTGAGTGTTGTCCAAGGCC		GCATTTACCCTCCTGTGGTG
>YDL198C|20|unique		>YDL026W
TTGAGTACGTTTCTGGAAGC		GCATTACCTTAGTGTCCTGA
>YDL199C|20|unique		>YDL027C
TTGAGCTTTCTTCGGAGGCC		GCATTAAATCTTCAGATCGG
>YDL200C|20|unique		>YDL028C
TTGACCGTTGTTGTACGCGC		GCATATTATTAAAGGCGGCG
>YDL201W|20|unique		>YDL029W
TTGAATATGGTTTCGGCGAC		GCAGAGATTATTAACTCGGG
>YDL202W|20|unique		>YDL030W
TTCTCTGGTTTCGGACGAGC		GCAGAATTAAGTATGCCGG
>YDL203C|20|unique		>YDL031W
TTCGGGTGTTTGCATAGACC		GCACTAAATGTTCACCCTAG
>YDL205C|20|unique		>YDL032W
TTCCATTTGAATTGGGCGGC		GCACCACCTTCAATTAAGAG
>YDL206W|20|unique		>YDL033C
TTCAACTATTTCGTGAGGGC		GCAATAAGTTCCAAGGAGTG
>YDL209C|20|unique		>YDL034W
TTATCTGTTTCAGGAGGGCC		GCAAGGACTTATTACTCA
>YDL210W|20|unique		>YDL035C
TTAGGGCGTTTGATGTCACC		CAATTCATTATCCCTAAGG
>YDL212W|20|unique		>YDL036C
TTAGAGGTTGTTCTGAAGCC		GCAAAGTGTTACCTCCTG
>YDL213C|20|unique		>YDL037C
TTACGGGAATTGATAGTGCC		GATTCTACAAGATTAGCGGG
>YDL214C|20|unique		>YDL038C
TTACGCGGTGTTTCGCTCAC		GATGTATATTAAGCTCCCGG
>YDL215C|20|unique		>YDL039C
TTACAGTGTTTCGGTAGAGC		GATCGTAATTCAGTACACGG
>YDL216C|19|unique		>YDL040C
TTACACCTGTTATCAGGGC		GATCCACTTCCGACAAGGTG
>YDL217C|20|unique		>YDL041W
TTAATTTATTGAGCGGCGGC		GATCAATTACAGTTAGGCCG
>YDL218W|19|unique		>YDL042C
TAAGAGGTTTCTCGTGCGC		GATCAAGGTTCAAACAGGG
>YDL219W|19|unique		>YDL043C
TTAACTCTTGGGCTACGGC		GATATAACTTCACTGACCGG
>YDL220C|19|unique		>YDL044C
TTTGATGTTTAGGAACGCC		GATACCTATTCGCAAACGTG
>YDL222C|19|unique		>YDL045C
TGTTACCTTGTGCGCGTAC		GATAAGTATGTAGTAGCCCG
>YDL224C|18|unique		>YDL045W-A
TGTGAGTTTCGTAAAGCC		GATAAACGTGCGCCTTAATG
>YDL227C|20|unique		>YDL046W
TGTCTAAATTGGGTGTGCCC		GAGAGCCCTTATGTACCTCG
>YDL229W|20|unique		>YDL047W
CGTCGAAATTGTACTTGGGC		GAGAACCGTTAATGGTCTGG
>YDL230W|19|unique		>YDL048C
TGTAGACGTTGGTTCGCAC		GACTTACATTAGTAGCACGG
>YDL231C|20|unique		>YDL049C
TGTACCTATTTCAGTCGGGC		GACTCTAATTCAATCCAGGG
>YDL235C|20|unique		>YDL050C
TGGTATTGTTCATAAGGGCC		GACTCAAATTACATCGGTGG
>YDL237W|20|unique		>YDL051W
TGGGTACTTGTGTTCAACGC		GACCTATCTTCACTACAGG
>YDL240W|20|unique		>YDL052C
TGGGAAGTTGTGTTATCCAC		GACAGACTTCCAAACTCTAG
>YDL241W|20|unique		>YDL053C
TGGAGTTTCCTAGTGTGCCC		GAATTTGAGATTAAGCCGCG
>YDR001C|20|unique		>YDL054C
TGGACCCTTGTGGTACTGTC		GAATTTCGTACTAATGCGCG
>YDR002W|19|unique		>YDL055C
TGAATTATTTGCGGTAGCC		GAATAAACTTCAAGCGCCTG
>YDR003W|19|unique		>YDL056W
TGGAAAGATTTATACGGGC		GAAGCACATTCCCGAACTGG
>YDR003W-A|20|unique		>YDL057W
CAAGGACGTAGTCGGTAGCC		GAATCCCTTAGCTTAGATG
>YDR004W|19|unique		>YDL058W
GCGTATGTTTAGTCCGGCC		GAACTCATTAGTCCGAATCG
>YDR005C|20|unique		>YDL059C
TGCCCTTTCAGGTAGTTGGC		GAACCCGATTATATCAGAGG
>YDR006C|20|unique		>YDL060W
TGATTTCCTTGGTGGCGAAC		GAACAACTTAGTCATCAGGG
>YDR007W|20|unique		>YDL061C
TGATTTACTTGTGAGGGACC		GAAACGCCTTAGATATAAGG
>YDR009W|20|unique		>YDL062W
TGAGTGTATTTAACGTCGGC		CTTTGAGAAACGTCGTGATG
>YDR011W|20|unique		>YDL063C
TGAGGTAGTTTAGTGATCCC		CTTGATAGTAAGTGTACGCG
>YDR013W|20|unique		>YDL064W
TGAGGATTTATAGTTCGGCC		CTTCCCACGCATTGAATTTG
>YDR014W|20|unique		>YDL065C
TGACACCTTGTGACGGGTTC		CTTCAGAATCTCTCTAGGG
>YDR016C|20|unique		>YDL066W
TGAAGGGATTTGAACAAGCC		CTTCAATACAGTCTTAGC
>YDR017C|18|unique		>YDL067C
TGAAGCGGTTTAAAAGCC		CTTATCGGCTAATAAAGTCG
>YDR018C|20|unique		>YDL068W
TGAACTCCTTTGGTCTAAGC		CTTAGTGTGGTACGATCTCG
>YDR019C|19|unique		>YDL069C
TGAACGGATTTAGGATCCC		CTGTACTATACTCTTACGCG
>YDR020C|20|unique		>YDL070W
TGAAATGCTTTGGGTTCGCC		CTGGTAACTTATACAGCTCG
>YDR021W|20|unique		>YDL071C
TGAAACTTGGTTGGCTGTCC		CTGGCTATTAAGCTATACGG
>YDR022C|20|unique		>YDL072C
TCTTTGCGTTTACGGAGAGC		CTGGACCTTAATCGTGTGCG
>YDR023W|20|unique		>YDL073W
TCTTAGAGTTGGGTTGCACC		CTGCTAAGTTACTAGAGTGG
>YDR025W|20|unique		>YDL074C
TCTTAACATTTAGCCTGGGC		CTGACTAGGTATTAGCGTAG
>YDR026C|20|unique		>YDL075W
TCTGGGAATTGGTTCTAGCC		CTGACGTATTAGTCCAAT
>YDR027C|19|unique		>YDL076C
TCTGGCTTTAATTAGGGCC		GTGACACATTAGTAACGT
>YDR028C|20|unique		>YDL077C
TCTAGTTGGTTGGTAGCACC		CTGAACACTTATAGACAC
>YDR031W|20|unique		>YDL078C
TCGGTTGCTTGGATGTACCA		CTCTGAAGTTAATGACGTGG
>YDR032C|20|unique		>YDL079C
TCGGTTAGTTGGTGACATCC		CTCGTGTATAATAATGCGGG
>YDR033W|20|unique		>YDL080C
TCAGTATCTTGGATTCCGGC		CTCGGTATTATAGATAGGCG
>YDR035W|20|unique		>YDL081C
TCGGGATATGTTGGTACTCC		CTCGGGCCTTATACAATATG
>YDR036C|20|unique		>YDL082W
TCGGGAAGTTTAGAGCTATC		CTCGGAATTATATGAAC
>YDR037W|20|unique		>YDL083C
TCGGAGTGTTTAGAAATGCC		CTCGCTTACGCTATATTA
>YDR041W|20|unique		>YDL084W
TCGCGTAATTGGGTCGTCTC		CTCGCAACTTACTTGTAT
>YDR044W|20|unique		>YDL085W
TCGAAACATTGGGTTATGGC		CTCGATAGTTACCTGACTGG
>YDR045C|20|unique		>YDL086W
TCCGTCTGTTGAGTTAGGCC		CTCGATACTTAGATACGACG
>YDR046C|19|unique		>YDL087C
TCCGCTTTAATAACTTGGC		CTCCTGATTAACTCTACG
>YDR047W|19|unique		>YDL088C
TCAATGGTTGGGAATTATC		CTCCTGAATGTAAGTCCTGG
>YDR049W|20|unique		>YDL089W
GGCGACCGTGTCTTAGATCC		CTCCTCTGTAAGTATATCGG
>YDR050C|20|unique		>YDL090C
TCTCCGTATTTACTCAGAGG		CTCCTATCTGTCACGTAAGG
>YDR051C|20|unique		>YDL091C
GGTCGAATTGAGTATAGTCC		GTCCAGTGTTAAACGATG
>YDR054C|20|unique		>YDL092W
GGTAAGATTCGTCACGCTTC		CTCAGCCCTTACGTGAATGG
>YDR055W|20|unique		>YDL093W
GGGTTATGGTGCTCTATCCC		CTCAATCTTACTCACATAGG
>YDR056C|20|unique		>YDL094C
GGGTGGCATTCCTTACTCTC		CTATTCATTACAATCGCGGG
>YDR057W|20|unique		>YDL095W
GGGTATGTTACCCTGTGCCC		CTATTACATTAGAGGCGTGG
>YDR058C|20|unique		>YDL096C
CAGTGATCTGAGCGTCACTA		AACGTAGTGTCAATCACGG
>YDR059C|19|unique		>YDL097C
GGGTATCTTATCCTGTGCC		AAATCACTGTAAGAGGTCG
>YDR060W|20|unique		>YDL098C
GGGTACTATTATGGTGATCC		CAAATACCTCTCCAAGTGAG
>YDR061W|19|unique		>YDL099W
GGGCGTAATGGATCTTAAC		CAAAGTCTCTCCGCTAGAG
>YDR062W|20|unique		>YDL100C
GGGCAACATTCTTTCTTGGC		ATTTCTCGTTACACCGCATG
>YDR063W|20|unique		>YDL101C
GGGAGACTTGCTAAATCTTC		ATTTATCTAACCTCTGCGCG
>YDR064W|20|unique		>YDL102W
GGGAATGTTGAACCTCTGTC		ATTGCCACGCCTGACGTAAG
>YDR065W|20|unique		>YDL103C
GGCCGTCTTATCGACTGTTC		ATTGAATGGAAGCTCGTCCG
>YDR066C|18|unique		>YDL104C
GCATATAGGTGGTAACCC		ATTCTATGAAATCCTGGGCG
>YDR067C|20|unique		>YDL105W
GGAGTGCGTTGAATAACTAC		ATTCTAATCAATCGTCGCGG
>YDR068W|19|unique		>YDL106C
GGAGACGATTGAAATGACC		ATTCGACGCCATCGTAGTAG
>YDR069C|19|unique		>YDL107W
ATACGCTGAATAGAGCCCT		ATTATACAAACTGCTCCACG
>YDR070C|19|unique		>YDL108W
GGACCTCTTATTATAACGC		ATTAAGAACAGTGCCCTC
>YDR071C|20|unique		>YDL109C
ACGCCTCCTTGGACATTAGG		ATGTCGTAACAGTACCTGAG
>YDR072C|20|unique		>YDL110C
GGACAGCCTGGTGTAAATCC		ATGTATCCGAAGTCGTAGTG
>YDR073W|20|unique		>YDL111C
GGAATGGATTCAGATATACC		ATGTACCTCACTCTACGTTG
>YDR074W|20|unique		>YDL112W
TCGACACCTTTACAGGCTGG		ATCTGTCAACCTCTAATCGG
>YDR076W|20|unique		>YDL113C
GGAACGAATTAGCGATTAGC		ATCTACAGTGATAATGACGG
>YDR077W|18|unique		>YDL114W
GCTCAGTTCCCGTTAAGC		ATCGTGAATAAGTCCTCAGG
>YDR078C|20|unique		>YDL115C
GCTGCTAATGGTTACGGTGC		ATCGACTATCTCCCAAGTAG
>YDR079C-A|20|unique		>YDL116W
CAAGCTCGTACCTAGCAGGA		ATCCTCATCTCTACAAAGGG
>YDR079W|19|unique		>YDL117W
GCTAAATTGACTACAGGGC		ATCCCTGATCCCTAGTATG
>YDR080W|20|unique		>YDL118W
GCGTTAATGTGGAGTTACAC		ATCCCTCTAGCAAGTGGTG
>YDR081C|20|unique		>YDL119C
GCGTGGTTAGGTATATCTAC		ATCATCGTCCCTACAAGTTG
>YDR082W|19|unique		>YDL120W
GCGGTGATTAAGGTCTATC		ATCAAATATCCGTAGCTCGG
>YDR083W|20|unique		>YDL121C
GCGGGTAGTGTATCCTATCC		ATATTCGAGAAACTGGCCTG
>YDR085C|20|unique		>YDL122W
GCGAACTATTCCTTTGAGTC		ATATTCCGAATCTCGCCAG
>YDR086C|20|unique		>YDL123W
CCGAAATGTCTATTAACCGC		ATATTACGCAAAGTGCAG
>YDR087C|20|unique		>YDL124W
GCGAAATATCTTACTAGCCC		ATATCTCCTCCGGTCAATAG
>YDR088C|20|unique		>YDL125C
GCCGTGAGTGGTACTAATCC		ATATCTCTACATCGGGTCG
>YDR090C|18|unique		>YDL126C
GCCGAAGGCAGTAGTCTC		ATATAGCTAATAGGGTCGG
>YDR091C|20|unique		>YDL127W
GCAGAGGGTTAATAAATCTC		ATAGGCTCCGTCACGTAG
>YDR092W|20|unique		>YDL128W
GCACGTCGTATTAGGTTGTC		ATAGCAGATAGTCTAACGGG
>YDR092W-1|20|unique		>YDL129W
AGTCGCCATCTCATGCAAGT		ATACGTCTTACCGCACAT
>YDR096W|19|unique		>YDL130W
GATTTCCGAACTTAGTCTC		ATACCTACTCCTAGATCAGG
>YDR098C|20|unique		>YDL130W-A
GATTAGCCTTATCGGTGGTC		GATGAAGATGTATCGTAGCC
>YDR099W|20|unique		>YDL131W
GATTAGATTATAGGTCCGGC		ATACACTTACGCCACATAGG
>YDR100W|20|unique		>YDL132W
GATTAACCTGGTATGTACGC		ATACACCTGACCTCTAAAG
>YDR101C|20|unique		>YDL133C-A
GATGGAATGGTAGTCTAACC		GATCTTTCCTGTAACTGGGC
>YDR103W|20|unique		>YDL133W
GATCGGAATTAAGAGTGTCC		ATACAATGAGGCGTACTCGG
>YDR104C|20|unique		>YDL134C
GATCGAGTTAAGTTCACGGC		ATAATCTCTAGCCTCACGGG
>YDR107C|20|unique		>YDL134C-A
GATAGGTCTGTAGGTCTAAC		ATAATCCCTCTCAGCTAGG
>YDR108W|19|unique		>YDL135C
GATACAATTACGGGTTAGC		ATAAGTACCCTAGCTCGCA
>YDR109C|20|unique		>YDL136W
GATAATGTTACCATACGGGC		ATAACCTATGAGAGCTACGG
>YDR113C|20|unique		>YDL137W
GAGATATAGGTGGTTAAACC		ATAACCATGCCTCAATCGGG
>YDR115W|20|unique		>YDL138W
GAGAGAAGTTCAAGGCCCTC		ATAAAGGATCATCAGGGTCG
>YDR116C|20|unique		>YDL139C
GAGAATAATGTAGGGTCCTC		ATAAAGCTCTATACTCCGCG
>YDR118W|20|unique		>YDL140C
GACGTAAATTAGAGGCTGTC		AGTCGTAGTCAATATCCTG
>YDR119W|20|unique		>YDL141W
GACGGTGTTAAAGTATGCTC		AGTCCTACTACTCGTACATG
>YDR120C|20|unique		>YDL142C
GACCTGCCTTAGGGCTTATC		AGTCACTATGAATGACGGG
>YDR121W|20|unique		>YDL143W
GACAGTATTATCTAACGGCC		AGTCACACTGAATCTAAC
>YDR122W|20|unique		>YDL144C
GACACGGTTATACGAATGGC		AGTATCCCTCGGTCACAGTG
>YDR123C|20|unique		>YDL145C
GACACAGCTCTTGGTTGTTC		AGTAACAATCCTGCCACT
>YDR124W|20|unique		>YDL146W
GACAAAGTTATGGGACTGGC		AGGTATCTCCGCTACTGAG
>YDR125C|20|unique		>YDL147W
GAATCCCATGTCGTTCGGAC		AGGGCACGTCGAACTCATTG
>YDR128W|20|unique		>YDL148C
GAAGGAGCTTATGAGTAACC		AGGATACGTCATCAGTCCGG
>YDR130C|20|unique		>YDL149W
GAAGAACTGTGAGGTACTCC		AGGACGATGACTATACTACG
>YDR131C|20|unique		>YDL150W
GAAGAAATTAACGGCTCTGC		AGGACACCTCTCTTTGTA
>YDR137W|19|unique		>YDL151C
AACAAGTTAGGGATGCTTC		AGGAATAATCTAGCAGGTCG
>YDR138W|20|unique		>YDL152W
GAAATGAGTTACTACGTGGC		AGCTCCAGTCGCTAGTA
>YDR139C|20|unique		>YDL153C
GAAACGAGTTAGTCAATGAC		AGCAGCCCTCTACTTTGTTG
>YDR141C|20|unique		>YDL154W
GAAACAAATGTTCGGGTATC		AGCAACAGTCGTATAACTCG
>YDR142C|20|unique		>YDL155W
CTTTAGGTAACGTGATCTGC		AGATGAATGAATACCGTCCG
>YDR143C|19|unique		>YDL156W
CTTGGAAAGATGTAGGCCC		AGATCCTATCGCGGTATCGG
>YDR144C|20|unique		>YDL157C
CTTCGAGAGACTTATAGCCC		AGATATACTGCAAAGCCGG
>YDR145W|19|unique		>YDL158C
CTAGATGGGTGTATGAACC		AGATACCTGCCGCGTACTAG
>YDR146C|20|unique		>YDL159W
CTTAGAAATGTATCGACCGC		AGACTCCTGACCCGTGTAG
>YDR147W|20|unique		>YDL160C
AGTCGAGATGCAGCGCCTAT		AGACCGTATCGTCCACAGTG
>YDR148C|20|unique		>YDL161W
AGGTGATGCAGGTGACCCTC		AGAAGTACGCGATGAATCCG
>YDR150W|20|unique		>YDL162C
AGGGTGGAACGCATACTCTC		AGAACTGTCACACCCTATTG
>YDR151C|19|unique		>YDL163W
AGGCCGTAAACTAGTGCGC		AGAACCCATCGTAGACAGTG
>YDR152W|19|unique		>YDL164C
AGGACATCTGGGATACGCC		AGAACATATACGCGGGATTG
>YDR153C|20|unique		>YDL165W
TGGAAGTATCTACAGCTCCC		AGAAACCATGCCCGACTGAG
>YDR155C|20|unique		>YDL166C
AGGAAAGTGAGATGCCTATC		ACTTAGTGTAGAAGCAGTCG
>YDR156W|20|unique		>YDL167C
AGCGGAAATGCCCGATACTC		ACTTAGAACAGATCGTCACG
>YDR158W|19|unique		>YDL168W
AGCAGTAGTGCCTAAACGT		ACGGCACATACGTCCGAAAG
>YDR159W|20|unique		>YDL169C
TCTGGCAATTTACTCCTGGG		ACTGCAAATACTCGTAGACG
>YDR162C|20|unique		>YDL170W
AGACGTGTAACGATATACGC		ACTCTACATACGGTGACGTG
>YDR163W|19|unique		>YDL171C
AGACGTATGACTCCAGGTC		ACTCGCAATCTCGAACTAGG
>YDR164C|20|unique		>YDL172C
AGACCAGGTGGAACTAGATC		ACTCATACTCGTACTACAGG
>YDR165W|19|unique		>YDL173W
AGAATGAAGGGTCGCTCTC		ACTCAGCGTCCGTAGATCG
>YDR166C|20|unique		>YDL174C
AGAAGTAATCGTCCTCATCC		ACAGAACTGAATCCGAG
>YDR168W|20|unique		>YDL175C
AGAAGAATGACCGGCGTCTC		ACTACTCATCGCCGAGGT
>YDR169C|19|unique		>YDL176W
ACTTACGGACCTCGGATGC		ACTACTAGGAGTCTACGATG
>YDR169C-A|20|unique		>YDL177C
CAATCTCCTGCATCATAAGT		ACTACACGTCAATCTACAGG
>YDR171W|20|unique		>YDL178W
ACTAGAGTGAGGATAGACCC		ACGGCCCTCTAAGCAATATG
>YDR172W|19|unique		>YDL179W
AGTCGAAGAGGTAGCATAC		ACGATACTCCTCATACTTG
>YDR174W|19|unique		>YDL180W
ACGGAGCTGAGGAACATCC		ACGGAATATCCTACGCTCAG
>YDR175C|20|unique		>YDL181W
ACGACAACTGAGACGAGGTC		ACGCTAGGTCACGGTATCG
>YDR176W|18|unique		>YDL182W
ACCTCGGATAGCTATAAT		ACGACTATGAGCCGACGTAG
>YDR177W|20|unique		>YDL183C
ACCGGCTGAGGAGTCATTAC		ACCTCTCCAGGATGGATTG
>YDR178W|19|unique		>YDL184C
ACCGCTATCTAATACGAGC		ACCTCTACGCTATCAGTAAG
>YDR179C|20|unique		>YDL185W
ACCAAGATGAGGGAAGCTCC		CCCTCAGTCCGGTATGCTTG
>YDR179W-A|19|unique		>YDL186W
ACCAAGGTCTATGAACTGC		ACCTAGAATCTCAGCCTA
>YDR181C|20|unique		>YDL187C
ACAAGGGATCGAAGTCCATC		ACCGTCATCTACAGTAATGG
>YDR182W|17|unique		>YDL188C
AATTGAAGAAACGCGCC		ACCGTAAATGAATCACGCTG
>YDR183W|20|unique		>YDL189W
AATTCAGTCAAGGTAGCGGC		ACCGCAATGACTAAAGCGTG
>YDR184C|20|unique		>YDL190C
AATTAAGGCACTATACGCGC		ACCCGGAATCTAGCATACTG
>YDR186C|20|unique		>YDL191W
AATGAACTCACGTAATCGCC		TTGGACGATTTGGAATTG
>YDR188W|19|unique		>YDL192W
AATCTGTGAAACTAAGCGC		TTAGAATCTTTGCGTGGCCC
>YDR189W|20|unique		>YDL193W
AATCXXTATGAGTCCGATCA		TTCCGGTTGTTTAGAG
>YDR191W|20|unique		>YDL194W
AATAGTAGTCCGCACTGAAC		TTGCCGTGTTTGACTGGACC
>YDR192C|20|unique		>YDL195W
AAGTTCTCAAACATCGAGCC		TTGCCCTATTTGGCTAAGGC
>YDR194C|20|unique		>YDL196W
AAGTGCGACAGGGTCCATAC		TTGATAGCTTTGGCGGTCCC
>YDR194W-A|20|unique		>YDL197C
CAATCGAATGTCACACGTCG		TTGAGTGTTGTCCAAGGCC
>YDR195W|20|unique		>YDL198C
AAGTGCCGCAGTCGGAATAC		TTGAGTACGTTTCTGGAAGC
>YDR196C|20|unique		>YDL199C
AAGTCACGTAATATCACGCC		TTGAGCTTTCTTCGGAGGCC
>YDR197W|20|unique		>YDL200C
AAGGGTACTAGCGACTGCTC		TTGACCGTTGTTGTACGCGC
>YDR198C|20|unique		>YDL201W
AAGGGCACTGACAATTGGCC		TTGAATATGGTTTCGGCGAC
>YDR200C|20|unique		>YDL202W
AAGGATGAAAGGCTACGCTC		TTCTCTGGTTTCGGACGAGC
>YDR201W|20|unique		>YDL203C
AAGGATAGTAGGAGCCCATC		TTCGGGTGTTTGCATAGACC
>YDR202C|20|unique		>YDL204W
AAGGAGGCTAGTATGAACTC		TTCCTAATTGTGTGCGGGCC
>YDR204W|20|unique		>YDL205C
AAGATCGGCAGACGTCATAC		TTCCATTTGAATTGGGCGGC
>YDR205W|20|unique		>YDL206W
AAGAGTATGACGACCACTTC		TTCAACTATTTCGTGAGG
>YDR208W|20|unique		>YDL207W
AAGAGCGCGGAGTACCTATC		TTCAACATTGTGGTTCGGGC
>YDR211W|17|unique		>YDL208W
GCATGAACGCGAATTTC		TTATGTTTGGCGTGGCACCC
>YDR212W|20|unique		>YDL209C
AAATAGGCTCTAAGCGATCC		TTATCTGTTTCAGGAGGGCC
>YDR213W|20|unique		>YDL210W
AACATGCTGAACCGGAGTAC		TTAGGGCGTTTGATGTCACC
>YDR214W|20|unique		>YDL211C
AACAGGTGAATAGACGGCTC		TTAGGGATTGTTCGCTGCCC
>YDR218C|20|unique		>YDL212W
GAAGGAGTCAGCGGATCACC		TTAGAGGTTGTTCTGAAGCC
>YDR219C|20|unique		>YDL213C
AAAGCAGGTCCGAGGCATTC		TTACGGGATTTGATAGTGCC
>YDR221W|18|unique		>YDL214C
AAAGAATATCGCGCTCGC		TTACGCGGTGTTTCGCTCAC
>YDR222W|20|unique		>YDL215C
AAAGAAGTCAGAGGCCGCTC		TTACAGTGTTTCGGTAGAGC
>YDR223W|20|unique		>YDL216C
TTTGGCTCTTTGGCCGGACA		TTACACCTGTTATCAGGGC
>YDR224C|20|unique		>YDL217C
TTTGGACGTTTGTGAGCCCA		TTAATTTATTGAGCGGCGGC
>YDR224C-1|20|unique		>YDL218W
ATTCGCCAGCCTGACGGATT		TTAAGAGGTTTCTCGTGC
>YDR226W|18|unique		>YDL219W
TACATGGTTTGAGGGCCA		TTAACTCTTGGGCTACGGC
>YDR228C|20|unique		>YDL220C
TTGGGTTCTTTCGGCCAGCA		TTTGATGTTTAGGAACGCC
>YDR229W|20|unique		>YDL221W
TTGGGCGCTTTGGTTCCACA		TGTTCCGTTATGACGGCC
>YDR231C|20|unique		>YDL222C
TTGCCGATTGTTTAAGCGAA		TGTTACCTTGTGCGCGTAC
>YDR232W|20|unique		>YDL223C
TTCTTCATTTCGCGGCGGGA		TGTGTTTCTTCAAAGGGAGC
>YDR233C|19|unique		>YDL224C
TCGCCCGTTTGCTATACGA		TGTGAGTTTCGTAAAGCC
>YDR234W|20|unique		>YDL225W
TTCGACCCTTTGCGTGTGGA		TGTGGATTGTTACGTGCCC
>YDR235W|19|unique		>YDL226C
TCCGGGTTGTTGGATCACA		TGTCTTTATTGAAACCGCGC
>YDR236C|20|unique		>YDL227C
TTCACTTTGGTCTCGGGCGA		TGTCTAAATTGGGTGTGCCC
>YDR237W|19|unique		>YDL229W
GACCCTCTTTCGGCTGAGA		TGTCGAAATTGTACTTGG
>YDR238C|20|unique		>YDL230W
TGTTTGGCTTTCCGCACCGA		TGTAGACGTTGGTTCGCAC
>YDR240C|20|unique		>YDL231C
TGTCTACCTTTCCGTCAAGA		TGTACCTATTTCAGTCGG
>YDR242W|20|unique		>YDL232W
CACTGGATACGGCTGGAACA		TGTAATGTTGTGGAGTACCC
>YDR243C|20|unique		>YDL233W
CGGACCGGGCTCTGAATATA		TGTAACGTGGTGGATCCC
>YDR244W|20|unique		>YDL234C
GATCGTAATTCAGTACACGG		TGTAACCTGTGTGTACGGC
>YDR245W|19|unique		>YDL235C
GGAAGACTGCGTCGTACAA		TGGTATTGTTCATAAGGGCC
>YDR246W|17|unique		>YDL236W
GAACACTTAGCCCCGGA		TGGTACGTGTCTTGACGCC
>YDR246W-A|20|unique		>YDL237W
CAAGCAGCTACTCTGACGTG		TGGGTACTTGTGTTCAACGC
>YDR247W|20|unique		>YDL238C
CGCTTGCGAAACTGTCCGAA		TGGCAATTTTCTAAGTG
>YDR248C|20|unique		>YDL239C
CGCGGGAATGTCCGAATCTA		TGGGACGATTTCTTCTGGCC
>YDR249C|20|unique		>YDL240W
CGCCTTAGACACGTCGTAGA		TGGGAAGTTGTGTTATCCAC
>YDR251W|19|unique		>YDL241W
CGCCAAACGGTCCAAGTGA		TGGAGTTTCCTAGTGTGCCC
>YDR252W|20|unique		>YDL242W
CGCAGTACGGTCCGATGTAA		TGGAGTTCTTTGGAGTCACC
>YDR253C|20|unique		>YDL243C
CGCACGTCTAGTGGGTACAA		TGGAGGAGTTTCCGATTCTC
>YDR254W|20|unique		>YDR001C
CGCACGGGTGGATAACCATA		TGGACCCTTGTGGTACTGTC
>YDR255C|19|unique		>YDR002W
CGTCTGGTACGAGGTCCTA		TGAATTATTTGCGGTAGCC
>YDR256C|20|unique		>YDR003W
CGAGGATGTCCCGTCGAATA		TGGAAAGATTTATACGGGC
>YDR257C|20|unique		>YDR004W
CGACTCCTGGTACGCAGTAA		GCGTATGTTTAGTCCGGCC
>YDR258C|20|unique		>YDR005C
CGACGCGGTCCCTATGAATA		TGCCCTTTCAGGTAGTTG
>YDR259C|20|unique		>YDR006C
CGACGAGGTGTACGAACTCA		TGATTTCCTTGGTGGCGAAC
>YDR261C|20|unique		>YDR007W
CGACCGAATGGGAAGTCATA		TGATTTACTTGTGAGGGACC
>YDR263C|20|unique		>YDR008C
CCTGAGTATCGTGAGACTAA		TGATTCAATTTAAGCCCGGC
>YDR264C|20|unique		>YDR009W
CCTGGGAGTCGGTACATACA		TGAGTGTATTTAACGTCGGC
>YDR265W|20|unique		>YDR010C
CCTGCTCCGGTCTAGTGAAA		TGAGGTGTTGTCCCTTAGCC
>YDR266C|20|unique		>YDR011W
CCTCTGGGCATCCGTATTAA		TGAGGTAGTTTAGTGATCCC
>YDR268W|19|unique		>YDR013W
CCTATCCGTCTACGGAATA		TGAGGATTTATAGTTCGGCC
>YDR270W|19|unique		>YDR014W
CCTAGTACGGCAGTGCGAA		TGACACCTTGTGACGGGTTC
>YDR272W|20|unique		>YDR015C
CCTACCGTGGTGGATGACAA		TGAAGTTTACTATTGGCCGC
>YDR273W|18|unique		>YDR016C
CCGTCAGATGGGACAACA		TGAAGGGATTTGAACAAGCC
>YDR275W|18|unique		>YDR017C
CCGTGTAGTGATCGGTCT		TGAAGCGGTTTAAAAGCC
>YDR276C|18|unique		>YDR018C
CCGCGAACTGAGCCGATA		TGAACTCCTTTGGTCTAAGC
>YDR277C|20|unique		>YDR019C
CCGAGTGGGAGCCTCTATAA		TGAACGGATTTAGGATGCC
>YDR283C|20|unique		>YDR020C
CCCGGTCATGGAGTACGATA		TGAAATGCTTTGGGTTCGCC
>YDR285W|20|unique		>YDR021W
CCCACGAGTGTGAAGCGTAA		TGAAACTTGGTTGGCTGTCC
>YDR286C|18|unique		>YDR022C
CCAAGGTCCGTCCGAATA		TCTTTGCGTTTACGGAGAGC
>YDR287W|18|unique		>YDR023W
CCTCAGGTGTCCGTACTA		TCTTAGAGTTGGGTTGCACC
>YDR288W|20|unique		>YDR024W
CCAGCGGGTGTACCTGAATA		TCTTAGAGTTGGTGTGAACC
>YDR289C|20|unique		>YDR025W
CCAGCCTGTCGGCATGTAAA		TCTTAACATTTAGCCTGGGC
>YDR292C|20|unique		>YDR026C
CCACGGTATGCGCCTAGTAA		TCTGGGAATTGGTTCTAG
>YDR294C|20|unique		>YDR027C
CCACGAGCTGTAATCCGGTA		TCTGGCTTTAATTAGGGCC
>YDR295C|20|unique		>YDR028C
CCACCTGCTAGGCGGAATAA		TCTAGTTGGTTGGTAGCACC
>YDR296W|20|unique		>YDR029W
CCACCGTGTGCCAGGTAATA		CTAGGGTGTATGGTCCAC
>YDR297W|20|unique		>YDR030C
CCACCAGTGATCGGGTATTA		TCGTGTGGTTTAAGATGCCC
>YDR299W|20|unique		>YDR031W
CCAAGACCTGTAGACGACTA		TCGGTTGCTTGGATGTACCA
>YDR300C|20|unique		>YDR032C
TGGAAACCCTGGAGCTGATA		TCGGTTAGTTGGTGACATCC
>YDR301W|20|unique		>YDR033W
CATCCGTCTGGACTAGGGAA		TCGGTATCTTGGATTCCGGC
>YDR303C|20|unique		>YDR034C
CATACCGTGCGTACCGTGAG		TCGGTAAGTTAATGTGCGC
>YDR304C|20|unique		>YDR035W
CAGTCCTTACACCAAATGGA		TCGGGATATGTTGGTACTCC
>YDR305C|19|unique		>YDR036C
CAGTAAGGTGCGTCCGTAA		TCGGGAAGTTTAGAGCTATC
>YDR306C|20|unique		>YDR037W
CAGCCCAGTGGACTAAGGTA		TCGGAGTGTTTAGAAATGCC
>YDR307W|20|unique		>YDR041W
CAGACCGGGATGGATACCAA		TCGCGTAATTGGGTCGTCTC
>YDR308C|20|unique		>YDR042C
CAGAAGTCTCTAACGTCCTA		TCGCGGGTTGTAGACTCTTC
>YDR309C|20|unique		>YDR043C
CACTCGACTGGCCGAAGTAA		TCGAGGGCTTTACGTTCTGC
>YDR310C|20|unique		>YDR044W
CACGCACCTGTAAATCGGTA		TCGAAACATTGGGTTATGGC
>YDR311W|20|unique		>YDR045C
CACCTGCGGGTAGGCTAATA		TCCGTCTGTTGAGTTAGGCC
>YDR312W|20|unique		>YDR046C
CACCGTGGGAGTACGCAATA		TCCGCTTTAATAACTTGGC
>YDR314C|20|unique		>YDR047W
CACCCTCGTGGACGGATATA		TCAATGGTTGGGAATTATC
>YDR315C|19|unique		>YDR048C
CACCCATGCCAGAATGAAA		TCCCTTAATTTAGAGCAGGC
>YDR315C-1|19|unique		>YDR049W
AGTCCTTCCGTAGCGTAGT		GGTGACCGTGTCTTAGATCC
>YDR316W|20|unique		>YDR050C
CACCCAGGTCTCAGGTAGAA		TCTCCGTATTTACTCAGAGG
>YDR317W|20|unique		>YDR050C-1
CACAAGGGTGGCACGTACTA		GGTCGCTTGAAGTTATGTAC
>YDR319C|20|unique		>YDR051C
CAAGTGGCGCGTCGTAACTA		GGTCGAATTGAGTATAGTCC
>YDR320C|20|unique		>YDR052C
CAAGTCCCTCGTAGGCTAGA		AGTCCTAATTCGTAGATAGC
>YDR321W|20|unique		>YDR053W
CAAGGTTGACGGAGCTACCA		GGTAATCTTCGATAGTAGGC
>YDR322W|20|unique		>YDR054C
CAAGGCGTGCTACGGTCTAA		GGTAAGATTCGTCACGCTTC
>YDR323C|20|unique		>YDR055W
CAAGCCGGTGCCGAAGAATA		GGGTTATGGTGCTTATCCA
>YDR324C|20|unique		>YDR056C
CAACCGCGTGGACGAGTATA		GGGTGGCATTCCTTACTCTC
>YDR325W|20|unique		>YDR057W
CAACACGGTGGCGTACAGAA		GGGTATGTTACTCTGTGCCC
>YDR328C|17|unique		>YDR058C
ATGTAAATCGTCTCCGA		CAGTGATCTGAGCGTCACTA
>YDR330W|20|unique		>YDR059C
ATGAAACCTGGCTCCCAATA		GGGTATCTTATCCTGTGCC
>YDR331W|20|unique		>YDR060W
ATCGCTACTCGCGTAAGGGA		GGGTACTATTATGGTGAT
>YDR332W|20|unique		>YDR061W
ATCGACCCTCGGTGCAGAAA		GGGCGTAATGGATCTTAAC
>YDR333C|20|unique		>YDR062W
ATCCTACGTCCGGCATGGAA		GGGCAACATTCTTTCTTGGC
>YDR336W|18|unique		>YDR063W
ATGGGAGGTCTCGCCGCT		GGGAGACTTGCTAAATCTTC
>YDR337W|20|unique		>YDR064W
ATAGCCACTCGTATCCGAAA		GGGAATGTTGAACCTCTGTC
>YDR339C|20|unique		>YDR065W
CTAACCACTTACATCGGAGT		GGCCGTCTTATCGACTGTTC
>YDR346C|20|unique		>YDR066C
CGAAGCGGTTAAATCATGGT		GCATATAGGTGGTAACCC
>YDR347W|20|unique		>YDR067C
CGTAACAATGCGTCGGGTCT		GGAGTGCGTTGAATAACTAC
>YDR348C|16|unique		>YDR068W
TTCGCGGAGTCTCTAT		GGAGACGATTGAAATGACC
>YDR350C|20|unique		>YDR069C
CGGTCCGATTACCTATCATT		GAGAACCTTGAATAGAGTC
>YDR352W|20|unique		>YDR070C
CGGTAGGCTGGCTAATTAAT		GGACCTCTTATTATAACGC
>YDR353W|20|unique		>YDR071C
CGGGCTCCTTACAATCGAGT		TCGCCTCCTTGGTCATTAGG
>YDR354W|20|unique		>YDR072C
CGGGCCTGTCGGACTATAAT		GGACAGCCTGGTGTAAATCC
>YDR356W|20|unique		>YDR073W
CGGGAGGATTACCAGTCCAT		GGAATGGATTCAGATATACC
>YDR357C|18|unique		>YDR074W
CGGCTCCGTGGTACGAAT		TCGACACCTTTACAGGCTGG
>YDR358W|20|unique		>YDR075W
CGGCGGCCTTAGACGAATAT		GGAACGGCTGTTATTGCTTC
>YDR359C|20|unique		>YDR076W
CGGCGGCATTACGGCTAAAT		GGAACGAATTAGCGATTAGC
>YDR361C|20|unique		>YDR077W
CGGAGCTTACGGGCCTATAT		GCTCTAGTTCCCGTTAATGC
>YDR363W-A|19|unique		>YDR078C
GATCTCGTTACTCGGTGTA		GCTACTAATGGTTACGGTGC
>YDR364C|20|unique		>YDR079W
CGCCGCACTCTGGGAAATAT		GCTAAATTGACTACAGGGC
>YDR365C|19|unique		>YDR080W
CGCGTCCCTCAGGTATAGT		GCGTTAATGTGGAGTTACAC
>YDR367W|20|unique		>YDR081C
CGCGCCCGTTACAGAATGTT		GCGTGGTTAGGTATATCTAC
>YDR368W|19|unique		>YDR082W
CGCGCCCATTCAAAGTAAT		GCGGTGATTAAGGTCTATC
>YDR369C|20|unique		>YDR083W
CGCGAGGATTACACGTACTT		GCGGGTAGTGTATCCTATCC
>YDR370C|20|unique		>YDR084C
CGCGACTCTTACCAAGGATG		GCGCAAGTTATTTGTTGGCC
[truncated: 10,006 more rows]
