# Supplementary material for: High-Throughput Identification of Adaptive Mutations in Experimentally Evolved Yeast Populations
Source: PLoS Genet. 2016 Oct 11;12(10):e1006339. doi: 10.1371/journal.pgen.1006339 (PMC5065121; doi:10.1371/journal.pgen.1006339)
Supplement: S10 Table — (XLSX) [file pgen.1006339.s016.xlsx]

## Sheet: Sheet1
Table S10: Summary statistics for barcode sequencing experiments
	Collection	Limitation_rep	Number of reads mapped	Number of samples	Number of reads per sample	Number of genes	Number of reads per gene
	MM1N (deletion (1N))	Glucose_1	16291719	7	1.01823e+06	4303	236.633
		Glucose_2	40599825	16	2.53749e+06	4565	555.857
		Phosphate_1	14547101	8	1.81839e+06	5014	362.662
		Phosphate_2	16258160	8	2032270	4980	408.086
		Sulfate_1	28508013	12	2.37567e+06	4424	536.995
		Sulfate_2	25278035	12	2.1065e+06	4443	474.117
	MM2N (deletion(2N))	Glucose_1	40905723	17	2406219	5285	455.292
		Glucose_2	42163537	16	2.63522e+06	5356	492.013
		Phosphate_1	38874975	17	2.28676e+06	5381	424.97
		Phosphate_2	48553351	17	2.85608e+06	5438	525.208
		Sulfate_1	55347228	15	3.68982e+06	5401	683.173
		Sulfate_2	47737245	17	2406219	5450	441.508
	MoBY v1 (CEN)	Glucose_1	18148446	18	1008247	4358	231.355
		Glucose_2	8986107	17	528595	4275	123.648
		Phosphate_1	20408880	18	1.13383e+06	4365	259.754
		Phosphate_2	31008698	17	1.82404e+06	4400	414.555
		Sulfate_1	11264888	17	662640	4243	156.173
		Sulfate_2	34975674	17	2.05739e+06	4510	456.185
	MoBY v2.0 (2 micron)	Glucose_1	41278946	16	2.57993e+06	4468	577.425
		Glucose_2	24150464	16	1509404	4486	336.47
		Phosphate_1	24848921	9	2.76099e+06	4476	616.843
		Phosphate_2	19188268	8	2.39853e+06	4449	539.117
		Sulfate_1	18064921	11	1.64227e+06	3827	429.126
		Sulfate_2	23195837	14	1.65685e+06	4159	398.376
	Barcoder	Glucose_1	18467579	10	1.84676e+06	2124	869.472
		Glucose_2	13384082	10	1.33841e+06	2076	644.705
		Phosphate_1	6688164	10	668816	2052	325.934
		Phosphate_2	11145427	10	1.11454e+06	2076	536.87
		Sulfate_1	11634155	10	1.16342e+06	2165	537.374
		Sulfate_2	18017793	10	1.80178e+06	2195	820.856
