# Supplementary material for: High-Throughput Identification of Adaptive Mutations in Experimentally Evolved Yeast Populations
Source: PLoS Genet. 2016 Oct 11;12(10):e1006339. doi: 10.1371/journal.pgen.1006339 (PMC5065121; doi:10.1371/journal.pgen.1006339)
Supplement: S1 File — (PL) [file pgen.1006339.s017.pl]

####################################################################################################
#### Supplementary File 1, preprocessor.pl ########################################################################
####
#### Demultiplexing of the sequencing files
####
#### Loic Paillotin and Celia Payen
#### 2011
####################################################################################################


##Example:

##save only the reads lane from the sequencing files
#awk '{if(NR%4==2)print$o}' s_3_1.fq > 2micron-GLU.reads
#awk '{if(NR%4==2)print$o}' s_3_2.fq > 2micron-Glu.index
##Paste the index and the reads in one file
#paste 2micron-GLU.index 2micron-GLU.reads > 2micron-GLU.merge
##run preprocessor.pl to demultiplex the sequencing files (1 barcode per sample) and use barcodebin.c to perform binary search for each barcode
#perl preprocessor1.pl -i 2micron-GLU.merge -od 2micron-GLU -of 2micron-GLU -b Sequencing-barcodes.txt -g Collections-barcodes.fa -p -v

####################################################################################################
#!/usr/bin/perl

use strict; 
use warnings;
use Getopt::Long; 
use Data::Dumper; 

######################
# Processing options #
######################
my $opts = {}; 
GetOptions ( $opts,
        "input|i=s"             , 
        "output_dir|od=s"       ,
        "output_file|of=s"      ,
        "preprocess|p"          , 
        "barcodes_file|b=s"     , # mandatory
        "genes_file|g=s"        ,
        "verbose|v"             ,
        "fasta|f"               ,
		"help");

$opts->{barcodes_file} ||= "BC-multi.txt";
$opts->{output_dir}    ||= "output";
$opts->{output_file}   ||= "output.final.txt";
$opts->{genes_file}    ||= "BC-list.rc.fa";
$opts->{fasta}         ||= 1;
$opts->{preprocess}    ||= 0;

$opts->{help} and help();
$opts->{barcodes_file} or help();

if ($opts->{preprocess}) {
    $opts->{input} or help(); 
}

########
# Main #
########

create_output_dir($opts) or exit 1; 

my %barcodes = get_barcodes($opts);

if ($opts->{preprocess}) {
    open_barcodes_filehandles(\%barcodes, $opts) or exit 1; 
    find_seqs_matching_barcodes(\%barcodes, $opts); 
}

check_for_barcodebin($opts) or exit 1; 

barcodebin(\%barcodes, $opts); 

my %genes = collate_results(\%barcodes, $opts);

print_results(\%barcodes,\%genes,$opts);  
print_results_nbgenes_per_barcodes(\%barcodes,\%genes,$opts);  

########
# Subs #
########
sub create_output_dir {
    my $opts = shift; 

	print "Creating output directory [$opts->{output_dir}]\n" if $opts->{verbose};

    if (-d $opts->{output_dir}) {
        print "Directory already exists, skipping\n" if $opts->{verbose};
        return 1;  
    } else {
        mkdir $opts->{output_dir} or warn "Could not create directory [$opts->{output_dir}]: $!\n" and return;
    }
    1;
}

sub get_barcodes {
	my $opts = shift; 
	my %barcodes = (); 
	
	print "Getting barcodes from [$opts->{barcodes_file}]\n" if $opts->{verbose};

	open FH, "<$opts->{barcodes_file}" or die "Could not open [$opts->{barcodes_file}]: $!\n";
	while (my $line = <FH>) {
		chomp $line; 
		$line =~ s/\s*$//;
		next unless $line; 
		$barcodes{$line} = { count => 0, fd => '', fn => "$opts->{output_dir}/$line.txt" }; 
	}	
	close FH; 
	return %barcodes; 
}

sub open_barcodes_filehandles {
    my ($barcodes, $opts) = @_; 
 
    print "Opening barcodes files\n" if $opts->{verbose}; 

    foreach my $bc (keys %$barcodes) { 
		local *FH; 
		open FH, ">$barcodes->{$bc}->{fn}" or warn "Could not open [$barcodes->{$bc}->{fn}]: $!\n" and return;
		$barcodes{$bc}->{fd} = *FH;
    }
    1; 
} 

sub find_seqs_matching_barcodes {
	my ($barcodes, $opts) = @_; 
	
	print "Finding lines matching a barcode\n" if $opts->{verbose};

	open IN , "<$opts->{input}"   or die "Could not open input [$opts->{input}]: $!\n";

	while (my $line = <IN>) {
		my ($base, $seq) = split /\t/, $line; 

        next unless exists $barcodes->{$base};
		my $fd = $barcodes->{$base}->{fd}; 
        
        if ($opts->{fasta}) {
		    $barcodes->{$base}->{count}++; 
            print $fd ">$barcodes->{$base}->{count}\n$seq";         
        } else {
	        print  $fd $line;
        } 	
	}
	close IN; 
}

sub check_for_barcodebin {
    my $opts = shift; 
     
    print "Checking for barcodebin\n" if $opts->{verbose};  
    if (-x "barcodebin") {
        print "barcodebin present\n" if $opts->{verbose};  
        return 1; 
    } else {
        my $rv = system("gcc barcodebin.c -o barcodebin");
        $rv == 0 or die "Could not compile barcodebin"; 
        print "barcodebin compiled\n" if $opts->{verbose};  
    }  
}

sub barcodebin {
    my ($barcodes, $opts) = @_;
    
    print "Launching barcodebin [" if $opts->{verbose}; 
    
    foreach my $bc (keys %$barcodes) {
        my $file = $barcodes->{$bc}->{fn};
        my @results = `./barcodebin -i $opts->{genes_file} -s $file -n 7000 -m 5` ; 
        print "." if $opts->{verbose}; 
        if (scalar @results > 3) {
            $barcodes->{$bc}->{results} = [@results] ; 
        } else {
            die "barcodebin seems to have segfaulted"; 
        }    
    }
    print "]\n" if $opts->{verbose}; 


} 
sub collate_results {
    my ($barcodes, $opts) = @_;  
    my %genes = (); 
    
    print "Collating barcodebin results\n" if $opts->{verbose}; 

    foreach my $bc (keys %$barcodes) {
        foreach my $result (@{$barcodes->{$bc}->{results}} ) {
            next if $result =~ /^Barcode/;
            chomp $result;
            my ($gene, $length, $freq) = split /\t/, $result;
            $genes{$gene}->{$bc} += $freq; 
        }
    }
    return %genes; 
}

sub print_results {
    my ($barcodes, $genes, $opts) = @_; 
    
    print "Printing results\n" if $opts->{verbose};

    my @bcodes = keys %$barcodes; 

    open FH, ">$opts->{output_dir}/$opts->{output_file}" or die "Could not open [$opts->{output_dir}/$opts->{output_file}]: $! \n"; 

    print FH join("\t","Genes",@bcodes) . "\n"; 
    foreach my $gene (keys %$genes) {
        print FH "$gene\t"; 
        foreach my $bc (@bcodes) {
            $genes->{$gene}->{$bc} ||= 0;
			if ($genes->{$gene}->{$bc}) {
				# since we are here, count how many non empty genes there is for this barcode.
				$barcodes->{$bc}->{nonempty}++; 
			}
            print FH "$genes->{$gene}->{$bc}\t"; 
        }
        print FH "\n"; 
    }    
    close FH;
}

 
sub print_results_nbgenes_per_barcodes { 
    my ($barcodes, $genes, $opts) = @_; 
    
    print "Printing results: nb genes per barcode\n" if $opts->{verbose};


    open FH, ">$opts->{output_dir}/$opts->{output_file}.genesperbarcode" or die "Could not open [$opts->{output_dir}/$opts->{output_file}.genesperbarcode]: $! \n"; 

    foreach my $bc (keys %$barcodes) {
		print FH "$bc\t$barcodes->{$bc}->{nonempty}\n";
	}
	close FH; 
}


sub help {
	print<<EOHELP;
	preprocessor.pl: extracts lines starting with a valid base from an input file and write it to an output file.

	Options:
		--input|i=s		        Input file to parse 
		--output_dir|od=s		Output directory              [defaults to 'output']
		--output_dir|of=s		Final output file name        [defaults to 'output.final.txt']
        --preprocess|p          Preprocess input file to individual barcode files 
        --barcodes_file|b=s	    File with the valid bases     [defaults to 'BC-multi.txt']
        --genes_file|g=s"       Genes file used by barcodebin [defaults to BC-list.rc.fa] 
        --verbose|v		        More verbose output
        --fasta|f               Generate fasta files (default)
		--help			        This help text
EOHELP

exit 0;

}
