# Supplementary material for: High-Throughput Identification of Adaptive Mutations in Experimentally Evolved Yeast Populations
Source: PLoS Genet. 2016 Oct 11;12(10):e1006339. doi: 10.1371/journal.pgen.1006339 (PMC5065121; doi:10.1371/journal.pgen.1006339)
Supplement: S2 File — (C) [file pgen.1006339.s018.c]

/*
####################################################################################################
#### Supplementary File 2, barcodebin.c ############################################################
####
#### Barcode assigned to a gene using standard binary search
####
#### Can Alkan
#### 2010
####################################################################################################
*/

#include <stdio.h>
#include <stdlib.h>
#include <string.h>
#include <assert.h>

typedef struct spair{
  char *name;
  char *seq;
  int count;
}_spair;


int binSearch(char *seq, int s, int e);
void revcomp(char *s, char *r);

static int maxfunc(const void *p1, const void *p2);

struct spair **seqs;
int seqlen;

int main(int argc, char **argv){
  FILE *fp;
  int i;
  char fname[100];
  int nseq;
  char sequence[100]; char name[100];
  char sname[100];
  char revseq[100];
  int retCode=100000;
  int s, e; int olds;
  int found;
  int crop;
  int len;
  int longest_barcode=0;
  int fastq=0;
  char line[1000];
  int loop_done=0;
  int crop_lim;
  int min_barcode = 5;
  int verbose = 0; 
  
  fname[0]=0; nseq = 0; sname[0]=0;
  for (i=1;i<argc;i++){
    if (!strcmp(argv[i], "-i"))
      strcpy(fname, argv[i+1]);
    else if (!strcmp(argv[i], "-s"))
      strcpy(sname, argv[i+1]);
    else if (!strcmp(argv[i], "-n"))
      nseq = atoi(argv[i+1]);
    else if (!strcmp(argv[i], "-m"))
      min_barcode = atoi(argv[i+1]);
    else if (!strcmp(argv[i], "-v"))
      verbose = 1;
  }

  if (fname[0]==0 || nseq==0 || sname[0]==0) return 0;

  fp = fopen(fname, "r");
  if ( !fp ) {
    fprintf(stderr, "Could not open file %s\n", fname);
    return 255;
  }
    

  i=0;

  seqs = (struct spair ** ) malloc (sizeof (struct spair *) * nseq);
 
  if (verbose) {
    fprintf(stderr, "Loading  %d sequences ..", nseq);
  } 

  while (fscanf(fp, ">%s\n%s\n", name, sequence) > 0 ){
    seqlen=strlen(sequence);
    if (seqlen > longest_barcode) longest_barcode = seqlen;
    if (seqlen>=3){
      seqs[i] = (struct spair * ) malloc (sizeof (struct spair));
      seqs[i]->name = (char *) malloc (sizeof (char) * (strlen (name)+1));
      seqs[i]->seq = (char *) malloc (sizeof (char) * (2*seqlen+1));
      seqs[i]->count = 0;

      strcpy(seqs[i]->seq, sequence);
      strcpy(seqs[i]->name, name);

      i++;
    }
  }

  nseq = i;

  qsort(seqs, nseq, sizeof(struct spair *), maxfunc);

  if (verbose) {
    fprintf(stderr, "  done. %d left. Longest barcode: %d bp\n", nseq, longest_barcode);
  }

  fclose(fp);

  fp = fopen(sname, "r");
  if ( !fp ) {
    fprintf(stderr, "Could not open file %s\n", sname);
    return 255;
  }


  while (fscanf(fp, "%s\n%s\n", name, sequence) > 0){


    if (name[0]=='@'){
      fgets(line, 1000, fp); // + line 
      fgets(line, 1000, fp); // quality line
    }


    sequence[longest_barcode]=0;

    strcpy(revseq, sequence);
    s = 0, e = nseq; retCode = 10000; olds=-10;
    found=0;


    crop = 0;
    len = strlen(revseq);

    crop_lim = longest_barcode - min_barcode + 1; // ad hoc

    while (crop<crop_lim){
      revseq[len-crop]=0;

      while (s<e && retCode!=0){
	retCode=binSearch(revseq, s, e);
	if (retCode < 0){e = (s+e)/2;}
	else if (retCode > 0){olds=s; s = (s+e)/2;}
	
	else if (retCode == 0){

	  seqs[(s+e)/2]->count++;
	  crop = crop_lim+1;
	  break;
	}
	
	if (s>=e || s==olds){

	  crop++;

	  s = 0, e = nseq; retCode = 10000; olds=-10;
	  break;

	}
	
      }
    }

  }
 
  if (verbose) { 
    fprintf(stderr, "  done.\n");
  }
  fprintf(stdout, "Barcode_Name\tBarcode_Length\tFrequency\n");
  for (i=0;i<nseq;i++)
    fprintf(stdout, "%s\t%d\t%d\n", seqs[i]->name, strlen(seqs[i]->seq), seqs[i]->count);
}

int binSearch(char *seq, int s, int e){
  int med = (s+e)/2;
  
  int ret;

  ret = strcmp(seq, seqs[med]->seq);

  return ret;
}

void revcomp(char *s, char *r){
  int len = strlen(s);
  int  i;

  for (i=0;i<len;i++){
    switch(s[i]){
    case 'A': r[len-i-1] = 'T'; break;
    case 'T': r[len-i-1] = 'A'; break;
    case 'C': r[len-i-1] = 'G'; break;
    case 'G': r[len-i-1] = 'C'; break;
    default:  r[len-i-1] = s[i]; break;
    }
  }
  r[len]=0;
}


static int maxfunc(const void *p1, const void *p2){
  struct spair *a, *b;

  int ret;
  a = *((struct spair **)p1);
  b = *((struct spair **)p2);

  ret = strcmp(a->seq, b->seq);

  return ret;


}
